# Supplementary material for: Comparative transcriptomic analysis of the flower induction and development of the Lei bamboo (Phyllostachys violascens)
Source: BMC Bioinformatics. 2019 Dec 24;20(Suppl 25):687. doi: 10.1186/s12859-019-3261-z (PMC6929269; doi:10.1186/s12859-019-3261-z)
Supplement: Supplementary file 1 — Additional file 1. Summary of the annotations for the assembled unigenes in public databases. [file 12859_2019_3261_MOESM1_ESM.xlsx]

## Sheet: Sheet1
Table S1. Gene annotation success rate statistics
Database	Number of Unigenes	Percentage (%)
Annotated in NR	44299	33.38
Annotated in NT	35526	26.77
Annotated in KO	6932	5.22
Annotated in SwissProt	28209	21.26
Annotated in PFAM	32851	24.75
Annotated in GO	39043	29.42
Annotated in KOG	16232	12.23
Annotated in all Databases	2931	2.2
Annotated in at least one Database	58628	44.18
Total Unigenes	132678	100
