# Supplementary material for: Comparative transcriptomic analysis of the flower induction and development of the Lei bamboo (Phyllostachys violascens)
Source: BMC Bioinformatics. 2019 Dec 24;20(Suppl 25):687. doi: 10.1186/s12859-019-3261-z (PMC6929269; doi:10.1186/s12859-019-3261-z)
Supplement: Supplementary file 3 — Additional file 3. KEGG pathways and the corresponding unigene numbers and IDs in the transcriptome of Lei bamboo. [file 12859_2019_3261_MOESM3_ESM.xlsx]

## Sheet: TF_2vsTF_1.DEG_KEGG_pathway_enr
#Term	Database	Id	Sample number	Background number	P-Value	Corrected P-Value	Genes	Hyperlink
Flavonoid biosynthesis	KEGG PATHWAY	ko00941	4	29	6.56148e-07	0.00020275	comp124290_c1|comp133729_c0|comp130563_c0|comp149215_c0	http://www.genome.jp/kegg-bin/show_pathway?ko00941
Circadian rhythm - plant	KEGG PATHWAY	ko04712	3	39	0.000109365	0.0168968	comp139179_c0|comp139179_c1|comp130563_c0	http://www.genome.jp/kegg-bin/show_pathway?ko04712
Biosynthesis of secondary metabolites	KEGG PATHWAY	ko01110	12	1659	0.000492593	0.050737	comp125086_c0|comp124290_c1|comp125407_c0|comp128451_c0|comp112521_c0|comp149215_c0|comp64852_c0|comp138298_c0|comp112496_c1|comp130563_c0|comp137546_c0|comp133729_c0	http://www.genome.jp/kegg-bin/show_pathway?ko01110
Cysteine and methionine metabolism	KEGG PATHWAY	ko00270	3	144	0.00488321	0.377228	comp125086_c0|comp142148_c0|comp137053_c0	http://www.genome.jp/kegg-bin/show_pathway?ko00270
Metabolic pathways	KEGG PATHWAY	ko01100	15	3187	0.00705362	0.435913	comp125086_c0|comp124290_c1|comp125407_c0|comp128451_c0|comp112521_c0|comp149215_c0|comp137053_c0|comp142148_c0|comp138298_c0|comp112496_c1|comp130563_c0|comp137546_c0|comp129201_c0|comp137914_c0|comp133729_c0	http://www.genome.jp/kegg-bin/show_pathway?ko01100
Porphyrin and chlorophyll metabolism	KEGG PATHWAY	ko00860	2	67	0.011061	0.569643	comp125407_c0|comp112521_c0	http://www.genome.jp/kegg-bin/show_pathway?ko00860
Caprolactam degradation	KEGG PATHWAY	ko00930	1	17	0.0394887	1	comp128451_c0	http://www.genome.jp/kegg-bin/show_pathway?ko00930
Carotenoid biosynthesis	KEGG PATHWAY	ko00906	1	24	0.055298	1	comp138298_c0	http://www.genome.jp/kegg-bin/show_pathway?ko00906
Arginine and proline metabolism	KEGG PATHWAY	ko00330	2	164	0.0577767	1	comp137914_c0|comp137053_c0	http://www.genome.jp/kegg-bin/show_pathway?ko00330
Streptomycin biosynthesis	KEGG PATHWAY	ko00521	1	30	0.0686443	1	comp137546_c0	http://www.genome.jp/kegg-bin/show_pathway?ko00521
Ubiquinone and other terpenoid-quinone biosynthesis	KEGG PATHWAY	ko00130	1	39	0.0883157	1	comp112496_c1	http://www.genome.jp/kegg-bin/show_pathway?ko00130
ABC transporters	KEGG PATHWAY	ko02010	1	47	0.105457	1	comp130858_c2	http://www.genome.jp/kegg-bin/show_pathway?ko02010
Degradation of aromatic compounds	KEGG PATHWAY	ko01220	1	48	0.107577	1	comp128451_c0	http://www.genome.jp/kegg-bin/show_pathway?ko01220
Base excision repair	KEGG PATHWAY	ko03410	1	49	0.109692	1	comp131630_c0	http://www.genome.jp/kegg-bin/show_pathway?ko03410
Sulfur metabolism	KEGG PATHWAY	ko00920	1	50	0.111803	1	comp133960_c0	http://www.genome.jp/kegg-bin/show_pathway?ko00920
Photosynthesis	KEGG PATHWAY	ko00195	1	52	0.116008	1	comp129201_c0	http://www.genome.jp/kegg-bin/show_pathway?ko00195
Chagas disease (American trypanosomiasis)	KEGG PATHWAY	ko05142	1	58	0.128508	1	comp124663_c0	http://www.genome.jp/kegg-bin/show_pathway?ko05142
Terpenoid backbone biosynthesis	KEGG PATHWAY	ko00900	1	58	0.128508	1	comp125407_c0	http://www.genome.jp/kegg-bin/show_pathway?ko00900
Bile secretion	KEGG PATHWAY	ko04976	1	60	0.132636	1	comp130858_c2	http://www.genome.jp/kegg-bin/show_pathway?ko04976
Inositol phosphate metabolism	KEGG PATHWAY	ko00562	1	65	0.142871	1	comp137546_c0	http://www.genome.jp/kegg-bin/show_pathway?ko00562
Chemical carcinogenesis	KEGG PATHWAY	ko05204	1	70	0.152987	1	comp114597_c0	http://www.genome.jp/kegg-bin/show_pathway?ko05204
Biosynthesis of unsaturated fatty acids	KEGG PATHWAY	ko01040	1	77	0.166952	1	comp122234_c0	http://www.genome.jp/kegg-bin/show_pathway?ko01040
Nitrogen metabolism	KEGG PATHWAY	ko00910	1	80	0.172867	1	comp125548_c0	http://www.genome.jp/kegg-bin/show_pathway?ko00910
Drug metabolism - cytochrome P450	KEGG PATHWAY	ko00982	1	82	0.176787	1	comp114597_c0	http://www.genome.jp/kegg-bin/show_pathway?ko00982
Metabolism of xenobiotics by cytochrome P450	KEGG PATHWAY	ko00980	1	83	0.17874	1	comp114597_c0	http://www.genome.jp/kegg-bin/show_pathway?ko00980
MicroRNAs in cancer	KEGG PATHWAY	ko05206	1	107	0.224272	1	comp130858_c2	http://www.genome.jp/kegg-bin/show_pathway?ko05206
Glycerolipid metabolism	KEGG PATHWAY	ko00561	1	119	0.246095	1	comp128451_c0	http://www.genome.jp/kegg-bin/show_pathway?ko00561
Antigen processing and presentation	KEGG PATHWAY	ko04612	1	137	0.277698	1	comp124663_c0	http://www.genome.jp/kegg-bin/show_pathway?ko04612
Phenylalanine metabolism	KEGG PATHWAY	ko00360	1	148	0.296364	1	comp112496_c1	http://www.genome.jp/kegg-bin/show_pathway?ko00360
Glutathione metabolism	KEGG PATHWAY	ko00480	1	159	0.314554	1	comp114597_c0	http://www.genome.jp/kegg-bin/show_pathway?ko00480
HTLV-I infection	KEGG PATHWAY	ko05166	1	172	0.335454	1	comp124663_c0	http://www.genome.jp/kegg-bin/show_pathway?ko05166
Fatty acid metabolism	KEGG PATHWAY	ko01212	1	173	0.337035	1	comp122234_c0	http://www.genome.jp/kegg-bin/show_pathway?ko01212
Phenylpropanoid biosynthesis	KEGG PATHWAY	ko00940	1	184	0.354187	1	comp112496_c1	http://www.genome.jp/kegg-bin/show_pathway?ko00940
Plant hormone signal transduction	KEGG PATHWAY	ko04075	1	185	0.355725	1	comp136276_c1	http://www.genome.jp/kegg-bin/show_pathway?ko04075
RNA degradation	KEGG PATHWAY	ko03018	1	192	0.366386	1	comp132507_c0	http://www.genome.jp/kegg-bin/show_pathway?ko03018
Phagosome	KEGG PATHWAY	ko04145	1	257	0.457429	1	comp124663_c0	http://www.genome.jp/kegg-bin/show_pathway?ko04145
Glycolysis / Gluconeogenesis	KEGG PATHWAY	ko00010	1	342	0.557263	1	comp128451_c0	http://www.genome.jp/kegg-bin/show_pathway?ko00010
Microbial metabolism in diverse environments	KEGG PATHWAY	ko01120	2	860	0.607609	1	comp133960_c0|comp128451_c0	http://www.genome.jp/kegg-bin/show_pathway?ko01120
Protein processing in endoplasmic reticulum	KEGG PATHWAY	ko04141	1	405	0.619342	1	comp124663_c0	http://www.genome.jp/kegg-bin/show_pathway?ko04141

## Sheet: TF_3vsTF_1.DEG_KEGG_pathway_enr
#Term	Database	Id	Sample number	Background number	P-Value	Corrected P-Value	Genes	Hyperlink
Ascorbate and aldarate metabolism	KEGG PATHWAY	ko00053	15	84	6.82724e-06	0.00167786	comp63478_c0|comp120330_c1|comp141012_c0|comp64066_c1|comp64066_c0|comp74718_c0|comp138293_c1|comp66474_c0|comp66474_c1|comp137575_c0|comp137575_c1|comp124061_c0|comp135598_c0|comp133306_c0|comp131013_c0	http://www.genome.jp/kegg-bin/show_pathway?ko00053
beta-Alanine metabolism	KEGG PATHWAY	ko00410	13	67	1.08599e-05	0.00167786	comp73274_c0|comp68269_c0|comp120330_c1|comp132856_c0|comp135561_c0|comp66474_c0|comp66474_c1|comp139389_c0|comp63748_c0|comp137575_c0|comp137575_c1|comp138293_c1|comp133306_c0	http://www.genome.jp/kegg-bin/show_pathway?ko00410
Phenylpropanoid biosynthesis	KEGG PATHWAY	ko00940	21	184	0.000139449	0.0143632	comp134975_c0|comp132469_c1|comp135444_c0|comp134975_c1|comp130702_c0|comp97946_c0|comp75685_c0|comp133021_c0|comp131079_c0|comp129501_c0|comp117811_c0|comp127282_c0|comp134184_c0|comp126837_c0|comp121724_c0|comp131992_c3|comp123012_c0|comp127186_c1|comp111789_c2|comp103527_c0|comp124602_c0	http://www.genome.jp/kegg-bin/show_pathway?ko00940
Phenylalanine metabolism	KEGG PATHWAY	ko00360	17	148	0.00053838	0.0335275	comp139389_c0|comp134975_c0|comp135444_c0|comp120678_c0|comp130702_c0|comp137125_c1|comp131079_c0|comp129501_c0|comp117811_c0|comp127282_c0|comp126837_c0|comp121724_c0|comp131992_c3|comp123012_c0|comp127186_c1|comp134975_c1|comp124602_c0	http://www.genome.jp/kegg-bin/show_pathway?ko00360
Limonene and pinene degradation	KEGG PATHWAY	ko00903	7	32	0.000557619	0.0335275	comp120330_c1|comp138293_c1|comp66474_c0|comp66474_c1|comp131322_c0|comp133008_c0|comp133306_c0	http://www.genome.jp/kegg-bin/show_pathway?ko00903
Glycosphingolipid biosynthesis - globo series	KEGG PATHWAY	ko00603	6	24	0.00065102	0.0335275	comp135356_c0|comp120778_c1|comp144924_c0|comp134063_c0|comp140317_c1|comp133520_c4	http://www.genome.jp/kegg-bin/show_pathway?ko00603
Histidine metabolism	KEGG PATHWAY	ko00340	7	35	0.000986471	0.0435457	comp120330_c1|comp138293_c1|comp66474_c0|comp66474_c1|comp137575_c0|comp137575_c1|comp133306_c0	http://www.genome.jp/kegg-bin/show_pathway?ko00340
DNA replication	KEGG PATHWAY	ko03030	10	70	0.00142208	0.0549278	comp134260_c0|comp135226_c0|comp136954_c2|comp138665_c0|comp134299_c1|comp140531_c0|comp134650_c0|comp137715_c0|comp134958_c0|comp138308_c0	http://www.genome.jp/kegg-bin/show_pathway?ko03030
Ribosome	KEGG PATHWAY	ko03010	66	1010	0.0035274	0.121043	comp115819_c0|comp118387_c0|comp116847_c0|comp128125_c0|comp126497_c0|comp108457_c0|comp110383_c0|comp70120_c0|comp110693_c0|comp107310_c0|comp109436_c0|comp102196_c0|comp124346_c0|comp109583_c1|comp118028_c0|comp98483_c0|comp116395_c0|comp106569_c0|comp119776_c0|comp120155_c0|comp67384_c0|comp116645_c0|comp110264_c0|comp106138_c0|comp153426_c0|comp121260_c0|comp116228_c0|comp102154_c0|comp98559_…	http://www.genome.jp/kegg-bin/show_pathway?ko03010
Arginine and proline metabolism	KEGG PATHWAY	ko00330	16	164	0.00418631	0.121043	comp75795_c0|comp143324_c0|comp128916_c0|comp120330_c1|comp138293_c1|comp66474_c0|comp66474_c1|comp124435_c0|comp136239_c0|comp131626_c2|comp137575_c1|comp137575_c0|comp126776_c0|comp133306_c0|comp131822_c0|comp125534_c0	http://www.genome.jp/kegg-bin/show_pathway?ko00330
Phenylalanine, tyrosine and tryptophan biosynthesis	KEGG PATHWAY	ko00400	8	57	0.00464494	0.121043	comp132613_c0|comp125315_c1|comp137616_c1|comp127372_c0|comp136826_c0|comp136174_c1|comp127858_c0|comp134531_c0	http://www.genome.jp/kegg-bin/show_pathway?ko00400
Biosynthesis of secondary metabolites	KEGG PATHWAY	ko01110	100	1659	0.0047007	0.121043	comp130493_c0|comp125315_c1|comp136826_c0|comp131079_c0|comp139389_c0|comp135598_c0|comp124602_c0|comp140404_c0|comp131530_c0|comp133008_c0|comp117811_c0|comp133729_c0|comp137516_c1|comp128747_c0|comp125086_c0|comp111930_c0|comp120330_c1|comp133306_c0|comp137546_c0|comp129576_c0|comp121724_c0|comp128503_c0|comp137441_c0|comp127372_c0|comp138293_c1|comp127282_c0|comp126837_c0|comp126520_c0|comp139…	http://www.genome.jp/kegg-bin/show_pathway?ko01110
Pentose and glucuronate interconversions	KEGG PATHWAY	ko00040	12	112	0.0059069	0.140402	comp103631_c0|comp132025_c1|comp132025_c0|comp111930_c0|comp120330_c1|comp64066_c1|comp64066_c0|comp74718_c0|comp138293_c1|comp66474_c0|comp66474_c1|comp133306_c0	http://www.genome.jp/kegg-bin/show_pathway?ko00040
Amino sugar and nucleotide sugar metabolism	KEGG PATHWAY	ko00520	18	206	0.00782376	0.172682	comp111930_c0|comp138273_c0|comp137441_c0|comp134600_c0|comp133606_c0|comp120778_c1|comp128970_c0|comp64066_c1|comp64066_c0|comp135430_c0|comp135514_c0|comp156729_c0|comp74718_c0|comp140005_c0|comp139774_c0|comp128747_c0|comp129176_c0|comp140317_c1	http://www.genome.jp/kegg-bin/show_pathway?ko00520
Cell cycle - yeast	KEGG PATHWAY	ko04111	11	105	0.0096474	0.186315	comp140494_c0|comp138477_c1|comp135226_c0|comp136954_c2|comp138665_c0|comp134299_c1|comp124971_c0|comp139280_c1|comp137715_c0|comp131916_c0|comp139323_c0	http://www.genome.jp/kegg-bin/show_pathway?ko04111
Valine, leucine and isoleucine degradation	KEGG PATHWAY	ko00280	11	105	0.0096474	0.186315	comp120330_c1|comp132856_c0|comp138293_c1|comp66474_c0|comp66474_c1|comp129426_c0|comp130463_c0|comp137575_c0|comp137575_c1|comp133306_c0|comp135244_c0	http://www.genome.jp/kegg-bin/show_pathway?ko00280
Cell cycle	KEGG PATHWAY	ko04110	14	152	0.0115129	0.209263	comp137365_c0|comp135226_c0|comp136954_c2|comp138665_c0|comp134299_c1|comp124971_c0|comp133106_c0|comp138477_c1|comp137715_c0|comp139665_c1|comp134958_c0|comp139665_c0|comp139323_c0|comp138847_c0	http://www.genome.jp/kegg-bin/show_pathway?ko04110
Stilbenoid, diarylheptanoid and gingerol biosynthesis	KEGG PATHWAY	ko00945	4	20	0.0123865	0.212635	comp135444_c0|comp123012_c0|comp131322_c0|comp133008_c0	http://www.genome.jp/kegg-bin/show_pathway?ko00945
Meiosis - yeast	KEGG PATHWAY	ko04113	10	102	0.0202869	0.32434	comp138477_c1|comp139005_c0|comp135226_c0|comp136954_c2|comp138665_c0|comp134299_c1|comp124971_c0|comp135391_c0|comp137715_c0|comp139323_c0	http://www.genome.jp/kegg-bin/show_pathway?ko04113
Propanoate metabolism	KEGG PATHWAY	ko00640	9	89	0.0224628	0.32434	comp130493_c0|comp120330_c1|comp132856_c0|comp138293_c1|comp66474_c0|comp66474_c1|comp137575_c0|comp137575_c1|comp133306_c0	http://www.genome.jp/kegg-bin/show_pathway?ko00640
Glycerolipid metabolism	KEGG PATHWAY	ko00561	11	119	0.0228478	0.32434	comp135356_c0|comp66474_c1|comp120330_c1|comp144924_c0|comp138293_c1|comp66474_c0|comp137650_c0|comp137575_c0|comp137575_c1|comp133306_c0|comp133520_c4	http://www.genome.jp/kegg-bin/show_pathway?ko00561
Systemic lupus erythematosus	KEGG PATHWAY	ko05322	6	48	0.0230922	0.32434	comp137638_c0|comp125173_c0|comp134549_c0|comp125047_c1|comp109072_c0|comp137690_c2	http://www.genome.jp/kegg-bin/show_pathway?ko05322
D-Glutamine and D-glutamate metabolism	KEGG PATHWAY	ko00471	2	6	0.0285659	0.372153	comp126776_c0|comp125534_c0	http://www.genome.jp/kegg-bin/show_pathway?ko00471
Lysine degradation	KEGG PATHWAY	ko00310	9	93	0.0289051	0.372153	comp139266_c0|comp120330_c1|comp138293_c1|comp66474_c0|comp66474_c1|comp137575_c0|comp137575_c1|comp133306_c0|comp138990_c0	http://www.genome.jp/kegg-bin/show_pathway?ko00310
Cutin, suberine and wax biosynthesis	KEGG PATHWAY	ko00073	4	26	0.0306899	0.379327	comp137445_c0|comp139348_c1|comp134815_c0|comp137776_c1	http://www.genome.jp/kegg-bin/show_pathway?ko00073
Starch and sucrose metabolism	KEGG PATHWAY	ko00500	20	282	0.0409047	0.465977	comp133236_c0|comp138273_c0|comp99510_c0|comp138052_c0|comp134746_c0|comp75685_c0|comp111930_c0|comp64066_c1|comp64066_c0|comp135430_c0|comp139611_c0|comp140088_c0|comp111789_c2|comp140182_c0|comp74718_c0|comp134501_c0|comp138967_c0|comp136041_c0|comp103527_c0|comp136527_c1	http://www.genome.jp/kegg-bin/show_pathway?ko00500
Pyruvate metabolism	KEGG PATHWAY	ko00620	17	231	0.0421552	0.465977	comp130493_c0|comp135689_c0|comp136291_c0|comp66474_c1|comp120330_c1|comp70855_c0|comp131437_c1|comp123427_c0|comp66474_c0|comp138582_c1|comp136285_c1|comp130529_c0|comp126824_c0|comp137575_c0|comp137575_c1|comp138293_c1|comp133306_c0	http://www.genome.jp/kegg-bin/show_pathway?ko00620
Mineral absorption	KEGG PATHWAY	ko04978	4	29	0.0437325	0.465977	comp141181_c0|comp113919_c1|comp129088_c0|comp130442_c0	http://www.genome.jp/kegg-bin/show_pathway?ko04978
Flavonoid biosynthesis	KEGG PATHWAY	ko00941	4	29	0.0437325	0.465977	comp133729_c0|comp135444_c0|comp123012_c0|comp131874_c1	http://www.genome.jp/kegg-bin/show_pathway?ko00941
p53 signaling pathway	KEGG PATHWAY	ko04115	5	43	0.0480761	0.495184	comp139405_c1|comp132501_c0|comp137365_c0|comp133106_c0|comp130889_c0	http://www.genome.jp/kegg-bin/show_pathway?ko04115
Plant hormone signal transduction	KEGG PATHWAY	ko04075	14	185	0.0504932	0.503303	comp136276_c1|comp138523_c0|comp140280_c0|comp139738_c1|comp131294_c3|comp138485_c1|comp110903_c0|comp135952_c0|comp137102_c0|comp139166_c1|comp63041_c1|comp130360_c0|comp126870_c0|comp139502_c2	http://www.genome.jp/kegg-bin/show_pathway?ko04075
GABAergic synapse	KEGG PATHWAY	ko04727	6	59	0.0554942	0.535866	comp75795_c0|comp68269_c0|comp143324_c0|comp128916_c0|comp73274_c0|comp129293_c0	http://www.genome.jp/kegg-bin/show_pathway?ko04727
Protein digestion and absorption	KEGG PATHWAY	ko04974	5	46	0.0612111	0.568105	comp133851_c0|comp137970_c0|comp139435_c1|comp179290_c0|comp137219_c0	http://www.genome.jp/kegg-bin/show_pathway?ko04974
Polycyclic aromatic hydrocarbon degradation	KEGG PATHWAY	ko00624	2	9	0.0625099	0.568105	comp131322_c0|comp133008_c0	http://www.genome.jp/kegg-bin/show_pathway?ko00624
ABC transporters	KEGG PATHWAY	ko02010	5	47	0.0659975	0.582664	comp140408_c1|comp133965_c1|comp133179_c0|comp133965_c0|comp133965_c2	http://www.genome.jp/kegg-bin/show_pathway?ko02010
Nitrogen metabolism	KEGG PATHWAY	ko00910	7	80	0.0782432	0.671587	comp169274_c0|comp143324_c0|comp128916_c0|comp75795_c0|comp130853_c0|comp126776_c0|comp125534_c0	http://www.genome.jp/kegg-bin/show_pathway?ko00910
Fatty acid biosynthesis	KEGG PATHWAY	ko00061	6	69	0.100971	0.83374	comp137310_c0|comp75358_c0|comp121344_c0|comp141945_c0|comp144334_c0|comp136392_c1	http://www.genome.jp/kegg-bin/show_pathway?ko00061
Tryptophan metabolism	KEGG PATHWAY	ko00380	7	86	0.104996	0.83374	comp120330_c1|comp138293_c1|comp66474_c0|comp66474_c1|comp137575_c0|comp137575_c1|comp133306_c0	http://www.genome.jp/kegg-bin/show_pathway?ko00380
Antigen processing and presentation	KEGG PATHWAY	ko04612	10	137	0.105829	0.83374	comp121587_c1|comp121587_c4|comp128061_c0|comp135784_c0|comp130656_c0|comp133941_c0|comp123401_c3|comp110557_c2|comp110557_c0|comp125043_c0	http://www.genome.jp/kegg-bin/show_pathway?ko04612
Biotin metabolism	KEGG PATHWAY	ko00780	3	25	0.107927	0.83374	comp141945_c0|comp137310_c0|comp144334_c0	http://www.genome.jp/kegg-bin/show_pathway?ko00780
alpha-Linolenic acid metabolism	KEGG PATHWAY	ko00592	5	57	0.124632	0.9393	comp139189_c0|comp129940_c0|comp139381_c3|comp113676_c0|comp130463_c0	http://www.genome.jp/kegg-bin/show_pathway?ko00592
Metabolic pathways	KEGG PATHWAY	ko01100	161	3187	0.135723	0.976048	comp130493_c0|comp198321_c0|comp142525_c0|comp142014_c0|comp125315_c1|comp136826_c0|comp135561_c0|comp131079_c0|comp139389_c0|comp135598_c0|comp136041_c0|comp124602_c0|comp140404_c0|comp139381_c3|comp131530_c0|comp136285_c1|comp133008_c0|comp117811_c0|comp139955_c1|comp133729_c0|comp103631_c0|comp132856_c0|comp137516_c1|comp128747_c0|comp131992_c3|comp125086_c0|comp140257_c0|comp111930_c0|comp120…	http://www.genome.jp/kegg-bin/show_pathway?ko01100
Bisphenol degradation	KEGG PATHWAY	ko00363	2	14	0.135825	0.976048	comp131322_c0|comp133008_c0	http://www.genome.jp/kegg-bin/show_pathway?ko00363
Isoquinoline alkaloid biosynthesis	KEGG PATHWAY	ko00950	3	28	0.139128	0.977057	comp139389_c0|comp137516_c1|comp138548_c0	http://www.genome.jp/kegg-bin/show_pathway?ko00950
Bile secretion	KEGG PATHWAY	ko04976	5	60	0.145741	0.979842	comp140408_c1|comp133965_c1|comp133179_c0|comp133965_c0|comp133965_c2	http://www.genome.jp/kegg-bin/show_pathway?ko04976
Biosynthesis of unsaturated fatty acids	KEGG PATHWAY	ko01040	6	77	0.147936	0.979842	comp144334_c0|comp75358_c0|comp130463_c0|comp121344_c0|comp129940_c0|comp138418_c2	http://www.genome.jp/kegg-bin/show_pathway?ko01040
Fatty acid degradation	KEGG PATHWAY	ko00071	9	130	0.151636	0.979842	comp66474_c1|comp120330_c1|comp138293_c1|comp66474_c0|comp129940_c0|comp130463_c0|comp137575_c0|comp137575_c1|comp133306_c0	http://www.genome.jp/kegg-bin/show_pathway?ko00071
Chloroalkane and chloroalkene degradation	KEGG PATHWAY	ko00625	5	61	0.153096	0.979842	comp120330_c1|comp66474_c0|comp66474_c1|comp133306_c0|comp138293_c1	http://www.genome.jp/kegg-bin/show_pathway?ko00625
Sphingolipid metabolism	KEGG PATHWAY	ko00600	4	45	0.155379	0.979842	comp135356_c0|comp144924_c0|comp133520_c4|comp133380_c0	http://www.genome.jp/kegg-bin/show_pathway?ko00600
Glycolysis / Gluconeogenesis	KEGG PATHWAY	ko00010	20	342	0.173977	1	comp130493_c0|comp137575_c1|comp66474_c0|comp126520_c0|comp136291_c0|comp119962_c2|comp135689_c0|comp120330_c1|comp139553_c2|comp131437_c1|comp138293_c1|comp126704_c0|comp137575_c0|comp66474_c1|comp122336_c0|comp126824_c0|comp129576_c0|comp119962_c0|comp140257_c0|comp133306_c0	http://www.genome.jp/kegg-bin/show_pathway?ko00010
Galactose metabolism	KEGG PATHWAY	ko00052	8	120	0.195316	1	comp135356_c0|comp139619_c0|comp111930_c0|comp144924_c0|comp128747_c0|comp129176_c0|comp136041_c0|comp133520_c4	http://www.genome.jp/kegg-bin/show_pathway?ko00052
Benzoate degradation	KEGG PATHWAY	ko00362	2	18	0.202822	1	comp137125_c1|comp130463_c0	http://www.genome.jp/kegg-bin/show_pathway?ko00362
Glutathione metabolism	KEGG PATHWAY	ko00480	10	159	0.206136	1	comp125380_c0|comp130889_c0|comp99565_c0|comp141012_c0|comp101582_c0|comp114597_c0|comp127159_c0|comp60823_c0|comp125296_c0|comp130655_c1	http://www.genome.jp/kegg-bin/show_pathway?ko00480
Axon guidance	KEGG PATHWAY	ko04360	5	69	0.216892	1	comp117146_c0|comp123097_c1|comp123097_c2|comp135258_c0|comp72059_c0	http://www.genome.jp/kegg-bin/show_pathway?ko04360
Phagosome	KEGG PATHWAY	ko04145	15	257	0.21754	1	comp125118_c0|comp121587_c1|comp198321_c0|comp126961_c0|comp121587_c4|comp140202_c0|comp124443_c2|comp124443_c1|comp135834_c0|comp119851_c0|comp130197_c0|comp110727_c0|comp124204_c1|comp124204_c0|comp125043_c0	http://www.genome.jp/kegg-bin/show_pathway?ko04145
Pathogenic Escherichia coli infection	KEGG PATHWAY	ko05130	7	106	0.22299	1	comp125118_c0|comp124443_c2|comp124443_c1|comp140202_c0|comp110727_c0|comp124204_c1|comp124204_c0	http://www.genome.jp/kegg-bin/show_pathway?ko05130
Chemical carcinogenesis	KEGG PATHWAY	ko05204	5	70	0.225395	1	comp127159_c0|comp125296_c0|comp101582_c0|comp130655_c1|comp114597_c0	http://www.genome.jp/kegg-bin/show_pathway?ko05204
MicroRNAs in cancer	KEGG PATHWAY	ko05206	7	107	0.229844	1	comp138511_c0|comp133965_c1|comp133965_c0|comp133965_c2|comp140626_c0|comp140408_c1|comp133179_c0	http://www.genome.jp/kegg-bin/show_pathway?ko05206
Regulation of actin cytoskeleton	KEGG PATHWAY	ko04810	10	164	0.233218	1	comp117146_c0|comp128315_c2|comp140256_c0|comp72059_c0|comp110727_c0|comp123097_c1|comp123097_c2|comp118076_c0|comp124204_c1|comp124204_c0	http://www.genome.jp/kegg-bin/show_pathway?ko04810
Aminobenzoate degradation	KEGG PATHWAY	ko00627	2	20	0.237562	1	comp131322_c0|comp133008_c0	http://www.genome.jp/kegg-bin/show_pathway?ko00627
Plant-pathogen interaction	KEGG PATHWAY	ko04626	11	184	0.237787	1	comp125460_c0|comp132762_c0|comp63041_c1|comp129090_c0|comp135588_c0|comp140470_c0|comp126870_c0|comp138738_c1|comp137650_c0|comp122793_c0|comp127415_c0	http://www.genome.jp/kegg-bin/show_pathway?ko04626
Alcoholism	KEGG PATHWAY	ko05034	6	90	0.240494	1	comp137638_c0|comp125173_c0|comp134549_c0|comp125047_c1|comp109072_c0|comp137690_c2	http://www.genome.jp/kegg-bin/show_pathway?ko05034
Pyrimidine metabolism	KEGG PATHWAY	ko00240	9	148	0.251205	1	comp131491_c0|comp63748_c0|comp142847_c0|comp135561_c0|comp138541_c0|comp140531_c0|comp117464_c0|comp130889_c0|comp138308_c0	http://www.genome.jp/kegg-bin/show_pathway?ko00240
Pertussis	KEGG PATHWAY	ko05133	4	55	0.251947	1	comp117146_c0|comp123097_c1|comp123097_c2|comp72059_c0	http://www.genome.jp/kegg-bin/show_pathway?ko05133
Proximal tubule bicarbonate reclamation	KEGG PATHWAY	ko04964	2	21	0.255053	1	comp126776_c0|comp125534_c0	http://www.genome.jp/kegg-bin/show_pathway?ko04964
Glycosphingolipid biosynthesis - ganglio series	KEGG PATHWAY	ko00604	2	21	0.255053	1	comp120778_c1|comp140317_c1	http://www.genome.jp/kegg-bin/show_pathway?ko00604
Taurine and hypotaurine metabolism	KEGG PATHWAY	ko00430	2	21	0.255053	1	comp73274_c0|comp68269_c0	http://www.genome.jp/kegg-bin/show_pathway?ko00430
Glutamatergic synapse	KEGG PATHWAY	ko04724	5	74	0.260312	1	comp75795_c0|comp123138_c1|comp135258_c0|comp143324_c0|comp128916_c0	http://www.genome.jp/kegg-bin/show_pathway?ko04724
Calcium signaling pathway	KEGG PATHWAY	ko04020	6	93	0.263975	1	comp134497_c0|comp133387_c0|comp143987_c0|comp119054_c0|comp135258_c0|comp72966_c0	http://www.genome.jp/kegg-bin/show_pathway?ko04020
Neuroactive ligand-receptor interaction	KEGG PATHWAY	ko04080	2	22	0.272567	1	comp179290_c0|comp137219_c0	http://www.genome.jp/kegg-bin/show_pathway?ko04080
Brassinosteroid biosynthesis	KEGG PATHWAY	ko00905	1	7	0.283306	1	comp134821_c0	http://www.genome.jp/kegg-bin/show_pathway?ko00905
Carbon fixation in photosynthetic organisms	KEGG PATHWAY	ko00710	11	193	0.286897	1	comp126520_c0|comp119962_c2|comp135689_c0|comp131530_c0|comp70855_c0|comp136285_c1|comp123427_c0|comp122336_c0|comp138582_c1|comp119962_c0|comp140257_c0	http://www.genome.jp/kegg-bin/show_pathway?ko00710
Tyrosine metabolism	KEGG PATHWAY	ko00350	5	78	0.296373	1	comp134461_c0|comp120678_c0|comp139389_c0|comp137516_c1|comp138548_c0	http://www.genome.jp/kegg-bin/show_pathway?ko00350
Vibrio cholerae infection	KEGG PATHWAY	ko05110	8	136	0.298452	1	comp198321_c0|comp126961_c0|comp135834_c0|comp119851_c0|comp130197_c0|comp110727_c0|comp124204_c1|comp124204_c0	http://www.genome.jp/kegg-bin/show_pathway?ko05110
Regulation of autophagy	KEGG PATHWAY	ko04140	2	24	0.307504	1	comp73328_c0|comp129293_c0	http://www.genome.jp/kegg-bin/show_pathway?ko04140
Two-component system	KEGG PATHWAY	ko02020	5	80	0.314708	1	comp75795_c0|comp120433_c0|comp143324_c0|comp135233_c0|comp128916_c0	http://www.genome.jp/kegg-bin/show_pathway?ko02020
Styrene degradation	KEGG PATHWAY	ko00643	1	8	0.316617	1	comp134461_c0	http://www.genome.jp/kegg-bin/show_pathway?ko00643
Lysine biosynthesis	KEGG PATHWAY	ko00300	2	25	0.324858	1	comp137575_c0|comp137575_c1	http://www.genome.jp/kegg-bin/show_pathway?ko00300
Drug metabolism - cytochrome P450	KEGG PATHWAY	ko00982	5	82	0.333181	1	comp127159_c0|comp125296_c0|comp101582_c0|comp130655_c1|comp114597_c0	http://www.genome.jp/kegg-bin/show_pathway?ko00982
Cyanoamino acid metabolism	KEGG PATHWAY	ko00460	3	44	0.335628	1	comp75685_c0|comp111789_c2|comp103527_c0	http://www.genome.jp/kegg-bin/show_pathway?ko00460
Type I diabetes mellitus	KEGG PATHWAY	ko04940	2	26	0.342096	1	comp73274_c0|comp68269_c0	http://www.genome.jp/kegg-bin/show_pathway?ko04940
Metabolism of xenobiotics by cytochrome P450	KEGG PATHWAY	ko00980	5	83	0.342455	1	comp127159_c0|comp125296_c0|comp101582_c0|comp130655_c1|comp114597_c0	http://www.genome.jp/kegg-bin/show_pathway?ko00980
Inositol phosphate metabolism	KEGG PATHWAY	ko00562	4	65	0.357401	1	comp63478_c0|comp122336_c0|comp137546_c0|comp132856_c0	http://www.genome.jp/kegg-bin/show_pathway?ko00562
Gap junction	KEGG PATHWAY	ko04540	4	65	0.357401	1	comp124443_c2|comp125118_c0|comp124443_c1|comp140202_c0	http://www.genome.jp/kegg-bin/show_pathway?ko04540
Type II diabetes mellitus	KEGG PATHWAY	ko04930	3	46	0.361351	1	comp136291_c0|comp131437_c1|comp126824_c0	http://www.genome.jp/kegg-bin/show_pathway?ko04930
Arrhythmogenic right ventricular cardiomyopathy (ARVC)	KEGG PATHWAY	ko05412	3	47	0.37416	1	comp124204_c1|comp110727_c0|comp124204_c0	http://www.genome.jp/kegg-bin/show_pathway?ko05412
Sesquiterpenoid and triterpenoid biosynthesis	KEGG PATHWAY	ko00909	1	10	0.378668	1	comp140404_c0	http://www.genome.jp/kegg-bin/show_pathway?ko00909
Porphyrin and chlorophyll metabolism	KEGG PATHWAY	ko00860	4	67	0.378729	1	comp128503_c0|comp142014_c0|comp129088_c0|comp133318_c0	http://www.genome.jp/kegg-bin/show_pathway?ko00860
Shigellosis	KEGG PATHWAY	ko05131	5	87	0.379667	1	comp124204_c1|comp118076_c0|comp110727_c0|comp124204_c0|comp128315_c2	http://www.genome.jp/kegg-bin/show_pathway?ko05131
Biosynthesis of amino acids	KEGG PATHWAY	ko01230	27	542	0.382728	1	comp119962_c0|comp119962_c2|comp127372_c0|comp136826_c0|comp137407_c0|comp137575_c0|comp137575_c1|comp143324_c0|comp128916_c0|comp131530_c0|comp136174_c1|comp126704_c0|comp122336_c0|comp127858_c0|comp140257_c0|comp126520_c0|comp136291_c0|comp125315_c1|comp137616_c1|comp129426_c0|comp126824_c0|comp131822_c0|comp132613_c0|comp131437_c1|comp75795_c0|comp117534_c0|comp134531_c0	http://www.genome.jp/kegg-bin/show_pathway?ko01230
Phototransduction - fly	KEGG PATHWAY	ko04745	3	48	0.386916	1	comp124204_c1|comp110727_c0|comp124204_c0	http://www.genome.jp/kegg-bin/show_pathway?ko04745
Collecting duct acid secretion	KEGG PATHWAY	ko04966	4	68	0.389369	1	comp119851_c0|comp198321_c0|comp126961_c0|comp135834_c0	http://www.genome.jp/kegg-bin/show_pathway?ko04966
Vasopressin-regulated water reabsorption	KEGG PATHWAY	ko04962	2	29	0.392859	1	comp118436_c0|comp130752_c1	http://www.genome.jp/kegg-bin/show_pathway?ko04962
Pantothenate and CoA biosynthesis	KEGG PATHWAY	ko00770	3	49	0.399609	1	comp63748_c0|comp129426_c0|comp135561_c0	http://www.genome.jp/kegg-bin/show_pathway?ko00770
HTLV-I infection	KEGG PATHWAY	ko05166	9	172	0.406326	1	comp121587_c1|comp133387_c0|comp121587_c4|comp119054_c0|comp135258_c0|comp124971_c0|comp134958_c0|comp143987_c0|comp125043_c0	http://www.genome.jp/kegg-bin/show_pathway?ko05166
Glycosaminoglycan degradation	KEGG PATHWAY	ko00531	2	30	0.409391	1	comp120778_c1|comp140317_c1	http://www.genome.jp/kegg-bin/show_pathway?ko00531
Fatty acid metabolism	KEGG PATHWAY	ko01212	9	173	0.412986	1	comp137310_c0|comp75358_c0|comp138418_c2|comp121344_c0|comp141945_c0|comp129940_c0|comp144334_c0|comp136392_c1|comp130463_c0	http://www.genome.jp/kegg-bin/show_pathway?ko01212
Glycine, serine and threonine metabolism	KEGG PATHWAY	ko00260	6	112	0.420733	1	comp127858_c0|comp136826_c0|comp139389_c0|comp137575_c1|comp137575_c0|comp117534_c0	http://www.genome.jp/kegg-bin/show_pathway?ko00260
Alanine, aspartate and glutamate metabolism	KEGG PATHWAY	ko00250	8	154	0.425094	1	comp75795_c0|comp68269_c0|comp143324_c0|comp128916_c0|comp73274_c0|comp126776_c0|comp161714_c0|comp125534_c0	http://www.genome.jp/kegg-bin/show_pathway?ko00250
Dilated cardiomyopathy	KEGG PATHWAY	ko05414	4	72	0.4316	1	comp124204_c1|comp110727_c0|comp124204_c0|comp73558_c0	http://www.genome.jp/kegg-bin/show_pathway?ko05414
Drug metabolism - other enzymes	KEGG PATHWAY	ko00983	2	32	0.441767	1	comp63748_c0|comp135561_c0	http://www.genome.jp/kegg-bin/show_pathway?ko00983
Salmonella infection	KEGG PATHWAY	ko05132	5	95	0.453568	1	comp124204_c1|comp118076_c0|comp110727_c0|comp124204_c0|comp128315_c2	http://www.genome.jp/kegg-bin/show_pathway?ko05132
Steroid biosynthesis	KEGG PATHWAY	ko00100	2	33	0.457584	1	comp136565_c0|comp132432_c0	http://www.genome.jp/kegg-bin/show_pathway?ko00100
Phosphonate and phosphinate metabolism	KEGG PATHWAY	ko00440	1	13	0.461349	1	comp137968_c0	http://www.genome.jp/kegg-bin/show_pathway?ko00440
Vitamin B6 metabolism	KEGG PATHWAY	ko00750	1	13	0.461349	1	comp137143_c0	http://www.genome.jp/kegg-bin/show_pathway?ko00750
Carbohydrate digestion and absorption	KEGG PATHWAY	ko04973	2	34	0.473137	1	comp134501_c0|comp136527_c1	http://www.genome.jp/kegg-bin/show_pathway?ko04973
Pancreatic secretion	KEGG PATHWAY	ko04972	3	57	0.497686	1	comp134497_c0|comp179290_c0|comp137219_c0	http://www.genome.jp/kegg-bin/show_pathway?ko04972
Chagas disease (American trypanosomiasis)	KEGG PATHWAY	ko05142	3	58	0.509391	1	comp121587_c1|comp121587_c4|comp125043_c0	http://www.genome.jp/kegg-bin/show_pathway?ko05142
Synaptic vesicle cycle	KEGG PATHWAY	ko04721	6	123	0.510697	1	comp198321_c0|comp126961_c0|comp133409_c1|comp135834_c0|comp119851_c0|comp133876_c1	http://www.genome.jp/kegg-bin/show_pathway?ko04721
Thyroid hormone synthesis	KEGG PATHWAY	ko04918	3	60	0.53236	1	comp125380_c0|comp129827_c2|comp99565_c0	http://www.genome.jp/kegg-bin/show_pathway?ko04918
Adherens junction	KEGG PATHWAY	ko04520	4	82	0.532782	1	comp124204_c1|comp110727_c0|comp124204_c0|comp133886_c0	http://www.genome.jp/kegg-bin/show_pathway?ko04520
Fc gamma R-mediated phagocytosis	KEGG PATHWAY	ko04666	5	105	0.542065	1	comp117146_c0|comp123097_c1|comp123097_c2|comp72059_c0|comp123138_c1	http://www.genome.jp/kegg-bin/show_pathway?ko04666
Hypertrophic cardiomyopathy (HCM)	KEGG PATHWAY	ko05410	4	83	0.542419	1	comp124204_c1|comp110727_c0|comp124204_c0|comp73558_c0	http://www.genome.jp/kegg-bin/show_pathway?ko05410
Other glycan degradation	KEGG PATHWAY	ko00511	2	40	0.560478	1	comp120778_c1|comp140317_c1	http://www.genome.jp/kegg-bin/show_pathway?ko00511
Rheumatoid arthritis	KEGG PATHWAY	ko05323	4	85	0.56138	1	comp119851_c0|comp198321_c0|comp126961_c0|comp135834_c0	http://www.genome.jp/kegg-bin/show_pathway?ko05323
Measles	KEGG PATHWAY	ko05162	5	110	0.583715	1	comp123401_c3|comp130656_c0|comp139405_c1|comp128061_c0|comp129010_c0	http://www.genome.jp/kegg-bin/show_pathway?ko05162
Microbial metabolism in diverse environments	KEGG PATHWAY	ko01120	39	860	0.586235	1	comp130493_c0|comp119962_c0|comp142525_c0|comp119962_c2|comp138293_c1|comp66474_c0|comp66474_c1|comp137407_c0|comp137575_c0|comp137575_c1|comp139553_c2|comp135689_c0|comp143324_c0|comp128916_c0|comp131530_c0|comp136285_c1|comp133008_c0|comp126704_c0|comp131322_c0|comp122336_c0|comp60823_c0|comp138582_c1|comp140257_c0|comp133306_c0|comp126520_c0|comp136291_c0|comp137125_c1|comp134461_c0|comp123427…	http://www.genome.jp/kegg-bin/show_pathway?ko01120
Methane metabolism	KEGG PATHWAY	ko00680	7	156	0.591402	1	comp130493_c0|comp126520_c0|comp142525_c0|comp136285_c1|comp126704_c0|comp70855_c0|comp140257_c0	http://www.genome.jp/kegg-bin/show_pathway?ko00680
Diterpenoid biosynthesis	KEGG PATHWAY	ko00904	1	20	0.614007	1	comp113109_c0	http://www.genome.jp/kegg-bin/show_pathway?ko00904
Bacterial invasion of epithelial cells	KEGG PATHWAY	ko05100	4	92	0.62418	1	comp124204_c1|comp110727_c0|comp124204_c0|comp133409_c1	http://www.genome.jp/kegg-bin/show_pathway?ko05100
Influenza A	KEGG PATHWAY	ko05164	8	186	0.638231	1	comp179290_c0|comp128061_c0|comp130656_c0|comp137219_c0|comp123401_c3|comp110727_c0|comp124204_c1|comp124204_c0	http://www.genome.jp/kegg-bin/show_pathway?ko05164
ECM-receptor interaction	KEGG PATHWAY	ko04512	2	47	0.648643	1	comp133851_c0|comp137970_c0	http://www.genome.jp/kegg-bin/show_pathway?ko04512
Arachidonic acid metabolism	KEGG PATHWAY	ko00590	1	22	0.649069	1	comp99565_c0	http://www.genome.jp/kegg-bin/show_pathway?ko00590
Amoebiasis	KEGG PATHWAY	ko05146	3	72	0.656281	1	comp133851_c0|comp131822_c0|comp137970_c0	http://www.genome.jp/kegg-bin/show_pathway?ko05146
N-Glycan biosynthesis	KEGG PATHWAY	ko00510	2	48	0.660023	1	comp134653_c1|comp138342_c0	http://www.genome.jp/kegg-bin/show_pathway?ko00510
Tropane, piperidine and pyridine alkaloid biosynthesis	KEGG PATHWAY	ko00960	1	23	0.665387	1	comp139389_c0	http://www.genome.jp/kegg-bin/show_pathway?ko00960
Biosynthesis of ansamycins	KEGG PATHWAY	ko01051	1	23	0.665387	1	comp131530_c0	http://www.genome.jp/kegg-bin/show_pathway?ko01051
Viral carcinogenesis	KEGG PATHWAY	ko05203	8	191	0.667375	1	comp137638_c0|comp136291_c0|comp131437_c1|comp124971_c0|comp139665_c0|comp139665_c1|comp126824_c0|comp138847_c0	http://www.genome.jp/kegg-bin/show_pathway?ko05203
Base excision repair	KEGG PATHWAY	ko03410	2	49	0.671104	1	comp138629_c0|comp134958_c0	http://www.genome.jp/kegg-bin/show_pathway?ko03410
Epithelial cell signaling in Helicobacter pylori infection	KEGG PATHWAY	ko05120	4	98	0.673236	1	comp119851_c0|comp198321_c0|comp126961_c0|comp135834_c0	http://www.genome.jp/kegg-bin/show_pathway?ko05120
Nicotinate and nicotinamide metabolism	KEGG PATHWAY	ko00760	1	24	0.680947	1	comp161714_c0	http://www.genome.jp/kegg-bin/show_pathway?ko00760
Carotenoid biosynthesis	KEGG PATHWAY	ko00906	1	24	0.680947	1	comp130960_c0	http://www.genome.jp/kegg-bin/show_pathway?ko00906
TGF-beta signaling pathway	KEGG PATHWAY	ko04350	2	50	0.681891	1	comp139665_c0|comp139665_c1	http://www.genome.jp/kegg-bin/show_pathway?ko04350
Hippo signaling pathway - fly	KEGG PATHWAY	ko04391	3	75	0.683286	1	comp124204_c1|comp110727_c0|comp124204_c0	http://www.genome.jp/kegg-bin/show_pathway?ko04391
Leukocyte transendothelial migration	KEGG PATHWAY	ko04670	3	75	0.683286	1	comp124204_c1|comp110727_c0|comp124204_c0	http://www.genome.jp/kegg-bin/show_pathway?ko04670
Butanoate metabolism	KEGG PATHWAY	ko00650	3	76	0.691928	1	comp73274_c0|comp68269_c0|comp137125_c1	http://www.genome.jp/kegg-bin/show_pathway?ko00650
Carbon fixation pathways in prokaryotes	KEGG PATHWAY	ko00720	4	101	0.696036	1	comp130493_c0|comp135366_c0|comp70855_c0|comp136285_c1	http://www.genome.jp/kegg-bin/show_pathway?ko00720
Viral myocarditis	KEGG PATHWAY	ko05416	4	101	0.696036	1	comp124204_c1|comp135782_c0|comp110727_c0|comp124204_c0	http://www.genome.jp/kegg-bin/show_pathway?ko05416
Purine metabolism	KEGG PATHWAY	ko00230	10	243	0.69681	1	comp136291_c0|comp117464_c0|comp131437_c1|comp130889_c0|comp138541_c0|comp140531_c0|comp139955_c1|comp126328_c0|comp126824_c0|comp138308_c0	http://www.genome.jp/kegg-bin/show_pathway?ko00230
Fructose and mannose metabolism	KEGG PATHWAY	ko00051	5	126	0.701775	1	comp103631_c0|comp115612_c0|comp140257_c0|comp126520_c0|comp122336_c0	http://www.genome.jp/kegg-bin/show_pathway?ko00051
Small cell lung cancer	KEGG PATHWAY	ko05222	2	52	0.702593	1	comp133851_c0|comp137970_c0	http://www.genome.jp/kegg-bin/show_pathway?ko05222
Progesterone-mediated oocyte maturation	KEGG PATHWAY	ko04914	3	78	0.708676	1	comp133106_c0|comp137365_c0|comp138847_c0	http://www.genome.jp/kegg-bin/show_pathway?ko04914
Natural killer cell mediated cytotoxicity	KEGG PATHWAY	ko04650	1	28	0.736285	1	comp135258_c0	http://www.genome.jp/kegg-bin/show_pathway?ko04650
Mismatch repair	KEGG PATHWAY	ko03430	2	57	0.749465	1	comp134260_c0|comp134958_c0	http://www.genome.jp/kegg-bin/show_pathway?ko03430
Glycerophospholipid metabolism	KEGG PATHWAY	ko00564	5	134	0.751275	1	comp135014_c0|comp123138_c1|comp132394_c1|comp135615_c1|comp137968_c0	http://www.genome.jp/kegg-bin/show_pathway?ko00564
Cardiac muscle contraction	KEGG PATHWAY	ko04260	6	159	0.753254	1	comp125305_c0|comp73558_c0|comp126261_c0|comp120433_c0|comp135233_c0|comp66681_c0	http://www.genome.jp/kegg-bin/show_pathway?ko04260
PPAR signaling pathway	KEGG PATHWAY	ko03320	3	84	0.754706	1	comp137650_c0|comp129940_c0|comp130463_c0	http://www.genome.jp/kegg-bin/show_pathway?ko03320
Streptomycin biosynthesis	KEGG PATHWAY	ko00521	1	30	0.760245	1	comp137546_c0	http://www.genome.jp/kegg-bin/show_pathway?ko00521
Toxoplasmosis	KEGG PATHWAY	ko05145	5	136	0.762643	1	comp123401_c3|comp130656_c0|comp72966_c0|comp122793_c0|comp128061_c0	http://www.genome.jp/kegg-bin/show_pathway?ko05145
Lysosome	KEGG PATHWAY	ko04142	6	161	0.7637	1	comp130442_c0|comp120778_c1|comp135834_c0|comp110557_c0|comp140317_c1|comp110557_c2	http://www.genome.jp/kegg-bin/show_pathway?ko04142
Ubiquitin mediated proteolysis	KEGG PATHWAY	ko04120	6	162	0.768799	1	comp136969_c0|comp132501_c0|comp132438_c0|comp124971_c0|comp139405_c1|comp140479_c0	http://www.genome.jp/kegg-bin/show_pathway?ko04120
Hepatitis B	KEGG PATHWAY	ko05161	2	61	0.782252	1	comp138847_c0|comp134958_c0	http://www.genome.jp/kegg-bin/show_pathway?ko05161
Endocytosis	KEGG PATHWAY	ko04144	7	191	0.788932	1	comp138893_c1|comp128061_c0|comp130656_c0|comp133409_c1|comp137199_c1|comp123401_c3|comp123138_c1	http://www.genome.jp/kegg-bin/show_pathway?ko04144
Various types of N-glycan biosynthesis	KEGG PATHWAY	ko00513	1	33	0.792169	1	comp134653_c1	http://www.genome.jp/kegg-bin/show_pathway?ko00513
MAPK signaling pathway	KEGG PATHWAY	ko04010	4	116	0.792815	1	comp123401_c3|comp130656_c0|comp135258_c0|comp128061_c0	http://www.genome.jp/kegg-bin/show_pathway?ko04010
mRNA surveillance pathway	KEGG PATHWAY	ko03015	6	167	0.793067	1	comp136841_c0|comp139005_c0|comp127046_c0|comp136469_c0|comp126083_c0|comp135391_c0	http://www.genome.jp/kegg-bin/show_pathway?ko03015
Linoleic acid metabolism	KEGG PATHWAY	ko00591	1	34	0.801837	1	comp139189_c0	http://www.genome.jp/kegg-bin/show_pathway?ko00591
Apoptosis	KEGG PATHWAY	ko04210	1	34	0.801837	1	comp135258_c0	http://www.genome.jp/kegg-bin/show_pathway?ko04210
Endocrine and other factor-regulated calcium reabsorption	KEGG PATHWAY	ko04961	1	37	0.828226	1	comp133409_c1	http://www.genome.jp/kegg-bin/show_pathway?ko04961
Transcriptional misregulation in cancer	KEGG PATHWAY	ko05202	2	69	0.836675	1	comp135043_c0|comp137690_c2	http://www.genome.jp/kegg-bin/show_pathway?ko05202
Proteoglycans in cancer	KEGG PATHWAY	ko05205	5	153	0.843812	1	comp124204_c1|comp135043_c0|comp110727_c0|comp106569_c0|comp124204_c0	http://www.genome.jp/kegg-bin/show_pathway?ko05205
Ubiquinone and other terpenoid-quinone biosynthesis	KEGG PATHWAY	ko00130	1	39	0.843837	1	comp120678_c0	http://www.genome.jp/kegg-bin/show_pathway?ko00130
Protein processing in endoplasmic reticulum	KEGG PATHWAY	ko04141	15	405	0.848567	1	comp117418_c0|comp121587_c1|comp121587_c4|comp128061_c0|comp128820_c1|comp130656_c0|comp134653_c1|comp129734_c0|comp111102_c0|comp137745_c0|comp123401_c3|comp110939_c0|comp129827_c2|comp130197_c0|comp125043_c0	http://www.genome.jp/kegg-bin/show_pathway?ko04141
Osteoclast differentiation	KEGG PATHWAY	ko04380	1	40	0.851103	1	comp135258_c0	http://www.genome.jp/kegg-bin/show_pathway?ko04380
Focal adhesion	KEGG PATHWAY	ko04510	5	156	0.855455	1	comp124204_c1|comp137970_c0|comp110727_c0|comp124204_c0|comp133851_c0	http://www.genome.jp/kegg-bin/show_pathway?ko04510
Legionellosis	KEGG PATHWAY	ko05134	5	157	0.859171	1	comp123401_c3|comp130656_c0|comp133924_c0|comp131940_c0|comp128061_c0	http://www.genome.jp/kegg-bin/show_pathway?ko05134
Oocyte meiosis	KEGG PATHWAY	ko04114	4	131	0.863168	1	comp124971_c0|comp135258_c0|comp135391_c0|comp139005_c0	http://www.genome.jp/kegg-bin/show_pathway?ko04114
B cell receptor signaling pathway	KEGG PATHWAY	ko04662	1	42	0.864636	1	comp135258_c0	http://www.genome.jp/kegg-bin/show_pathway?ko04662
Amphetamine addiction	KEGG PATHWAY	ko05031	1	42	0.864636	1	comp135258_c0	http://www.genome.jp/kegg-bin/show_pathway?ko05031
SNARE interactions in vesicular transport	KEGG PATHWAY	ko04130	1	43	0.870935	1	comp133876_c1	http://www.genome.jp/kegg-bin/show_pathway?ko04130
Fatty acid elongation	KEGG PATHWAY	ko00062	1	44	0.87694	1	comp136758_c0	http://www.genome.jp/kegg-bin/show_pathway?ko00062
Valine, leucine and isoleucine biosynthesis	KEGG PATHWAY	ko00290	1	44	0.87694	1	comp129426_c0	http://www.genome.jp/kegg-bin/show_pathway?ko00290
VEGF signaling pathway	KEGG PATHWAY	ko04370	1	45	0.882667	1	comp135258_c0	http://www.genome.jp/kegg-bin/show_pathway?ko04370
Ether lipid metabolism	KEGG PATHWAY	ko00565	1	46	0.888127	1	comp123138_c1	http://www.genome.jp/kegg-bin/show_pathway?ko00565
Tight junction	KEGG PATHWAY	ko04530	4	138	0.8883	1	comp124204_c1|comp135782_c0|comp110727_c0|comp124204_c0	http://www.genome.jp/kegg-bin/show_pathway?ko04530
Neurotrophin signaling pathway	KEGG PATHWAY	ko04722	2	81	0.895463	1	comp118436_c0|comp130752_c1	http://www.genome.jp/kegg-bin/show_pathway?ko04722
Estrogen signaling pathway	KEGG PATHWAY	ko04915	3	112	0.897543	1	comp123401_c3|comp130656_c0|comp128061_c0	http://www.genome.jp/kegg-bin/show_pathway?ko04915
Degradation of aromatic compounds	KEGG PATHWAY	ko01220	1	48	0.898297	1	comp135444_c0	http://www.genome.jp/kegg-bin/show_pathway?ko01220
HIF-1 signaling pathway	KEGG PATHWAY	ko04066	4	143	0.903689	1	comp126704_c0|comp119962_c0|comp106569_c0|comp119962_c2	http://www.genome.jp/kegg-bin/show_pathway?ko04066
Hippo signaling pathway	KEGG PATHWAY	ko04390	3	114	0.904091	1	comp124204_c1|comp110727_c0|comp124204_c0	http://www.genome.jp/kegg-bin/show_pathway?ko04390
Cysteine and methionine metabolism	KEGG PATHWAY	ko00270	4	144	0.906532	1	comp125086_c0|comp138511_c0|comp131191_c0|comp140626_c0	http://www.genome.jp/kegg-bin/show_pathway?ko00270
T cell receptor signaling pathway	KEGG PATHWAY	ko04660	1	50	0.907543	1	comp135258_c0	http://www.genome.jp/kegg-bin/show_pathway?ko04660
Glyoxylate and dicarboxylate metabolism	KEGG PATHWAY	ko00630	5	174	0.911008	1	comp75795_c0|comp143324_c0|comp142525_c0|comp130529_c0|comp128916_c0	http://www.genome.jp/kegg-bin/show_pathway?ko00630
Nucleotide excision repair	KEGG PATHWAY	ko03420	2	87	0.916831	1	comp134260_c0|comp134958_c0	http://www.genome.jp/kegg-bin/show_pathway?ko03420
Pentose phosphate pathway	KEGG PATHWAY	ko00030	4	149	0.919656	1	comp131530_c0|comp140257_c0|comp126520_c0|comp60823_c0	http://www.genome.jp/kegg-bin/show_pathway?ko00030
Prion diseases	KEGG PATHWAY	ko05020	1	53	0.919861	1	comp129827_c2	http://www.genome.jp/kegg-bin/show_pathway?ko05020
Protein export	KEGG PATHWAY	ko03060	2	90	0.925906	1	comp130197_c0|comp129827_c2	http://www.genome.jp/kegg-bin/show_pathway?ko03060
Long-term potentiation	KEGG PATHWAY	ko04720	1	55	0.927148	1	comp135258_c0	http://www.genome.jp/kegg-bin/show_pathway?ko04720
mTOR signaling pathway	KEGG PATHWAY	ko04150	1	55	0.927148	1	comp106569_c0	http://www.genome.jp/kegg-bin/show_pathway?ko04150
Tuberculosis	KEGG PATHWAY	ko05152	4	156	0.935255	1	comp135784_c0|comp135258_c0|comp133941_c0|comp135834_c0	http://www.genome.jp/kegg-bin/show_pathway?ko05152
Fanconi anemia pathway	KEGG PATHWAY	ko03460	1	61	0.945271	1	comp134260_c0	http://www.genome.jp/kegg-bin/show_pathway?ko03460
Dopaminergic synapse	KEGG PATHWAY	ko04728	2	100	0.949852	1	comp135391_c0|comp139005_c0	http://www.genome.jp/kegg-bin/show_pathway?ko04728
GnRH signaling pathway	KEGG PATHWAY	ko04912	1	67	0.958888	1	comp123138_c1	http://www.genome.jp/kegg-bin/show_pathway?ko04912
Wnt signaling pathway	KEGG PATHWAY	ko04310	2	106	0.96046	1	comp132501_c0|comp135258_c0	http://www.genome.jp/kegg-bin/show_pathway?ko04310
PI3K-Akt signaling pathway	KEGG PATHWAY	ko04151	5	203	0.961762	1	comp133851_c0|comp135391_c0|comp106569_c0|comp139005_c0|comp137970_c0	http://www.genome.jp/kegg-bin/show_pathway?ko04151
Amyotrophic lateral sclerosis (ALS)	KEGG PATHWAY	ko05014	1	69	0.962628	1	comp135258_c0	http://www.genome.jp/kegg-bin/show_pathway?ko05014
Parkinson's disease	KEGG PATHWAY	ko05012	12	410	0.969933	1	comp125305_c0|comp133387_c0|comp143987_c0|comp119054_c0|comp115234_c0|comp126261_c0|comp138150_c0|comp120433_c0|comp103610_c0|comp72966_c0|comp135233_c0|comp66681_c0	http://www.genome.jp/kegg-bin/show_pathway?ko05012
Homologous recombination	KEGG PATHWAY	ko03440	1	74	0.970557	1	comp134260_c0	http://www.genome.jp/kegg-bin/show_pathway?ko03440
Alzheimer's disease	KEGG PATHWAY	ko05010	12	413	0.971944	1	comp125305_c0|comp134497_c0|comp119962_c0|comp119962_c2|comp135258_c0|comp115234_c0|comp126261_c0|comp138150_c0|comp120433_c0|comp103610_c0|comp135233_c0|comp66681_c0	http://www.genome.jp/kegg-bin/show_pathway?ko05010
Carbon metabolism	KEGG PATHWAY	ko01200	19	599	0.971981	1	comp130493_c0|comp140257_c0|comp126520_c0|comp136291_c0|comp119962_c2|comp131530_c0|comp70855_c0|comp131437_c1|comp123427_c0|comp126704_c0|comp137407_c0|comp122336_c0|comp130529_c0|comp126824_c0|comp138582_c1|comp119962_c0|comp60823_c0|comp136285_c1|comp142525_c0	http://www.genome.jp/kegg-bin/show_pathway?ko01200
Ras signaling pathway	KEGG PATHWAY	ko04014	1	81	0.978915	1	comp123138_c1	http://www.genome.jp/kegg-bin/show_pathway?ko04014
RNA degradation	KEGG PATHWAY	ko03018	4	192	0.979981	1	comp126704_c0|comp127046_c0|comp136469_c0|comp136841_c0	http://www.genome.jp/kegg-bin/show_pathway?ko03018
2-Oxocarboxylic acid metabolism	KEGG PATHWAY	ko01210	2	136	0.988319	1	comp137407_c0|comp129426_c0	http://www.genome.jp/kegg-bin/show_pathway?ko01210
Oxidative phosphorylation	KEGG PATHWAY	ko00190	15	537	0.98934	1	comp125305_c0|comp137234_c0|comp126961_c0|comp107377_c0|comp115234_c0|comp198321_c0|comp126261_c0|comp119851_c0|comp138150_c0|comp135834_c0|comp120433_c0|comp140071_c0|comp103610_c0|comp135233_c0|comp66681_c0	http://www.genome.jp/kegg-bin/show_pathway?ko00190
Huntington's disease	KEGG PATHWAY	ko05016	12	454	0.9896	1	comp125305_c0|comp133387_c0|comp143987_c0|comp119054_c0|comp115234_c0|comp126261_c0|comp138150_c0|comp120433_c0|comp103610_c0|comp72966_c0|comp135233_c0|comp66681_c0	http://www.genome.jp/kegg-bin/show_pathway?ko05016
Peroxisome	KEGG PATHWAY	ko04146	3	183	0.991949	1	comp129940_c0|comp137776_c1|comp130463_c0	http://www.genome.jp/kegg-bin/show_pathway?ko04146
Pathways in cancer	KEGG PATHWAY	ko05200	2	165	0.996537	1	comp133851_c0|comp137970_c0	http://www.genome.jp/kegg-bin/show_pathway?ko05200
RNA transport	KEGG PATHWAY	ko03013	5	285	0.997413	1	comp112303_c0|comp127046_c0|comp136469_c0|comp133924_c0|comp136841_c0	http://www.genome.jp/kegg-bin/show_pathway?ko03013
Non-alcoholic fatty liver disease (NAFLD)	KEGG PATHWAY	ko04932	5	287	0.997588	1	comp125305_c0|comp120433_c0|comp66681_c0|comp135233_c0|comp126261_c0	http://www.genome.jp/kegg-bin/show_pathway?ko04932
Spliceosome	KEGG PATHWAY	ko03040	5	288	0.997671	1	comp123401_c3|comp130656_c0|comp135043_c0|comp128061_c0|comp128948_c3	http://www.genome.jp/kegg-bin/show_pathway?ko03040
Insulin signaling pathway	KEGG PATHWAY	ko04910	2	184	0.998461	1	comp106569_c0|comp136392_c1	http://www.genome.jp/kegg-bin/show_pathway?ko04910
Citrate cycle (TCA cycle)	KEGG PATHWAY	ko00020	3	232	0.998814	1	comp135366_c0|comp137407_c0|comp135689_c0	http://www.genome.jp/kegg-bin/show_pathway?ko00020
Epstein-Barr virus infection	KEGG PATHWAY	ko05169	4	271	0.998833	1	comp123401_c3|comp130656_c0|comp138847_c0|comp128061_c0	http://www.genome.jp/kegg-bin/show_pathway?ko05169

## Sheet: TF_3vsTF_2.DEG_KEGG_pathway_enr
#Term	Database	Id	Sample number	Background number	P-Value	Corrected P-Value	Genes	Hyperlink
Ascorbate and aldarate metabolism	KEGG PATHWAY	ko00053	14	84	4.00272e-05	0.00697896	comp63478_c0|comp120330_c1|comp141012_c0|comp64066_c1|comp64066_c0|comp74718_c0|comp66474_c0|comp66474_c1|comp97856_c0|comp137575_c0|comp137575_c1|comp124061_c0|comp133306_c0|comp131013_c0	http://www.genome.jp/kegg-bin/show_pathway?ko00053
Flavonoid biosynthesis	KEGG PATHWAY	ko00941	8	29	4.51713e-05	0.00697896	comp124290_c1|comp133729_c0|comp140276_c0|comp149215_c0|comp131874_c1|comp135444_c0|comp130563_c0|comp123012_c0	http://www.genome.jp/kegg-bin/show_pathway?ko00941
beta-Alanine metabolism	KEGG PATHWAY	ko00410	11	67	0.000301229	0.0310266	comp73274_c0|comp68269_c0|comp120330_c1|comp132856_c0|comp135561_c0|comp66474_c0|comp66474_c1|comp63748_c0|comp137575_c0|comp137575_c1|comp133306_c0	http://www.genome.jp/kegg-bin/show_pathway?ko00410
Biosynthesis of secondary metabolites	KEGG PATHWAY	ko01110	109	1659	0.000407791	0.0315018	comp130493_c0|comp125315_c1|comp136826_c0|comp131079_c0|comp124602_c0|comp140404_c0|comp131530_c0|comp149215_c0|comp136174_c1|comp117811_c0|comp133729_c0|comp132593_c0|comp136667_c1|comp127966_c0|comp137516_c1|comp128747_c0|comp134130_c0|comp140522_c0|comp111930_c0|comp120330_c1|comp137546_c0|comp129576_c0|comp128503_c0|comp113559_c0|comp112521_c0|comp140276_c0|comp127372_c0|comp130911_c0|comp126…	http://www.genome.jp/kegg-bin/show_pathway?ko01110
ABC transporters	KEGG PATHWAY	ko02010	8	47	0.00154721	0.0956178	comp66044_c0|comp133965_c1|comp133965_c0|comp133965_c2|comp140408_c1|comp133179_c0|comp130858_c3|comp130858_c2	http://www.genome.jp/kegg-bin/show_pathway?ko02010
Amino sugar and nucleotide sugar metabolism	KEGG PATHWAY	ko00520	20	206	0.00206689	0.106445	comp111930_c0|comp138273_c0|comp137441_c0|comp134600_c0|comp133606_c0|comp120778_c1|comp134130_c0|comp128970_c0|comp64066_c1|comp64066_c0|comp135430_c0|comp135514_c0|comp156729_c0|comp140005_c0|comp138627_c0|comp74718_c0|comp139774_c0|comp135589_c0|comp128747_c0|comp129176_c0	http://www.genome.jp/kegg-bin/show_pathway?ko00520
Limonene and pinene degradation	KEGG PATHWAY	ko00903	6	32	0.00358961	0.158456	comp120330_c1|comp133008_c0|comp66474_c0|comp66474_c1|comp139386_c0|comp133306_c0	http://www.genome.jp/kegg-bin/show_pathway?ko00903
Phenylalanine, tyrosine and tryptophan biosynthesis	KEGG PATHWAY	ko00400	8	57	0.00535147	0.179835	comp132613_c0|comp125315_c1|comp137616_c1|comp127372_c0|comp136826_c0|comp136174_c1|comp127858_c0|comp134531_c0	http://www.genome.jp/kegg-bin/show_pathway?ko00400
Histidine metabolism	KEGG PATHWAY	ko00340	6	35	0.00569588	0.179835	comp120330_c1|comp66474_c0|comp66474_c1|comp137575_c0|comp137575_c1|comp133306_c0	http://www.genome.jp/kegg-bin/show_pathway?ko00340
DNA replication	KEGG PATHWAY	ko03030	9	70	0.00581989	0.179835	comp134260_c0|comp135226_c0|comp136954_c2|comp138665_c0|comp134299_c1|comp140531_c0|comp134650_c0|comp137715_c0|comp134958_c0	http://www.genome.jp/kegg-bin/show_pathway?ko03030
Bile secretion	KEGG PATHWAY	ko04976	8	60	0.00731379	0.205451	comp66044_c0|comp133965_c1|comp133965_c0|comp133965_c2|comp140408_c1|comp133179_c0|comp130858_c3|comp130858_c2	http://www.genome.jp/kegg-bin/show_pathway?ko04976
Mineral absorption	KEGG PATHWAY	ko04978	5	29	0.0110909	0.244423	comp141181_c0|comp128264_c0|comp113919_c1|comp130442_c0|comp129247_c0	http://www.genome.jp/kegg-bin/show_pathway?ko04978
Phenylalanine metabolism	KEGG PATHWAY	ko00360	14	148	0.0112028	0.244423	comp132217_c3|comp135444_c0|comp120678_c0|comp130702_c0|comp137125_c1|comp129501_c0|comp131079_c0|comp112496_c1|comp117811_c0|comp126837_c0|comp136980_c0|comp123012_c0|comp134975_c1|comp124602_c0	http://www.genome.jp/kegg-bin/show_pathway?ko00360
Valine, leucine and isoleucine degradation	KEGG PATHWAY	ko00280	11	105	0.0113881	0.244423	comp120330_c1|comp130463_c0|comp132856_c0|comp66474_c0|comp66474_c1|comp129426_c0|comp132968_c0|comp137575_c0|comp137575_c1|comp133306_c0|comp135244_c0	http://www.genome.jp/kegg-bin/show_pathway?ko00280
Arginine and proline metabolism	KEGG PATHWAY	ko00330	15	164	0.0118652	0.244423	comp66474_c0|comp143324_c0|comp120330_c1|comp75795_c0|comp137575_c1|comp66474_c1|comp124435_c0|comp136239_c0|comp130911_c0|comp137053_c0|comp137575_c0|comp126776_c0|comp133306_c0|comp125534_c0|comp131626_c2	http://www.genome.jp/kegg-bin/show_pathway?ko00330
Stilbenoid, diarylheptanoid and gingerol biosynthesis	KEGG PATHWAY	ko00945	4	20	0.0134291	0.259349	comp135444_c0|comp123012_c0|comp139386_c0|comp133008_c0	http://www.genome.jp/kegg-bin/show_pathway?ko00945
Phenylpropanoid biosynthesis	KEGG PATHWAY	ko00940	16	184	0.014989	0.272448	comp132217_c3|comp113559_c0|comp135444_c0|comp134975_c1|comp130702_c0|comp129501_c0|comp131079_c0|comp112496_c1|comp117811_c0|comp134184_c0|comp126837_c0|comp136980_c0|comp97946_c0|comp123012_c0|comp75685_c0|comp124602_c0	http://www.genome.jp/kegg-bin/show_pathway?ko00940
Starch and sucrose metabolism	KEGG PATHWAY	ko00500	22	282	0.0163652	0.275658	comp133236_c0|comp138273_c0|comp113559_c0|comp75685_c0|comp135430_c0|comp99510_c0|comp140182_c0|comp136041_c0|comp140195_c0|comp64066_c1|comp64066_c0|comp74718_c0|comp134501_c0|comp138052_c0|comp135842_c0|comp138627_c0|comp135589_c0|comp139344_c1|comp136527_c1|comp134746_c0|comp111930_c0|comp138967_c0	http://www.genome.jp/kegg-bin/show_pathway?ko00500
Pentose and glucuronate interconversions	KEGG PATHWAY	ko00040	11	112	0.0178132	0.275658	comp103631_c0|comp132025_c1|comp132025_c0|comp111930_c0|comp120330_c1|comp64066_c1|comp64066_c0|comp74718_c0|comp66474_c0|comp66474_c1|comp133306_c0	http://www.genome.jp/kegg-bin/show_pathway?ko00040
Ribosome	KEGG PATHWAY	ko03010	63	1010	0.017842	0.275658	comp115819_c0|comp118387_c0|comp116847_c0|comp128125_c0|comp126497_c0|comp108457_c0|comp110383_c0|comp70120_c0|comp110693_c0|comp107310_c0|comp109436_c0|comp116395_c0|comp124346_c0|comp109583_c0|comp118028_c0|comp98483_c0|comp102196_c0|comp106569_c0|comp119776_c0|comp120155_c0|comp67384_c0|comp116645_c0|comp110264_c0|comp106138_c0|comp153426_c0|comp121260_c0|comp116228_c0|comp102154_c0|comp98559_…	http://www.genome.jp/kegg-bin/show_pathway?ko03010
Glycosphingolipid biosynthesis - globo series	KEGG PATHWAY	ko00603	4	24	0.0253486	0.372987	comp120778_c1|comp144924_c0|comp134130_c0|comp134063_c0	http://www.genome.jp/kegg-bin/show_pathway?ko00603
Biotin metabolism	KEGG PATHWAY	ko00780	4	25	0.0290713	0.401271	comp141945_c0|comp137310_c0|comp126132_c0|comp144334_c0	http://www.genome.jp/kegg-bin/show_pathway?ko00780
D-Glutamine and D-glutamate metabolism	KEGG PATHWAY	ko00471	2	6	0.0298681	0.401271	comp126776_c0|comp125534_c0	http://www.genome.jp/kegg-bin/show_pathway?ko00471
MicroRNAs in cancer	KEGG PATHWAY	ko05206	10	107	0.0313904	0.404151	comp138511_c0|comp66044_c0|comp133965_c1|comp133965_c0|comp133965_c2|comp140626_c0|comp140408_c1|comp133179_c0|comp130858_c3|comp130858_c2	http://www.genome.jp/kegg-bin/show_pathway?ko05206
Cutin, suberine and wax biosynthesis	KEGG PATHWAY	ko00073	4	26	0.0331006	0.409123	comp137445_c0|comp139348_c1|comp134815_c0|comp137776_c1	http://www.genome.jp/kegg-bin/show_pathway?ko00073
Nitrogen metabolism	KEGG PATHWAY	ko00910	8	80	0.0363391	0.417413	comp125548_c0|comp169274_c0|comp143324_c0|comp75795_c0|comp135010_c0|comp130853_c0|comp126776_c0|comp125534_c0	http://www.genome.jp/kegg-bin/show_pathway?ko00910
Circadian rhythm - plant	KEGG PATHWAY	ko04712	5	39	0.036473	0.417413	comp139179_c0|comp104979_c0|comp139179_c1|comp130563_c0|comp111894_c0	http://www.genome.jp/kegg-bin/show_pathway?ko04712
Porphyrin and chlorophyll metabolism	KEGG PATHWAY	ko00860	7	67	0.0396558	0.43763	comp128503_c0|comp125407_c0|comp112521_c0|comp133318_c0|comp128264_c0|comp127966_c0|comp140522_c0	http://www.genome.jp/kegg-bin/show_pathway?ko00860
Fatty acid biosynthesis	KEGG PATHWAY	ko00061	7	69	0.0454013	0.483759	comp137310_c0|comp75358_c0|comp121344_c0|comp141945_c0|comp144334_c0|comp136392_c1|comp126132_c0	http://www.genome.jp/kegg-bin/show_pathway?ko00061
Styrene degradation	KEGG PATHWAY	ko00643	2	8	0.0523401	0.528819	comp134461_c0|comp123363_c0	http://www.genome.jp/kegg-bin/show_pathway?ko00643
alpha-Linolenic acid metabolism	KEGG PATHWAY	ko00592	6	57	0.053053	0.528819	comp113676_c0|comp129940_c0|comp139381_c3|comp112065_c1|comp139189_c0|comp130463_c0	http://www.genome.jp/kegg-bin/show_pathway?ko00592
Cell cycle	KEGG PATHWAY	ko04110	12	152	0.0594587	0.558018	comp138477_c1|comp135226_c0|comp136954_c2|comp138665_c0|comp134299_c1|comp124971_c0|comp139665_c0|comp139665_c1|comp137715_c0|comp134958_c0|comp137244_c0|comp138847_c0	http://www.genome.jp/kegg-bin/show_pathway?ko04110
GABAergic synapse	KEGG PATHWAY	ko04727	6	59	0.0609079	0.558018	comp75795_c0|comp68269_c0|comp143324_c0|comp73274_c0|comp129293_c0|comp134666_c1	http://www.genome.jp/kegg-bin/show_pathway?ko04727
Propanoate metabolism	KEGG PATHWAY	ko00640	8	89	0.0614001	0.558018	comp130493_c0|comp120330_c1|comp132856_c0|comp66474_c0|comp66474_c1|comp137575_c0|comp137575_c1|comp133306_c0	http://www.genome.jp/kegg-bin/show_pathway?ko00640
Polycyclic aromatic hydrocarbon degradation	KEGG PATHWAY	ko00624	2	9	0.065215	0.575756	comp139386_c0|comp133008_c0	http://www.genome.jp/kegg-bin/show_pathway?ko00624
Metabolic pathways	KEGG PATHWAY	ko01100	169	3187	0.0712069	0.611193	comp130493_c0|comp198321_c0|comp139386_c0|comp125315_c1|comp135842_c0|comp135561_c0|comp131079_c0|comp136041_c0|comp124602_c0|comp140404_c0|comp139381_c3|comp131530_c0|comp149215_c0|comp133008_c0|comp124435_c0|comp139955_c1|comp133729_c0|comp139983_c2|comp132593_c0|comp136667_c1|comp127966_c0|comp132856_c0|comp137516_c1|comp136826_c0|comp128747_c0|comp134130_c0|comp139344_c1|comp140522_c0|comp103…	http://www.genome.jp/kegg-bin/show_pathway?ko01100
Biosynthesis of unsaturated fatty acids	KEGG PATHWAY	ko01040	7	77	0.0735305	0.612522	comp122234_c0|comp144334_c0|comp75358_c0|comp130463_c0|comp121344_c0|comp129940_c0|comp138418_c2	http://www.genome.jp/kegg-bin/show_pathway?ko01040
Lysine degradation	KEGG PATHWAY	ko00310	8	93	0.0753263	0.612522	comp139266_c0|comp120330_c1|comp66474_c0|comp66474_c1|comp137575_c0|comp137575_c1|comp133306_c0|comp138990_c0	http://www.genome.jp/kegg-bin/show_pathway?ko00310
Fatty acid degradation	KEGG PATHWAY	ko00071	10	130	0.0917342	0.726817	comp66474_c1|comp120330_c1|comp66474_c0|comp129940_c0|comp138403_c1|comp130463_c0|comp137575_c0|comp137575_c1|comp126811_c0|comp133306_c0	http://www.genome.jp/kegg-bin/show_pathway?ko00071
Regulation of autophagy	KEGG PATHWAY	ko04140	3	24	0.103674	0.781349	comp73328_c0|comp129293_c0|comp134666_c1	http://www.genome.jp/kegg-bin/show_pathway?ko04140
Carotenoid biosynthesis	KEGG PATHWAY	ko00906	3	24	0.103674	0.781349	comp127840_c1|comp130960_c0|comp138298_c0	http://www.genome.jp/kegg-bin/show_pathway?ko00906
Phagosome	KEGG PATHWAY	ko04145	17	257	0.107959	0.794268	comp125118_c0|comp121587_c1|comp198321_c0|comp126961_c0|comp121587_c4|comp124663_c0|comp124443_c2|comp138048_c0|comp124443_c1|comp135834_c0|comp140202_c1|comp130197_c0|comp110727_c0|comp140160_c0|comp124204_c1|comp124204_c0|comp125043_c0	http://www.genome.jp/kegg-bin/show_pathway?ko04145
Meiosis - yeast	KEGG PATHWAY	ko04113	8	102	0.113036	0.80851	comp138477_c1|comp135226_c0|comp136954_c2|comp138665_c0|comp134299_c1|comp124971_c0|comp135391_c0|comp137715_c0	http://www.genome.jp/kegg-bin/show_pathway?ko04113
Tryptophan metabolism	KEGG PATHWAY	ko00380	7	86	0.115128	0.80851	comp66474_c1|comp120330_c1|comp66474_c0|comp137096_c0|comp137575_c0|comp137575_c1|comp133306_c0	http://www.genome.jp/kegg-bin/show_pathway?ko00380
Fatty acid metabolism	KEGG PATHWAY	ko01212	12	173	0.12351	0.848102	comp122234_c0|comp137310_c0|comp75358_c0|comp138418_c2|comp121344_c0|comp141945_c0|comp129940_c0|comp144334_c0|comp136392_c1|comp130463_c0|comp138403_c1|comp126132_c0	http://www.genome.jp/kegg-bin/show_pathway?ko01212
Cell cycle - yeast	KEGG PATHWAY	ko04111	8	105	0.127521	0.856607	comp140494_c0|comp138477_c1|comp135226_c0|comp136954_c2|comp138665_c0|comp134299_c1|comp124971_c0|comp137715_c0	http://www.genome.jp/kegg-bin/show_pathway?ko04111
Bisphenol degradation	KEGG PATHWAY	ko00363	2	14	0.141201	0.909427	comp139386_c0|comp133008_c0	http://www.genome.jp/kegg-bin/show_pathway?ko00363
Chagas disease (American trypanosomiasis)	KEGG PATHWAY	ko05142	5	58	0.14127	0.909427	comp121587_c1|comp121587_c4|comp138048_c0|comp124663_c0|comp125043_c0	http://www.genome.jp/kegg-bin/show_pathway?ko05142
Regulation of actin cytoskeleton	KEGG PATHWAY	ko04810	11	164	0.159519	1	comp117146_c0|comp140160_c0|comp128315_c2|comp140256_c0|comp72059_c0|comp110727_c0|comp123097_c1|comp123097_c2|comp118076_c0|comp124204_c1|comp124204_c0	http://www.genome.jp/kegg-bin/show_pathway?ko04810
Chloroalkane and chloroalkene degradation	KEGG PATHWAY	ko00625	5	61	0.164073	1	comp120330_c1|comp66474_c0|comp126811_c0|comp133306_c0|comp66474_c1	http://www.genome.jp/kegg-bin/show_pathway?ko00625
Tyrosine metabolism	KEGG PATHWAY	ko00350	6	78	0.166779	1	comp123363_c0|comp138548_c0|comp134461_c0|comp120678_c0|comp137516_c1|comp126811_c0	http://www.genome.jp/kegg-bin/show_pathway?ko00350
Plant-pathogen interaction	KEGG PATHWAY	ko04626	12	184	0.1683	1	comp125460_c0|comp139016_c0|comp132762_c0|comp63041_c1|comp129090_c0|comp135588_c0|comp138864_c0|comp126870_c0|comp138738_c1|comp137650_c0|comp122793_c0|comp127415_c0	http://www.genome.jp/kegg-bin/show_pathway?ko04626
Protein digestion and absorption	KEGG PATHWAY	ko04974	4	46	0.174401	1	comp133851_c0|comp137970_c0|comp179290_c0|comp137219_c0	http://www.genome.jp/kegg-bin/show_pathway?ko04974
Systemic lupus erythematosus	KEGG PATHWAY	ko05322	4	48	0.193703	1	comp125047_c1|comp134549_c0|comp137638_c0|comp137690_c2	http://www.genome.jp/kegg-bin/show_pathway?ko05322
Inositol phosphate metabolism	KEGG PATHWAY	ko00562	5	65	0.196544	1	comp140160_c0|comp63478_c0|comp122336_c0|comp137546_c0|comp132856_c0	http://www.genome.jp/kegg-bin/show_pathway?ko00562
HTLV-I infection	KEGG PATHWAY	ko05166	11	172	0.197701	1	comp121587_c1|comp133387_c0|comp121587_c4|comp119054_c0|comp124663_c0|comp124971_c0|comp143987_c0|comp134958_c0|comp137244_c0|comp138048_c0|comp125043_c0	http://www.genome.jp/kegg-bin/show_pathway?ko05166
Glycolysis / Gluconeogenesis	KEGG PATHWAY	ko00010	20	342	0.201384	1	comp130493_c0|comp139553_c2|comp66474_c0|comp140257_c0|comp126520_c0|comp136291_c0|comp119962_c2|comp138844_c1|comp120330_c1|comp131437_c1|comp137575_c1|comp137575_c0|comp129869_c0|comp122336_c0|comp66474_c1|comp126824_c0|comp129576_c0|comp135589_c0|comp126811_c0|comp133306_c0	http://www.genome.jp/kegg-bin/show_pathway?ko00010
Glycerolipid metabolism	KEGG PATHWAY	ko00561	8	119	0.206444	1	comp66474_c1|comp120330_c1|comp144924_c0|comp66474_c0|comp137650_c0|comp137575_c0|comp137575_c1|comp133306_c0	http://www.genome.jp/kegg-bin/show_pathway?ko00561
Benzoate degradation	KEGG PATHWAY	ko00362	2	18	0.210277	1	comp137125_c1|comp130463_c0	http://www.genome.jp/kegg-bin/show_pathway?ko00362
Galactose metabolism	KEGG PATHWAY	ko00052	8	120	0.21271	1	comp139619_c0|comp111930_c0|comp144924_c0|comp129869_c0|comp127616_c0|comp128747_c0|comp129176_c0|comp136041_c0	http://www.genome.jp/kegg-bin/show_pathway?ko00052
Axon guidance	KEGG PATHWAY	ko04360	5	69	0.231002	1	comp117146_c0|comp123097_c1|comp123097_c2|comp72059_c0|comp137244_c0	http://www.genome.jp/kegg-bin/show_pathway?ko04360
Pathogenic Escherichia coli infection	KEGG PATHWAY	ko05130	7	106	0.240548	1	comp125118_c0|comp124443_c2|comp124443_c1|comp140202_c1|comp110727_c0|comp124204_c1|comp124204_c0	http://www.genome.jp/kegg-bin/show_pathway?ko05130
Aminobenzoate degradation	KEGG PATHWAY	ko00627	2	20	0.245969	1	comp139386_c0|comp133008_c0	http://www.genome.jp/kegg-bin/show_pathway?ko00627
Lipopolysaccharide biosynthesis	KEGG PATHWAY	ko00540	1	6	0.253652	1	comp116555_c0	http://www.genome.jp/kegg-bin/show_pathway?ko00540
Proximal tubule bicarbonate reclamation	KEGG PATHWAY	ko04964	2	21	0.263909	1	comp126776_c0|comp125534_c0	http://www.genome.jp/kegg-bin/show_pathway?ko04964
Glycosphingolipid biosynthesis - ganglio series	KEGG PATHWAY	ko00604	2	21	0.263909	1	comp120778_c1|comp134130_c0	http://www.genome.jp/kegg-bin/show_pathway?ko00604
Taurine and hypotaurine metabolism	KEGG PATHWAY	ko00430	2	21	0.263909	1	comp73274_c0|comp68269_c0	http://www.genome.jp/kegg-bin/show_pathway?ko00430
Pertussis	KEGG PATHWAY	ko05133	4	55	0.265571	1	comp117146_c0|comp123097_c1|comp123097_c2|comp72059_c0	http://www.genome.jp/kegg-bin/show_pathway?ko05133
Plant hormone signal transduction	KEGG PATHWAY	ko04075	11	185	0.26712	1	comp138523_c0|comp139738_c1|comp131294_c3|comp138485_c1|comp137757_c1|comp110903_c0|comp137102_c0|comp140280_c0|comp63041_c1|comp126870_c0|comp133847_c0	http://www.genome.jp/kegg-bin/show_pathway?ko04075
Neuroactive ligand-receptor interaction	KEGG PATHWAY	ko04080	2	22	0.28185	1	comp179290_c0|comp137219_c0	http://www.genome.jp/kegg-bin/show_pathway?ko04080
Brassinosteroid biosynthesis	KEGG PATHWAY	ko00905	1	7	0.289175	1	comp134821_c0	http://www.genome.jp/kegg-bin/show_pathway?ko00905
Pyruvate metabolism	KEGG PATHWAY	ko00620	13	231	0.307318	1	comp130493_c0|comp70855_c0|comp136291_c0|comp66474_c1|comp120330_c1|comp131437_c1|comp66474_c0|comp138582_c1|comp130529_c0|comp126824_c0|comp137575_c0|comp137575_c1|comp133306_c0	http://www.genome.jp/kegg-bin/show_pathway?ko00620
Thyroid hormone synthesis	KEGG PATHWAY	ko04918	4	60	0.319484	1	comp125380_c0|comp136864_c0|comp129827_c2|comp138864_c0	http://www.genome.jp/kegg-bin/show_pathway?ko04918
Antigen processing and presentation	KEGG PATHWAY	ko04612	8	137	0.328144	1	comp121587_c1|comp132775_c0|comp121587_c4|comp124663_c0|comp128061_c0|comp130656_c0|comp138048_c0|comp125043_c0	http://www.genome.jp/kegg-bin/show_pathway?ko04612
Lysine biosynthesis	KEGG PATHWAY	ko00300	2	25	0.335292	1	comp137575_c0|comp137575_c1	http://www.genome.jp/kegg-bin/show_pathway?ko00300
Carbon fixation pathways in prokaryotes	KEGG PATHWAY	ko00720	6	101	0.349152	1	comp130493_c0|comp70855_c0|comp132593_c0|comp137058_c0|comp136667_c1|comp135366_c0	http://www.genome.jp/kegg-bin/show_pathway?ko00720
Type I diabetes mellitus	KEGG PATHWAY	ko04940	2	26	0.352868	1	comp73274_c0|comp68269_c0	http://www.genome.jp/kegg-bin/show_pathway?ko04940
Gap junction	KEGG PATHWAY	ko04540	4	65	0.374112	1	comp124443_c2|comp125118_c0|comp124443_c1|comp140202_c1	http://www.genome.jp/kegg-bin/show_pathway?ko04540
Type II diabetes mellitus	KEGG PATHWAY	ko04930	3	46	0.375568	1	comp136291_c0|comp131437_c1|comp126824_c0	http://www.genome.jp/kegg-bin/show_pathway?ko04930
Sesquiterpenoid and triterpenoid biosynthesis	KEGG PATHWAY	ko00909	1	10	0.385925	1	comp140404_c0	http://www.genome.jp/kegg-bin/show_pathway?ko00909
Isoquinoline alkaloid biosynthesis	KEGG PATHWAY	ko00950	2	28	0.387498	1	comp137516_c1|comp138548_c0	http://www.genome.jp/kegg-bin/show_pathway?ko00950
Arrhythmogenic right ventricular cardiomyopathy (ARVC)	KEGG PATHWAY	ko05412	3	47	0.388632	1	comp124204_c1|comp110727_c0|comp124204_c0	http://www.genome.jp/kegg-bin/show_pathway?ko05412
Fructose and mannose metabolism	KEGG PATHWAY	ko00051	7	126	0.392985	1	comp103631_c0|comp126520_c0|comp115612_c0|comp138844_c1|comp129869_c0|comp122336_c0|comp140257_c0	http://www.genome.jp/kegg-bin/show_pathway?ko00051
Shigellosis	KEGG PATHWAY	ko05131	5	87	0.399169	1	comp124204_c1|comp118076_c0|comp110727_c0|comp124204_c0|comp128315_c2	http://www.genome.jp/kegg-bin/show_pathway?ko05131
Phototransduction - fly	KEGG PATHWAY	ko04745	3	48	0.401627	1	comp124204_c1|comp110727_c0|comp124204_c0	http://www.genome.jp/kegg-bin/show_pathway?ko04745
Vasopressin-regulated water reabsorption	KEGG PATHWAY	ko04962	2	29	0.404505	1	comp118436_c0|comp130752_c1	http://www.genome.jp/kegg-bin/show_pathway?ko04962
Pyrimidine metabolism	KEGG PATHWAY	ko00240	8	148	0.407802	1	comp131491_c0|comp63748_c0|comp142847_c0|comp135561_c0|comp138541_c0|comp140531_c0|comp117464_c0|comp130889_c0	http://www.genome.jp/kegg-bin/show_pathway?ko00240
Pantothenate and CoA biosynthesis	KEGG PATHWAY	ko00770	3	49	0.414542	1	comp63748_c0|comp129426_c0|comp135561_c0	http://www.genome.jp/kegg-bin/show_pathway?ko00770
Base excision repair	KEGG PATHWAY	ko03410	3	49	0.414542	1	comp131630_c0|comp138629_c0|comp134958_c0	http://www.genome.jp/kegg-bin/show_pathway?ko03410
Glycosaminoglycan degradation	KEGG PATHWAY	ko00531	2	30	0.421283	1	comp120778_c1|comp134130_c0	http://www.genome.jp/kegg-bin/show_pathway?ko00531
Chemical carcinogenesis	KEGG PATHWAY	ko05204	4	70	0.428352	1	comp126811_c0|comp101582_c0|comp130655_c1|comp127159_c0	http://www.genome.jp/kegg-bin/show_pathway?ko05204
Glycine, serine and threonine metabolism	KEGG PATHWAY	ko00260	6	112	0.443168	1	comp139983_c2|comp127858_c0|comp136826_c0|comp137575_c1|comp137575_c0|comp117534_c0	http://www.genome.jp/kegg-bin/show_pathway?ko00260
Dilated cardiomyopathy	KEGG PATHWAY	ko05414	4	72	0.449726	1	comp124204_c1|comp110727_c0|comp124204_c0|comp73558_c0	http://www.genome.jp/kegg-bin/show_pathway?ko05414
Drug metabolism - other enzymes	KEGG PATHWAY	ko00983	2	32	0.454081	1	comp63748_c0|comp135561_c0	http://www.genome.jp/kegg-bin/show_pathway?ko00983
Calcium signaling pathway	KEGG PATHWAY	ko04020	5	93	0.455802	1	comp134497_c0|comp133387_c0|comp143987_c0|comp72966_c0|comp119054_c0	http://www.genome.jp/kegg-bin/show_pathway?ko04020
Protein processing in endoplasmic reticulum	KEGG PATHWAY	ko04141	20	405	0.464962	1	comp117418_c0|comp121587_c1|comp121587_c4|comp128061_c0|comp124663_c0|comp129734_c0|comp130656_c0|comp134653_c1|comp138048_c0|comp137745_c0|comp111102_c0|comp128820_c1|comp110939_c0|comp129827_c2|comp132074_c0|comp140714_c0|comp136864_c0|comp130197_c0|comp138864_c0|comp125043_c0	http://www.genome.jp/kegg-bin/show_pathway?ko04141
Methane metabolism	KEGG PATHWAY	ko00680	8	156	0.465792	1	comp130493_c0|comp140257_c0|comp126520_c0|comp142525_c0|comp138844_c1|comp129869_c0|comp70855_c0|comp126811_c0	http://www.genome.jp/kegg-bin/show_pathway?ko00680
Synthesis and degradation of ketone bodies	KEGG PATHWAY	ko00072	1	13	0.469513	1	comp132968_c0	http://www.genome.jp/kegg-bin/show_pathway?ko00072
Vitamin B6 metabolism	KEGG PATHWAY	ko00750	1	13	0.469513	1	comp137143_c0	http://www.genome.jp/kegg-bin/show_pathway?ko00750
Steroid biosynthesis	KEGG PATHWAY	ko00100	2	33	0.470076	1	comp136565_c0|comp132432_c0	http://www.genome.jp/kegg-bin/show_pathway?ko00100
Vibrio cholerae infection	KEGG PATHWAY	ko05110	7	136	0.470994	1	comp198321_c0|comp126961_c0|comp135834_c0|comp130197_c0|comp110727_c0|comp124204_c1|comp124204_c0	http://www.genome.jp/kegg-bin/show_pathway?ko05110
Salmonella infection	KEGG PATHWAY	ko05132	5	95	0.474372	1	comp124204_c1|comp118076_c0|comp110727_c0|comp124204_c0|comp128315_c2	http://www.genome.jp/kegg-bin/show_pathway?ko05132
Carbohydrate digestion and absorption	KEGG PATHWAY	ko04973	2	34	0.485786	1	comp134501_c0|comp136527_c1	http://www.genome.jp/kegg-bin/show_pathway?ko04973
Glutathione metabolism	KEGG PATHWAY	ko00480	8	159	0.487264	1	comp125380_c0|comp132593_c0|comp97856_c0|comp141012_c0|comp101582_c0|comp130889_c0|comp127159_c0|comp130655_c1	http://www.genome.jp/kegg-bin/show_pathway?ko00480
Butanoate metabolism	KEGG PATHWAY	ko00650	4	76	0.491643	1	comp73274_c0|comp68269_c0|comp137125_c1|comp132968_c0	http://www.genome.jp/kegg-bin/show_pathway?ko00650
Biosynthesis of amino acids	KEGG PATHWAY	ko01230	26	542	0.511862	1	comp119962_c2|comp127372_c0|comp136826_c0|comp137575_c0|comp137575_c1|comp136667_c1|comp131530_c0|comp136174_c1|comp122336_c0|comp127858_c0|comp140257_c0|comp126520_c0|comp132593_c0|comp136291_c0|comp125315_c1|comp137616_c1|comp129426_c0|comp126824_c0|comp135160_c0|comp143324_c0|comp132613_c0|comp131437_c1|comp75795_c0|comp129869_c0|comp117534_c0|comp134531_c0	http://www.genome.jp/kegg-bin/show_pathway?ko01230
Pancreatic secretion	KEGG PATHWAY	ko04972	3	57	0.513819	1	comp134497_c0|comp179290_c0|comp137219_c0	http://www.genome.jp/kegg-bin/show_pathway?ko04972
Riboflavin metabolism	KEGG PATHWAY	ko00740	1	15	0.518821	1	comp135067_c0	http://www.genome.jp/kegg-bin/show_pathway?ko00740
Terpenoid backbone biosynthesis	KEGG PATHWAY	ko00900	3	58	0.525603	1	comp135343_c0|comp125407_c0|comp132968_c0	http://www.genome.jp/kegg-bin/show_pathway?ko00900
Influenza A	KEGG PATHWAY	ko05164	9	186	0.527697	1	comp140714_c0|comp128061_c0|comp130656_c0|comp137219_c0|comp110727_c0|comp179290_c0|comp137244_c0|comp124204_c1|comp124204_c0	http://www.genome.jp/kegg-bin/show_pathway?ko05164
Circadian rhythm - fly	KEGG PATHWAY	ko04711	1	16	0.54173	1	comp137244_c0	http://www.genome.jp/kegg-bin/show_pathway?ko04711
Drug metabolism - cytochrome P450	KEGG PATHWAY	ko00982	4	82	0.551819	1	comp126811_c0|comp101582_c0|comp130655_c1|comp127159_c0	http://www.genome.jp/kegg-bin/show_pathway?ko00982
Ubiquinone and other terpenoid-quinone biosynthesis	KEGG PATHWAY	ko00130	2	39	0.559792	1	comp112496_c1|comp120678_c0	http://www.genome.jp/kegg-bin/show_pathway?ko00130
Metabolism of xenobiotics by cytochrome P450	KEGG PATHWAY	ko00980	4	83	0.561478	1	comp126811_c0|comp101582_c0|comp130655_c1|comp127159_c0	http://www.genome.jp/kegg-bin/show_pathway?ko00980
Hypertrophic cardiomyopathy (HCM)	KEGG PATHWAY	ko05410	4	83	0.561478	1	comp124204_c1|comp110727_c0|comp124204_c0|comp73558_c0	http://www.genome.jp/kegg-bin/show_pathway?ko05410
Fc gamma R-mediated phagocytosis	KEGG PATHWAY	ko04666	5	105	0.563481	1	comp117146_c0|comp123097_c1|comp123097_c2|comp72059_c0|comp123138_c1	http://www.genome.jp/kegg-bin/show_pathway?ko04666
PPAR signaling pathway	KEGG PATHWAY	ko03320	4	84	0.571024	1	comp137650_c0|comp129940_c0|comp138403_c1|comp130463_c0	http://www.genome.jp/kegg-bin/show_pathway?ko03320
Other glycan degradation	KEGG PATHWAY	ko00511	2	40	0.57365	1	comp120778_c1|comp134130_c0	http://www.genome.jp/kegg-bin/show_pathway?ko00511
Microbial metabolism in diverse environments	KEGG PATHWAY	ko01120	40	860	0.582898	1	comp130493_c0|comp142525_c0|comp119962_c2|comp133960_c0|comp66474_c0|comp138844_c1|comp137575_c0|comp137575_c1|comp139553_c2|comp70855_c0|comp136667_c1|comp131530_c0|comp133008_c0|comp122336_c0|comp138582_c1|comp140257_c0|comp133306_c0|comp126520_c0|comp132593_c0|comp136291_c0|comp137125_c1|comp134461_c0|comp135366_c0|comp139386_c0|comp126824_c0|comp135589_c0|comp126811_c0|comp135160_c0|comp14332…	http://www.genome.jp/kegg-bin/show_pathway?ko01120
Alanine, aspartate and glutamate metabolism	KEGG PATHWAY	ko00250	7	154	0.603039	1	comp75795_c0|comp68269_c0|comp143324_c0|comp73274_c0|comp126776_c0|comp161714_c0|comp125534_c0	http://www.genome.jp/kegg-bin/show_pathway?ko00250
Measles	KEGG PATHWAY	ko05162	5	110	0.605048	1	comp130656_c0|comp139405_c1|comp137244_c0|comp128061_c0|comp129010_c0	http://www.genome.jp/kegg-bin/show_pathway?ko05162
p53 signaling pathway	KEGG PATHWAY	ko04115	2	43	0.613295	1	comp139405_c1|comp130889_c0	http://www.genome.jp/kegg-bin/show_pathway?ko04115
Diterpenoid biosynthesis	KEGG PATHWAY	ko00904	1	20	0.622972	1	comp113109_c0	http://www.genome.jp/kegg-bin/show_pathway?ko00904
Alcoholism	KEGG PATHWAY	ko05034	4	90	0.625744	1	comp125047_c1|comp134549_c0|comp137638_c0|comp137690_c2	http://www.genome.jp/kegg-bin/show_pathway?ko05034
Fatty acid elongation	KEGG PATHWAY	ko00062	2	44	0.625867	1	comp136758_c0|comp116569_c0	http://www.genome.jp/kegg-bin/show_pathway?ko00062
Cyanoamino acid metabolism	KEGG PATHWAY	ko00460	2	44	0.625867	1	comp75685_c0|comp113559_c0	http://www.genome.jp/kegg-bin/show_pathway?ko00460
Collecting duct acid secretion	KEGG PATHWAY	ko04966	3	68	0.634023	1	comp198321_c0|comp126961_c0|comp135834_c0	http://www.genome.jp/kegg-bin/show_pathway?ko04966
Bacterial invasion of epithelial cells	KEGG PATHWAY	ko05100	4	92	0.642963	1	comp124204_c1|comp110727_c0|comp124204_c0|comp133409_c1	http://www.genome.jp/kegg-bin/show_pathway?ko05100
ECM-receptor interaction	KEGG PATHWAY	ko04512	2	47	0.661672	1	comp133851_c0|comp137970_c0	http://www.genome.jp/kegg-bin/show_pathway?ko04512
Degradation of aromatic compounds	KEGG PATHWAY	ko01220	2	48	0.672978	1	comp135444_c0|comp126811_c0	http://www.genome.jp/kegg-bin/show_pathway?ko01220
N-Glycan biosynthesis	KEGG PATHWAY	ko00510	2	48	0.672978	1	comp134653_c1|comp138342_c0	http://www.genome.jp/kegg-bin/show_pathway?ko00510
Biosynthesis of ansamycins	KEGG PATHWAY	ko01051	1	23	0.674309	1	comp131530_c0	http://www.genome.jp/kegg-bin/show_pathway?ko01051
Basal cell carcinoma	KEGG PATHWAY	ko05217	1	23	0.674309	1	comp137244_c0	http://www.genome.jp/kegg-bin/show_pathway?ko05217
Nicotinate and nicotinamide metabolism	KEGG PATHWAY	ko00760	1	24	0.689819	1	comp161714_c0	http://www.genome.jp/kegg-bin/show_pathway?ko00760
Glutamatergic synapse	KEGG PATHWAY	ko04724	3	74	0.690219	1	comp75795_c0|comp123138_c1|comp143324_c0	http://www.genome.jp/kegg-bin/show_pathway?ko04724
Viral carcinogenesis	KEGG PATHWAY	ko05203	8	191	0.693028	1	comp137638_c0|comp136291_c0|comp131437_c1|comp124971_c0|comp139665_c0|comp139665_c1|comp126824_c0|comp138847_c0	http://www.genome.jp/kegg-bin/show_pathway?ko05203
TGF-beta signaling pathway	KEGG PATHWAY	ko04350	2	50	0.694667	1	comp139665_c0|comp139665_c1	http://www.genome.jp/kegg-bin/show_pathway?ko04350
Hippo signaling pathway - fly	KEGG PATHWAY	ko04391	3	75	0.698925	1	comp124204_c1|comp110727_c0|comp124204_c0	http://www.genome.jp/kegg-bin/show_pathway?ko04391
Leukocyte transendothelial migration	KEGG PATHWAY	ko04670	3	75	0.698925	1	comp124204_c1|comp110727_c0|comp124204_c0	http://www.genome.jp/kegg-bin/show_pathway?ko04670
Synaptic vesicle cycle	KEGG PATHWAY	ko04721	5	123	0.70167	1	comp198321_c0|comp126961_c0|comp133409_c1|comp135834_c0|comp133876_c1	http://www.genome.jp/kegg-bin/show_pathway?ko04721
Carbon fixation in photosynthetic organisms	KEGG PATHWAY	ko00710	8	193	0.703987	1	comp126520_c0|comp119962_c2|comp131530_c0|comp138844_c1|comp122336_c0|comp138582_c1|comp70855_c0|comp140257_c0	http://www.genome.jp/kegg-bin/show_pathway?ko00710
Viral myocarditis	KEGG PATHWAY	ko05416	4	101	0.713822	1	comp124204_c1|comp135782_c0|comp110727_c0|comp124204_c0	http://www.genome.jp/kegg-bin/show_pathway?ko05416
Small cell lung cancer	KEGG PATHWAY	ko05222	2	52	0.715152	1	comp133851_c0|comp137970_c0	http://www.genome.jp/kegg-bin/show_pathway?ko05222
Pentose phosphate pathway	KEGG PATHWAY	ko00030	6	149	0.717658	1	comp126520_c0|comp131530_c0|comp138844_c1|comp129869_c0|comp135589_c0|comp140257_c0	http://www.genome.jp/kegg-bin/show_pathway?ko00030
Prion diseases	KEGG PATHWAY	ko05020	2	53	0.724955	1	comp129827_c2|comp136864_c0	http://www.genome.jp/kegg-bin/show_pathway?ko05020
Two-component system	KEGG PATHWAY	ko02020	3	80	0.739667	1	comp75795_c0|comp120433_c0|comp143324_c0	http://www.genome.jp/kegg-bin/show_pathway?ko02020
Neurotrophin signaling pathway	KEGG PATHWAY	ko04722	3	81	0.747268	1	comp137244_c0|comp118436_c0|comp130752_c1	http://www.genome.jp/kegg-bin/show_pathway?ko04722
Adherens junction	KEGG PATHWAY	ko04520	3	82	0.75469	1	comp124204_c1|comp110727_c0|comp124204_c0	http://www.genome.jp/kegg-bin/show_pathway?ko04520
Naphthalene degradation	KEGG PATHWAY	ko00626	1	29	0.756975	1	comp126811_c0	http://www.genome.jp/kegg-bin/show_pathway?ko00626
Focal adhesion	KEGG PATHWAY	ko04510	6	156	0.757393	1	comp133851_c0|comp110727_c0|comp137244_c0|comp124204_c1|comp124204_c0|comp137970_c0	http://www.genome.jp/kegg-bin/show_pathway?ko04510
Mismatch repair	KEGG PATHWAY	ko03430	2	57	0.761345	1	comp134260_c0|comp134958_c0	http://www.genome.jp/kegg-bin/show_pathway?ko03430
Streptomycin biosynthesis	KEGG PATHWAY	ko00521	1	30	0.76855	1	comp137546_c0	http://www.genome.jp/kegg-bin/show_pathway?ko00521
Cardiac muscle contraction	KEGG PATHWAY	ko04260	6	159	0.773112	1	comp125305_c0|comp73558_c0|comp126261_c0|comp120433_c0|comp66681_c0|comp91877_c0	http://www.genome.jp/kegg-bin/show_pathway?ko04260
Rheumatoid arthritis	KEGG PATHWAY	ko05323	3	85	0.775905	1	comp198321_c0|comp126961_c0|comp135834_c0	http://www.genome.jp/kegg-bin/show_pathway?ko05323
Lysosome	KEGG PATHWAY	ko04142	6	161	0.783161	1	comp132775_c0|comp130442_c0|comp120778_c1|comp135834_c0|comp131768_c0|comp134130_c0	http://www.genome.jp/kegg-bin/show_pathway?ko04142
Hepatitis B	KEGG PATHWAY	ko05161	2	61	0.793484	1	comp138847_c0|comp134958_c0	http://www.genome.jp/kegg-bin/show_pathway?ko05161
Hippo signaling pathway	KEGG PATHWAY	ko04390	4	114	0.797057	1	comp124204_c1|comp110727_c0|comp124204_c0|comp137244_c0	http://www.genome.jp/kegg-bin/show_pathway?ko04390
Various types of N-glycan biosynthesis	KEGG PATHWAY	ko00513	1	33	0.800075	1	comp134653_c1	http://www.genome.jp/kegg-bin/show_pathway?ko00513
Protein export	KEGG PATHWAY	ko03060	3	90	0.807892	1	comp130197_c0|comp129827_c2|comp136864_c0	http://www.genome.jp/kegg-bin/show_pathway?ko03060
Prostate cancer	KEGG PATHWAY	ko05215	2	63	0.808072	1	comp137244_c0|comp138864_c0	http://www.genome.jp/kegg-bin/show_pathway?ko05215
Linoleic acid metabolism	KEGG PATHWAY	ko00591	1	34	0.809599	1	comp139189_c0	http://www.genome.jp/kegg-bin/show_pathway?ko00591
ErbB signaling pathway	KEGG PATHWAY	ko04012	1	34	0.809599	1	comp137244_c0	http://www.genome.jp/kegg-bin/show_pathway?ko04012
Hedgehog signaling pathway	KEGG PATHWAY	ko04340	1	35	0.818669	1	comp137244_c0	http://www.genome.jp/kegg-bin/show_pathway?ko04340
Cysteine and methionine metabolism	KEGG PATHWAY	ko00270	5	144	0.82047	1	comp138511_c0|comp140626_c0|comp131191_c0|comp142148_c0|comp137053_c0	http://www.genome.jp/kegg-bin/show_pathway?ko00270
Purine metabolism	KEGG PATHWAY	ko00230	9	243	0.821814	1	comp136291_c0|comp117464_c0|comp131437_c1|comp130889_c0|comp138541_c0|comp140531_c0|comp139955_c1|comp126328_c0|comp126824_c0	http://www.genome.jp/kegg-bin/show_pathway?ko00230
Prolactin signaling pathway	KEGG PATHWAY	ko04917	1	36	0.827308	1	comp137244_c0	http://www.genome.jp/kegg-bin/show_pathway?ko04917
Endometrial cancer	KEGG PATHWAY	ko05213	1	36	0.827308	1	comp137244_c0	http://www.genome.jp/kegg-bin/show_pathway?ko05213
Endocrine and other factor-regulated calcium reabsorption	KEGG PATHWAY	ko04961	1	37	0.835535	1	comp133409_c1	http://www.genome.jp/kegg-bin/show_pathway?ko04961
Glyoxylate and dicarboxylate metabolism	KEGG PATHWAY	ko00630	6	174	0.840373	1	comp143324_c0|comp136667_c1|comp137096_c0|comp75795_c0|comp130529_c0|comp142525_c0	http://www.genome.jp/kegg-bin/show_pathway?ko00630
NOD-like receptor signaling pathway	KEGG PATHWAY	ko04621	1	38	0.843371	1	comp138864_c0	http://www.genome.jp/kegg-bin/show_pathway?ko04621
Adipocytokine signaling pathway	KEGG PATHWAY	ko04920	1	38	0.843371	1	comp138403_c1	http://www.genome.jp/kegg-bin/show_pathway?ko04920
Transcriptional misregulation in cancer	KEGG PATHWAY	ko05202	2	69	0.846465	1	comp135043_c0|comp137690_c2	http://www.genome.jp/kegg-bin/show_pathway?ko05202
Epithelial cell signaling in Helicobacter pylori infection	KEGG PATHWAY	ko05120	3	98	0.851012	1	comp198321_c0|comp126961_c0|comp135834_c0	http://www.genome.jp/kegg-bin/show_pathway?ko05120
Proteoglycans in cancer	KEGG PATHWAY	ko05205	5	153	0.858148	1	comp124204_c1|comp135043_c0|comp110727_c0|comp106569_c0|comp124204_c0	http://www.genome.jp/kegg-bin/show_pathway?ko05205
Amoebiasis	KEGG PATHWAY	ko05146	2	72	0.86292	1	comp133851_c0|comp137970_c0	http://www.genome.jp/kegg-bin/show_pathway?ko05146
Renal cell carcinoma	KEGG PATHWAY	ko05211	1	41	0.86471	1	comp137058_c0	http://www.genome.jp/kegg-bin/show_pathway?ko05211
Retinol metabolism	KEGG PATHWAY	ko00830	1	42	0.871156	1	comp126811_c0	http://www.genome.jp/kegg-bin/show_pathway?ko00830
B cell receptor signaling pathway	KEGG PATHWAY	ko04662	1	42	0.871156	1	comp137244_c0	http://www.genome.jp/kegg-bin/show_pathway?ko04662
Peroxisome	KEGG PATHWAY	ko04146	6	183	0.872328	1	comp132593_c0|comp137096_c0|comp129940_c0|comp137776_c1|comp130463_c0|comp138403_c1	http://www.genome.jp/kegg-bin/show_pathway?ko04146
SNARE interactions in vesicular transport	KEGG PATHWAY	ko04130	1	43	0.877296	1	comp133876_c1	http://www.genome.jp/kegg-bin/show_pathway?ko04130
Valine, leucine and isoleucine biosynthesis	KEGG PATHWAY	ko00290	1	44	0.883143	1	comp129426_c0	http://www.genome.jp/kegg-bin/show_pathway?ko00290
Glycerophospholipid metabolism	KEGG PATHWAY	ko00564	4	134	0.88587	1	comp135014_c0|comp123138_c1|comp132394_c1|comp135615_c1	http://www.genome.jp/kegg-bin/show_pathway?ko00564
Sphingolipid metabolism	KEGG PATHWAY	ko00600	1	45	0.888712	1	comp144924_c0	http://www.genome.jp/kegg-bin/show_pathway?ko00600
Ubiquitin mediated proteolysis	KEGG PATHWAY	ko04120	5	162	0.888975	1	comp124971_c0|comp139405_c1|comp136969_c0|comp132438_c0|comp140479_c0	http://www.genome.jp/kegg-bin/show_pathway?ko04120
2-Oxocarboxylic acid metabolism	KEGG PATHWAY	ko01210	4	136	0.892545	1	comp135160_c0|comp132593_c0|comp129426_c0|comp136667_c1	http://www.genome.jp/kegg-bin/show_pathway?ko01210
Toxoplasmosis	KEGG PATHWAY	ko05145	4	136	0.892545	1	comp130656_c0|comp72966_c0|comp122793_c0|comp128061_c0	http://www.genome.jp/kegg-bin/show_pathway?ko05145
Ether lipid metabolism	KEGG PATHWAY	ko00565	1	46	0.894015	1	comp123138_c1	http://www.genome.jp/kegg-bin/show_pathway?ko00565
Endocytosis	KEGG PATHWAY	ko04144	6	191	0.89607	1	comp138893_c1|comp128061_c0|comp130656_c0|comp133409_c1|comp137199_c1|comp123138_c1	http://www.genome.jp/kegg-bin/show_pathway?ko04144
Pathways in cancer	KEGG PATHWAY	ko05200	5	165	0.897884	1	comp133851_c0|comp137970_c0|comp138864_c0|comp137058_c0|comp137244_c0	http://www.genome.jp/kegg-bin/show_pathway?ko05200
Tight junction	KEGG PATHWAY	ko04530	4	138	0.898876	1	comp124204_c1|comp135782_c0|comp110727_c0|comp124204_c0	http://www.genome.jp/kegg-bin/show_pathway?ko04530
mRNA surveillance pathway	KEGG PATHWAY	ko03015	5	167	0.903473	1	comp126083_c0|comp127046_c0|comp136469_c0|comp135391_c0|comp136841_c0	http://www.genome.jp/kegg-bin/show_pathway?ko03015
Estrogen signaling pathway	KEGG PATHWAY	ko04915	3	112	0.906406	1	comp130656_c0|comp138864_c0|comp128061_c0	http://www.genome.jp/kegg-bin/show_pathway?ko04915
T cell receptor signaling pathway	KEGG PATHWAY	ko04660	1	50	0.912821	1	comp137244_c0	http://www.genome.jp/kegg-bin/show_pathway?ko04660
Sulfur metabolism	KEGG PATHWAY	ko00920	1	50	0.912821	1	comp133960_c0	http://www.genome.jp/kegg-bin/show_pathway?ko00920
Carbon metabolism	KEGG PATHWAY	ko01200	22	599	0.917084	1	comp130493_c0|comp142525_c0|comp119962_c2|comp138844_c1|comp70855_c0|comp136667_c1|comp131530_c0|comp122336_c0|comp138582_c1|comp140257_c0|comp139983_c2|comp126520_c0|comp132593_c0|comp136291_c0|comp126824_c0|comp135589_c0|comp126811_c0|comp135160_c0|comp137058_c0|comp131437_c1|comp129869_c0|comp130529_c0	http://www.genome.jp/kegg-bin/show_pathway?ko01200
Photosynthesis	KEGG PATHWAY	ko00195	1	52	0.920933	1	comp129319_c0	http://www.genome.jp/kegg-bin/show_pathway?ko00195
Chemokine signaling pathway	KEGG PATHWAY	ko04062	1	52	0.920933	1	comp137244_c0	http://www.genome.jp/kegg-bin/show_pathway?ko04062
Nucleotide excision repair	KEGG PATHWAY	ko03420	2	87	0.923383	1	comp134260_c0|comp134958_c0	http://www.genome.jp/kegg-bin/show_pathway?ko03420
PI3K-Akt signaling pathway	KEGG PATHWAY	ko04151	6	203	0.924559	1	comp106569_c0|comp133851_c0|comp135391_c0|comp137244_c0|comp138864_c0|comp137970_c0	http://www.genome.jp/kegg-bin/show_pathway?ko04151
Colorectal cancer	KEGG PATHWAY	ko05210	1	53	0.924702	1	comp137244_c0	http://www.genome.jp/kegg-bin/show_pathway?ko05210
mTOR signaling pathway	KEGG PATHWAY	ko04150	1	55	0.93171	1	comp106569_c0	http://www.genome.jp/kegg-bin/show_pathway?ko04150
Melanogenesis	KEGG PATHWAY	ko04916	1	56	0.934965	1	comp137244_c0	http://www.genome.jp/kegg-bin/show_pathway?ko04916
Hepatitis C	KEGG PATHWAY	ko05160	1	59	0.94383	1	comp137244_c0	http://www.genome.jp/kegg-bin/show_pathway?ko05160
Legionellosis	KEGG PATHWAY	ko05134	4	157	0.944362	1	comp130656_c0|comp133924_c0|comp131940_c0|comp128061_c0	http://www.genome.jp/kegg-bin/show_pathway?ko05134
Phosphatidylinositol signaling system	KEGG PATHWAY	ko04070	1	60	0.946508	1	comp140160_c0	http://www.genome.jp/kegg-bin/show_pathway?ko04070
Fanconi anemia pathway	KEGG PATHWAY	ko03460	1	61	0.949059	1	comp134260_c0	http://www.genome.jp/kegg-bin/show_pathway?ko03460
Dopaminergic synapse	KEGG PATHWAY	ko04728	2	100	0.954482	1	comp137244_c0|comp135391_c0	http://www.genome.jp/kegg-bin/show_pathway?ko04728
GnRH signaling pathway	KEGG PATHWAY	ko04912	1	67	0.962002	1	comp123138_c1	http://www.genome.jp/kegg-bin/show_pathway?ko04912
Amyotrophic lateral sclerosis (ALS)	KEGG PATHWAY	ko05014	1	69	0.96554	1	comp137096_c0	http://www.genome.jp/kegg-bin/show_pathway?ko05014
Homologous recombination	KEGG PATHWAY	ko03440	1	74	0.973011	1	comp134260_c0	http://www.genome.jp/kegg-bin/show_pathway?ko03440
Herpes simplex infection	KEGG PATHWAY	ko05168	2	114	0.974366	1	comp135938_c0|comp123485_c0	http://www.genome.jp/kegg-bin/show_pathway?ko05168
Parkinson's disease	KEGG PATHWAY	ko05012	12	410	0.976148	1	comp125305_c0|comp133387_c0|comp143987_c0|comp119054_c0|comp115234_c0|comp126261_c0|comp138150_c0|comp120433_c0|comp103610_c0|comp72966_c0|comp66681_c0|comp91877_c0	http://www.genome.jp/kegg-bin/show_pathway?ko05012
MAPK signaling pathway	KEGG PATHWAY	ko04010	2	116	0.976408	1	comp130656_c0|comp128061_c0	http://www.genome.jp/kegg-bin/show_pathway?ko04010
Insulin signaling pathway	KEGG PATHWAY	ko04910	4	184	0.977465	1	comp137244_c0|comp138844_c1|comp106569_c0|comp136392_c1	http://www.genome.jp/kegg-bin/show_pathway?ko04910
Progesterone-mediated oocyte maturation	KEGG PATHWAY	ko04914	1	78	0.977803	1	comp138847_c0	http://www.genome.jp/kegg-bin/show_pathway?ko04914
Ras signaling pathway	KEGG PATHWAY	ko04014	1	81	0.980831	1	comp123138_c1	http://www.genome.jp/kegg-bin/show_pathway?ko04014
Spliceosome	KEGG PATHWAY	ko03040	7	288	0.985165	1	comp135043_c0|comp128061_c0|comp130656_c0|comp128948_c3|comp130498_c1|comp135938_c0|comp123485_c0	http://www.genome.jp/kegg-bin/show_pathway?ko03040
Citrate cycle (TCA cycle)	KEGG PATHWAY	ko00020	5	232	0.987167	1	comp135366_c0|comp137058_c0|comp135160_c0|comp132593_c0|comp136667_c1	http://www.genome.jp/kegg-bin/show_pathway?ko00020
Oocyte meiosis	KEGG PATHWAY	ko04114	2	131	0.987425	1	comp124971_c0|comp135391_c0	http://www.genome.jp/kegg-bin/show_pathway?ko04114
Alzheimer's disease	KEGG PATHWAY	ko05010	11	413	0.988939	1	comp125305_c0|comp134497_c0|comp137244_c0|comp119962_c2|comp115234_c0|comp126261_c0|comp138150_c0|comp120433_c0|comp103610_c0|comp66681_c0|comp91877_c0	http://www.genome.jp/kegg-bin/show_pathway?ko05010
Huntington's disease	KEGG PATHWAY	ko05016	12	454	0.992146	1	comp125305_c0|comp133387_c0|comp143987_c0|comp119054_c0|comp115234_c0|comp126261_c0|comp138150_c0|comp120433_c0|comp103610_c0|comp72966_c0|comp66681_c0|comp91877_c0	http://www.genome.jp/kegg-bin/show_pathway?ko05016
HIF-1 signaling pathway	KEGG PATHWAY	ko04066	2	143	0.992455	1	comp106569_c0|comp119962_c2	http://www.genome.jp/kegg-bin/show_pathway?ko04066
Ribosome biogenesis in eukaryotes	KEGG PATHWAY	ko03008	2	144	0.992771	1	comp135358_c0|comp75723_c0	http://www.genome.jp/kegg-bin/show_pathway?ko03008
RNA transport	KEGG PATHWAY	ko03013	6	285	0.99373	1	comp136841_c0|comp127046_c0|comp136469_c0|comp122762_c0|comp133924_c0|comp112303_c0	http://www.genome.jp/kegg-bin/show_pathway?ko03013
Non-alcoholic fatty liver disease (NAFLD)	KEGG PATHWAY	ko04932	6	287	0.99413	1	comp125305_c0|comp126261_c0|comp137244_c0|comp120433_c0|comp66681_c0|comp91877_c0	http://www.genome.jp/kegg-bin/show_pathway?ko04932
Wnt signaling pathway	KEGG PATHWAY	ko04310	1	106	0.994356	1	comp137244_c0	http://www.genome.jp/kegg-bin/show_pathway?ko04310
RNA degradation	KEGG PATHWAY	ko03018	3	192	0.995241	1	comp127046_c0|comp136469_c0|comp136841_c0	http://www.genome.jp/kegg-bin/show_pathway?ko03018
Oxidative phosphorylation	KEGG PATHWAY	ko00190	14	537	0.996115	1	comp125305_c0|comp137234_c0|comp124049_c3|comp115234_c0|comp198321_c0|comp126261_c0|comp138150_c0|comp126961_c0|comp135834_c0|comp120433_c0|comp140071_c0|comp103610_c0|comp66681_c0|comp91877_c0	http://www.genome.jp/kegg-bin/show_pathway?ko00190
Epstein-Barr virus infection	KEGG PATHWAY	ko05169	4	271	0.999092	1	comp130656_c0|comp138847_c0|comp128061_c0|comp137244_c0	http://www.genome.jp/kegg-bin/show_pathway?ko05169
Tuberculosis	KEGG PATHWAY	ko05152	1	156	0.999512	1	comp135834_c0	http://www.genome.jp/kegg-bin/show_pathway?ko05152

## Sheet: TV_2vsTV_1.DEG_KEGG_pathway_enr
#Term	Database	Id	Sample number	Background number	P-Value	Corrected P-Value	Genes	Hyperlink
Photosynthesis	KEGG PATHWAY	ko00195	22	52	0	0	comp122862_c0|comp129201_c0|comp113585_c0|comp127976_c0|comp136846_c2|comp134073_c1|comp75893_c0|comp128346_c0|comp60905_c0|comp140937_c0|comp64529_c0|comp114311_c1|comp114311_c0|comp135527_c1|comp97348_c0|comp119441_c0|comp113799_c0|comp121472_c0|comp113918_c0|comp146746_c0|comp129016_c0|comp120347_c0	http://www.genome.jp/kegg-bin/show_pathway?ko00195
Photosynthesis - antenna proteins	KEGG PATHWAY	ko00196	6	24	6.62986e-06	0.00102431	comp127678_c0|comp124665_c0|comp124665_c1|comp122858_c0|comp134618_c0|comp125018_c0	http://www.genome.jp/kegg-bin/show_pathway?ko00196
DNA replication	KEGG PATHWAY	ko03030	9	70	1.1684e-05	0.00120345	comp134260_c0|comp135226_c0|comp140651_c0|comp136954_c2|comp138665_c0|comp134299_c1|comp140531_c0|comp137715_c0|comp138193_c0	http://www.genome.jp/kegg-bin/show_pathway?ko03030
Cell cycle - yeast	KEGG PATHWAY	ko04111	10	105	5.53582e-05	0.00409464	comp140494_c0|comp138477_c1|comp135226_c0|comp136954_c2|comp138665_c0|comp134299_c1|comp140838_c0|comp124971_c0|comp139280_c1|comp137715_c0	http://www.genome.jp/kegg-bin/show_pathway?ko04111
Cell cycle	KEGG PATHWAY	ko04110	12	152	6.62563e-05	0.00409464	comp138477_c1|comp135226_c0|comp136954_c2|comp138665_c0|comp134299_c1|comp140838_c0|comp124971_c0|comp133106_c0|comp139665_c1|comp137715_c0|comp139665_c0|comp137447_c0	http://www.genome.jp/kegg-bin/show_pathway?ko04110
Metabolic pathways	KEGG PATHWAY	ko01100	94	3187	0.000130298	0.00671034	comp126592_c1|comp129764_c0|comp74712_c0|comp140404_c0|comp133008_c0|comp139597_c1|comp137042_c0|comp140937_c0|comp139983_c2|comp139983_c0|comp135527_c1|comp138980_c1|comp132615_c0|comp130002_c2|comp140567_c0|comp88855_c0|comp130660_c0|comp137546_c0|comp120347_c0|comp128642_c1|comp138040_c0|comp112521_c0|comp136378_c0|comp140531_c0|comp138174_c3|comp107377_c0|comp134073_c1|comp113109_c0|comp13934…	http://www.genome.jp/kegg-bin/show_pathway?ko01100
Flavonoid biosynthesis	KEGG PATHWAY	ko00941	5	29	0.00026569	0.0117283	comp139511_c0|comp124290_c1|comp135319_c0|comp124758_c0|comp130563_c0	http://www.genome.jp/kegg-bin/show_pathway?ko00941
Steroid biosynthesis	KEGG PATHWAY	ko00100	5	33	0.000496734	0.0191864	comp126592_c1|comp140193_c1|comp88855_c0|comp128642_c1|comp132432_c0	http://www.genome.jp/kegg-bin/show_pathway?ko00100
Meiosis - yeast	KEGG PATHWAY	ko04113	8	102	0.00111682	0.0383441	comp138477_c1|comp135226_c0|comp136954_c2|comp138665_c0|comp134299_c1|comp140838_c0|comp124971_c0|comp137715_c0	http://www.genome.jp/kegg-bin/show_pathway?ko04113
Glutathione metabolism	KEGG PATHWAY	ko00480	10	159	0.00155274	0.0479796	comp125238_c0|comp110666_c0|comp110666_c1|comp141012_c0|comp113568_c1|comp101582_c0|comp128389_c0|comp60823_c0|comp99565_c0|comp129764_c0	http://www.genome.jp/kegg-bin/show_pathway?ko00480
RNA transport	KEGG PATHWAY	ko03013	13	285	0.00573137	0.161	comp139582_c1|comp131345_c1|comp119077_c0|comp134171_c0|comp139606_c0|comp122762_c0|comp135291_c3|comp70824_c0|comp138462_c0|comp140676_c0|comp140704_c0|comp139926_c0|comp129179_c0	http://www.genome.jp/kegg-bin/show_pathway?ko03013
Stilbenoid, diarylheptanoid and gingerol biosynthesis	KEGG PATHWAY	ko00945	3	20	0.00728198	0.187511	comp135319_c0|comp139386_c0|comp133008_c0	http://www.genome.jp/kegg-bin/show_pathway?ko00945
Polycyclic aromatic hydrocarbon degradation	KEGG PATHWAY	ko00624	2	9	0.0134042	0.303767	comp139386_c0|comp133008_c0	http://www.genome.jp/kegg-bin/show_pathway?ko00624
Chemical carcinogenesis	KEGG PATHWAY	ko05204	5	70	0.0137629	0.303767	comp113568_c1|comp125238_c0|comp110666_c0|comp101582_c0|comp110666_c1	http://www.genome.jp/kegg-bin/show_pathway?ko05204
Cutin, suberine and wax biosynthesis	KEGG PATHWAY	ko00073	3	26	0.0151859	0.312831	comp131797_c1|comp134020_c0|comp139348_c1	http://www.genome.jp/kegg-bin/show_pathway?ko00073
Drug metabolism - cytochrome P450	KEGG PATHWAY	ko00982	5	82	0.0255294	0.427087	comp113568_c1|comp125238_c0|comp110666_c0|comp101582_c0|comp110666_c1	http://www.genome.jp/kegg-bin/show_pathway?ko00982
Limonene and pinene degradation	KEGG PATHWAY	ko00903	3	32	0.0265053	0.427087	comp134011_c2|comp139386_c0|comp133008_c0	http://www.genome.jp/kegg-bin/show_pathway?ko00903
Metabolism of xenobiotics by cytochrome P450	KEGG PATHWAY	ko00980	5	83	0.0267297	0.427087	comp113568_c1|comp125238_c0|comp110666_c0|comp101582_c0|comp110666_c1	http://www.genome.jp/kegg-bin/show_pathway?ko00980
Ribosome biogenesis in eukaryotes	KEGG PATHWAY	ko03008	7	144	0.0276432	0.427087	comp135358_c0|comp75723_c0|comp137614_c0|comp139310_c0|comp138030_c0|comp139271_c0|comp140608_c0	http://www.genome.jp/kegg-bin/show_pathway?ko03008
Cysteine and methionine metabolism	KEGG PATHWAY	ko00270	7	144	0.0276432	0.427087	comp138511_c0|comp140626_c0|comp138426_c0|comp142148_c0|comp128371_c0|comp139597_c1|comp137053_c0	http://www.genome.jp/kegg-bin/show_pathway?ko00270
Biosynthesis of secondary metabolites	KEGG PATHWAY	ko01110	45	1659	0.0291562	0.429012	comp126592_c1|comp135319_c0|comp125708_c0|comp129764_c0|comp112521_c0|comp136378_c0|comp134975_c0|comp131797_c1|comp74712_c0|comp140800_c0|comp139348_c1|comp136174_c1|comp134340_c0|comp140404_c0|comp136758_c0|comp138174_c3|comp137985_c1|comp138543_c2|comp113109_c0|comp140193_c1|comp133008_c0|comp134011_c2|comp137042_c0|comp60823_c0|comp132968_c0|comp135573_c0|comp133275_c1|comp136887_c1|comp13070…	http://www.genome.jp/kegg-bin/show_pathway?ko01110
Bisphenol degradation	KEGG PATHWAY	ko00363	2	14	0.0316971	0.4452	comp139386_c0|comp133008_c0	http://www.genome.jp/kegg-bin/show_pathway?ko00363
RNA polymerase	KEGG PATHWAY	ko03020	3	36	0.0359708	0.48326	comp136318_c0|comp131433_c0|comp140567_c0	http://www.genome.jp/kegg-bin/show_pathway?ko03020
Circadian rhythm - plant	KEGG PATHWAY	ko04712	3	39	0.0440584	0.567252	comp139179_c0|comp139179_c1|comp130563_c0	http://www.genome.jp/kegg-bin/show_pathway?ko04712
Ubiquitin mediated proteolysis	KEGG PATHWAY	ko04120	7	162	0.0473623	0.585397	comp135963_c1|comp135963_c0|comp129179_c0|comp140868_c0|comp132438_c0|comp124971_c0|comp139405_c1	http://www.genome.jp/kegg-bin/show_pathway?ko04120
Arginine and proline metabolism	KEGG PATHWAY	ko00330	7	164	0.0499917	0.594132	comp133710_c1|comp137053_c0|comp139597_c1|comp136239_c0|comp129189_c0|comp137914_c0|comp134011_c2	http://www.genome.jp/kegg-bin/show_pathway?ko00330
Aminobenzoate degradation	KEGG PATHWAY	ko00627	2	20	0.0611389	0.699701	comp139386_c0|comp133008_c0	http://www.genome.jp/kegg-bin/show_pathway?ko00627
Glyoxylate and dicarboxylate metabolism	KEGG PATHWAY	ko00630	7	174	0.0645077	0.709351	comp133275_c1|comp136846_c1|comp130660_c0|comp133710_c1|comp120254_c0|comp132615_c0|comp129189_c0	http://www.genome.jp/kegg-bin/show_pathway?ko00630
MicroRNAs in cancer	KEGG PATHWAY	ko05206	5	107	0.0665734	0.709351	comp66044_c0|comp138511_c0|comp140626_c0|comp129179_c0|comp130858_c2	http://www.genome.jp/kegg-bin/show_pathway?ko05206
Arachidonic acid metabolism	KEGG PATHWAY	ko00590	2	22	0.0724082	0.745805	comp128389_c0|comp99565_c0	http://www.genome.jp/kegg-bin/show_pathway?ko00590
Nitrogen metabolism	KEGG PATHWAY	ko00910	4	80	0.0792857	0.781953	comp125548_c0|comp133710_c1|comp129189_c0|comp140800_c0	http://www.genome.jp/kegg-bin/show_pathway?ko00910
Pyrimidine metabolism	KEGG PATHWAY	ko00240	6	148	0.080979	0.781953	comp137785_c0|comp140531_c0|comp136318_c0|comp131433_c0|comp140567_c0|comp138193_c0	http://www.genome.jp/kegg-bin/show_pathway?ko00240
Type I diabetes mellitus	KEGG PATHWAY	ko04940	2	26	0.096696	0.905427	comp131282_c0|comp138600_c0	http://www.genome.jp/kegg-bin/show_pathway?ko04940
Mineral absorption	KEGG PATHWAY	ko04978	2	29	0.116191	1	comp141181_c0|comp129247_c0	http://www.genome.jp/kegg-bin/show_pathway?ko04978
GABAergic synapse	KEGG PATHWAY	ko04727	3	59	0.117329	1	comp133710_c1|comp129293_c0|comp129189_c0	http://www.genome.jp/kegg-bin/show_pathway?ko04727
Thyroid hormone synthesis	KEGG PATHWAY	ko04918	3	60	0.121752	1	comp99565_c0|comp128389_c0|comp136739_c0	http://www.genome.jp/kegg-bin/show_pathway?ko04918
HTLV-I infection	KEGG PATHWAY	ko05166	6	172	0.137402	1	comp124663_c0|comp136102_c0|comp124971_c0|comp137042_c0|comp140867_c0|comp138193_c0	http://www.genome.jp/kegg-bin/show_pathway?ko05166
Phenylpropanoid biosynthesis	KEGG PATHWAY	ko00940	6	184	0.17103	1	comp135319_c0|comp130702_c0|comp132217_c2|comp134975_c0|comp124173_c1|comp135573_c0	http://www.genome.jp/kegg-bin/show_pathway?ko00940
Sesquiterpenoid and triterpenoid biosynthesis	KEGG PATHWAY	ko00909	1	10	0.184981	1	comp140404_c0	http://www.genome.jp/kegg-bin/show_pathway?ko00909
Bacterial secretion system	KEGG PATHWAY	ko03070	1	10	0.184981	1	comp134521_c0	http://www.genome.jp/kegg-bin/show_pathway?ko03070
Glycine, serine and threonine metabolism	KEGG PATHWAY	ko00260	4	112	0.19224	1	comp139983_c2|comp132615_c0|comp139983_c0|comp74712_c0	http://www.genome.jp/kegg-bin/show_pathway?ko00260
RNA degradation	KEGG PATHWAY	ko03018	6	192	0.195163	1	comp138600_c0|comp119077_c0|comp137985_c1|comp68368_c0|comp131282_c0|comp139271_c0	http://www.genome.jp/kegg-bin/show_pathway?ko03018
Alanine, aspartate and glutamate metabolism	KEGG PATHWAY	ko00250	5	154	0.202879	1	comp136378_c0|comp140800_c0|comp132615_c0|comp133710_c1|comp129189_c0	http://www.genome.jp/kegg-bin/show_pathway?ko00250
p53 signaling pathway	KEGG PATHWAY	ko04115	2	43	0.216197	1	comp133106_c0|comp139405_c1	http://www.genome.jp/kegg-bin/show_pathway?ko04115
Fatty acid elongation	KEGG PATHWAY	ko00062	2	44	0.223666	1	comp131371_c1|comp136758_c0	http://www.genome.jp/kegg-bin/show_pathway?ko00062
Synthesis and degradation of ketone bodies	KEGG PATHWAY	ko00072	1	13	0.233499	1	comp132968_c0	http://www.genome.jp/kegg-bin/show_pathway?ko00072
Thyroid cancer	KEGG PATHWAY	ko05216	1	13	0.233499	1	comp140704_c0	http://www.genome.jp/kegg-bin/show_pathway?ko05216
ABC transporters	KEGG PATHWAY	ko02010	2	47	0.246173	1	comp66044_c0|comp130858_c2	http://www.genome.jp/kegg-bin/show_pathway?ko02010
Nucleotide excision repair	KEGG PATHWAY	ko03420	3	87	0.258251	1	comp134260_c0|comp140651_c0|comp138193_c0	http://www.genome.jp/kegg-bin/show_pathway?ko03420
Base excision repair	KEGG PATHWAY	ko03410	2	49	0.261225	1	comp131630_c0|comp138193_c0	http://www.genome.jp/kegg-bin/show_pathway?ko03410
TGF-beta signaling pathway	KEGG PATHWAY	ko04350	2	50	0.268754	1	comp139665_c0|comp139665_c1	http://www.genome.jp/kegg-bin/show_pathway?ko04350
Propanoate metabolism	KEGG PATHWAY	ko00640	3	89	0.26919	1	comp134177_c0|comp134011_c2|comp140325_c0	http://www.genome.jp/kegg-bin/show_pathway?ko00640
Cytosolic DNA-sensing pathway	KEGG PATHWAY	ko04623	1	17	0.293734	1	comp136318_c0	http://www.genome.jp/kegg-bin/show_pathway?ko04623
Antigen processing and presentation	KEGG PATHWAY	ko04612	4	137	0.3015	1	comp132775_c0|comp138640_c2|comp75348_c0|comp124663_c0	http://www.genome.jp/kegg-bin/show_pathway?ko04612
Mismatch repair	KEGG PATHWAY	ko03430	2	57	0.321257	1	comp134260_c0|comp140651_c0	http://www.genome.jp/kegg-bin/show_pathway?ko03430
Terpenoid backbone biosynthesis	KEGG PATHWAY	ko00900	2	58	0.328695	1	comp137042_c0|comp132968_c0	http://www.genome.jp/kegg-bin/show_pathway?ko00900
Diterpenoid biosynthesis	KEGG PATHWAY	ko00904	1	20	0.335788	1	comp113109_c0	http://www.genome.jp/kegg-bin/show_pathway?ko00904
NF-kappa B signaling pathway	KEGG PATHWAY	ko04064	1	20	0.335788	1	comp129179_c0	http://www.genome.jp/kegg-bin/show_pathway?ko04064
Bile secretion	KEGG PATHWAY	ko04976	2	60	0.343503	1	comp66044_c0|comp130858_c2	http://www.genome.jp/kegg-bin/show_pathway?ko04976
Viral carcinogenesis	KEGG PATHWAY	ko05203	5	191	0.344742	1	comp124971_c0|comp139665_c0|comp139665_c1|comp137447_c0|comp138405_c0	http://www.genome.jp/kegg-bin/show_pathway?ko05203
Starch and sucrose metabolism	KEGG PATHWAY	ko00500	7	282	0.346312	1	comp137520_c0|comp138980_c1|comp135430_c0|comp135573_c0|comp140182_c0|comp138174_c3|comp139344_c1	http://www.genome.jp/kegg-bin/show_pathway?ko00500
Glycosylphosphatidylinositol(GPI)-anchor biosynthesis	KEGG PATHWAY	ko00563	1	21	0.349243	1	comp140529_c0	http://www.genome.jp/kegg-bin/show_pathway?ko00563
Carbon fixation in photosynthetic organisms	KEGG PATHWAY	ko00710	5	193	0.352744	1	comp130660_c0|comp120254_c0|comp136846_c1|comp136887_c1|comp125708_c0	http://www.genome.jp/kegg-bin/show_pathway?ko00710
Pentose phosphate pathway	KEGG PATHWAY	ko00030	4	149	0.356449	1	comp60823_c0|comp129764_c0|comp136887_c1|comp125708_c0	http://www.genome.jp/kegg-bin/show_pathway?ko00030
MAPK signaling pathway - yeast	KEGG PATHWAY	ko04011	1	22	0.362425	1	comp140704_c0	http://www.genome.jp/kegg-bin/show_pathway?ko04011
Basal cell carcinoma	KEGG PATHWAY	ko05217	1	23	0.375341	1	comp134951_c1	http://www.genome.jp/kegg-bin/show_pathway?ko05217
Inositol phosphate metabolism	KEGG PATHWAY	ko00562	2	65	0.380024	1	comp130002_c2|comp137546_c0	http://www.genome.jp/kegg-bin/show_pathway?ko00562
Carotenoid biosynthesis	KEGG PATHWAY	ko00906	1	24	0.387996	1	comp134340_c0	http://www.genome.jp/kegg-bin/show_pathway?ko00906
Regulation of autophagy	KEGG PATHWAY	ko04140	1	24	0.387996	1	comp129293_c0	http://www.genome.jp/kegg-bin/show_pathway?ko04140
Methane metabolism	KEGG PATHWAY	ko00680	4	156	0.388555	1	comp132615_c0|comp74712_c0|comp137985_c1|comp136887_c1	http://www.genome.jp/kegg-bin/show_pathway?ko00680
Legionellosis	KEGG PATHWAY	ko05134	4	157	0.393128	1	comp131282_c0|comp138600_c0|comp135291_c3|comp134171_c0	http://www.genome.jp/kegg-bin/show_pathway?ko05134
Herpes simplex infection	KEGG PATHWAY	ko05168	3	114	0.406994	1	comp135938_c0|comp131433_c0|comp138405_c0	http://www.genome.jp/kegg-bin/show_pathway?ko05168
Fatty acid biosynthesis	KEGG PATHWAY	ko00061	2	69	0.408612	1	comp134177_c0|comp140325_c0	http://www.genome.jp/kegg-bin/show_pathway?ko00061
Folate biosynthesis	KEGG PATHWAY	ko00790	1	26	0.412542	1	comp137785_c0	http://www.genome.jp/kegg-bin/show_pathway?ko00790
Glutamatergic synapse	KEGG PATHWAY	ko04724	2	74	0.443412	1	comp133710_c1|comp129189_c0	http://www.genome.jp/kegg-bin/show_pathway?ko04724
One carbon pool by folate	KEGG PATHWAY	ko00670	1	30	0.458726	1	comp137785_c0	http://www.genome.jp/kegg-bin/show_pathway?ko00670
Streptomycin biosynthesis	KEGG PATHWAY	ko00521	1	30	0.458726	1	comp137546_c0	http://www.genome.jp/kegg-bin/show_pathway?ko00521
Progesterone-mediated oocyte maturation	KEGG PATHWAY	ko04914	2	78	0.470418	1	comp133106_c0|comp137447_c0	http://www.genome.jp/kegg-bin/show_pathway?ko04914
Fructose and mannose metabolism	KEGG PATHWAY	ko00051	3	126	0.470829	1	comp138543_c2|comp136887_c1|comp119628_c0	http://www.genome.jp/kegg-bin/show_pathway?ko00051
Microbial metabolism in diverse environments	KEGG PATHWAY	ko01120	18	860	0.476272	1	comp139386_c0|comp60823_c0|comp129764_c0|comp136887_c1|comp130660_c0|comp133710_c1|comp120254_c0|comp125241_c1|comp133008_c0|comp132615_c0|comp134011_c2|comp129189_c0|comp125708_c0|comp140800_c0|comp137985_c1|comp133960_c0|comp74712_c0|comp136846_c1	http://www.genome.jp/kegg-bin/show_pathway?ko01120
Two-component system	KEGG PATHWAY	ko02020	2	80	0.483624	1	comp133710_c1|comp129189_c0	http://www.genome.jp/kegg-bin/show_pathway?ko02020
Peroxisome	KEGG PATHWAY	ko04146	4	183	0.508732	1	comp133275_c1|comp132615_c0|comp138040_c0|comp134020_c0	http://www.genome.jp/kegg-bin/show_pathway?ko04146
Ascorbate and aldarate metabolism	KEGG PATHWAY	ko00053	2	84	0.509412	1	comp141012_c0|comp134011_c2	http://www.genome.jp/kegg-bin/show_pathway?ko00053
PPAR signaling pathway	KEGG PATHWAY	ko03320	2	84	0.509412	1	comp101201_c0|comp138040_c0	http://www.genome.jp/kegg-bin/show_pathway?ko03320
Hedgehog signaling pathway	KEGG PATHWAY	ko04340	1	35	0.511391	1	comp134951_c1	http://www.genome.jp/kegg-bin/show_pathway?ko04340
Histidine metabolism	KEGG PATHWAY	ko00340	1	35	0.511391	1	comp134011_c2	http://www.genome.jp/kegg-bin/show_pathway?ko00340
Tryptophan metabolism	KEGG PATHWAY	ko00380	2	86	0.521986	1	comp133275_c1|comp134011_c2	http://www.genome.jp/kegg-bin/show_pathway?ko00380
NOD-like receptor signaling pathway	KEGG PATHWAY	ko04621	1	38	0.540501	1	comp136739_c0	http://www.genome.jp/kegg-bin/show_pathway?ko04621
Adipocytokine signaling pathway	KEGG PATHWAY	ko04920	1	38	0.540501	1	comp138040_c0	http://www.genome.jp/kegg-bin/show_pathway?ko04920
Purine metabolism	KEGG PATHWAY	ko00230	5	243	0.547528	1	comp136318_c0|comp131433_c0|comp140531_c0|comp140567_c0|comp138193_c0	http://www.genome.jp/kegg-bin/show_pathway?ko00230
Carbon metabolism	KEGG PATHWAY	ko01200	12	599	0.55526	1	comp139983_c2|comp139983_c0|comp136846_c1|comp136887_c1|comp130660_c0|comp120254_c0|comp132615_c0|comp74712_c0|comp60823_c0|comp125708_c0|comp137985_c1|comp129764_c0	http://www.genome.jp/kegg-bin/show_pathway?ko01200
Lysine degradation	KEGG PATHWAY	ko00310	2	93	0.564262	1	comp134011_c2|comp138990_c0	http://www.genome.jp/kegg-bin/show_pathway?ko00310
Protein processing in endoplasmic reticulum	KEGG PATHWAY	ko04141	8	405	0.577137	1	comp124663_c0|comp91708_c1|comp133708_c0|comp111102_c0|comp110939_c0|comp125334_c0|comp132074_c0|comp136739_c0	http://www.genome.jp/kegg-bin/show_pathway?ko04141
Phenylalanine metabolism	KEGG PATHWAY	ko00360	3	148	0.578739	1	comp134975_c0|comp132217_c2|comp130702_c0	http://www.genome.jp/kegg-bin/show_pathway?ko00360
SNARE interactions in vesicular transport	KEGG PATHWAY	ko04130	1	43	0.58522	1	comp133876_c1	http://www.genome.jp/kegg-bin/show_pathway?ko04130
Cyanoamino acid metabolism	KEGG PATHWAY	ko00460	1	44	0.593628	1	comp135573_c0	http://www.genome.jp/kegg-bin/show_pathway?ko00460
Ether lipid metabolism	KEGG PATHWAY	ko00565	1	46	0.609938	1	comp130002_c2	http://www.genome.jp/kegg-bin/show_pathway?ko00565
Systemic lupus erythematosus	KEGG PATHWAY	ko05322	1	48	0.625594	1	comp134549_c0	http://www.genome.jp/kegg-bin/show_pathway?ko05322
Valine, leucine and isoleucine degradation	KEGG PATHWAY	ko00280	2	105	0.630317	1	comp134011_c2|comp132968_c0	http://www.genome.jp/kegg-bin/show_pathway?ko00280
Pathogenic Escherichia coli infection	KEGG PATHWAY	ko05130	2	106	0.635454	1	comp130211_c0|comp134675_c1	http://www.genome.jp/kegg-bin/show_pathway?ko05130
Selenocompound metabolism	KEGG PATHWAY	ko00450	1	50	0.640622	1	comp138426_c0	http://www.genome.jp/kegg-bin/show_pathway?ko00450
Sulfur metabolism	KEGG PATHWAY	ko00920	1	50	0.640622	1	comp133960_c0	http://www.genome.jp/kegg-bin/show_pathway?ko00920
Pathways in cancer	KEGG PATHWAY	ko05200	3	165	0.65199	1	comp140704_c0|comp134951_c1|comp136739_c0	http://www.genome.jp/kegg-bin/show_pathway?ko05200
Fatty acid metabolism	KEGG PATHWAY	ko01212	3	173	0.683155	1	comp134177_c0|comp138040_c0|comp140325_c0	http://www.genome.jp/kegg-bin/show_pathway?ko01212
Phenylalanine, tyrosine and tryptophan biosynthesis	KEGG PATHWAY	ko00400	1	57	0.688634	1	comp136174_c1	http://www.genome.jp/kegg-bin/show_pathway?ko00400
alpha-Linolenic acid metabolism	KEGG PATHWAY	ko00592	1	57	0.688634	1	comp113676_c0	http://www.genome.jp/kegg-bin/show_pathway?ko00592
Pyruvate metabolism	KEGG PATHWAY	ko00620	4	231	0.690273	1	comp130660_c0|comp134177_c0|comp134011_c2|comp140325_c0	http://www.genome.jp/kegg-bin/show_pathway?ko00620
Chagas disease (American trypanosomiasis)	KEGG PATHWAY	ko05142	1	58	0.694949	1	comp124663_c0	http://www.genome.jp/kegg-bin/show_pathway?ko05142
Fanconi anemia pathway	KEGG PATHWAY	ko03460	1	61	0.713136	1	comp134260_c0	http://www.genome.jp/kegg-bin/show_pathway?ko03460
Hepatitis B	KEGG PATHWAY	ko05161	1	61	0.713136	1	comp137447_c0	http://www.genome.jp/kegg-bin/show_pathway?ko05161
Chloroalkane and chloroalkene degradation	KEGG PATHWAY	ko00625	1	61	0.713136	1	comp134011_c2	http://www.genome.jp/kegg-bin/show_pathway?ko00625
Plant-pathogen interaction	KEGG PATHWAY	ko04626	3	184	0.722542	1	comp138738_c1|comp126870_c0|comp136739_c0	http://www.genome.jp/kegg-bin/show_pathway?ko04626
Prostate cancer	KEGG PATHWAY	ko05215	1	63	0.724655	1	comp136739_c0	http://www.genome.jp/kegg-bin/show_pathway?ko05215
Plant hormone signal transduction	KEGG PATHWAY	ko04075	3	185	0.725926	1	comp132307_c1|comp126870_c0|comp140280_c0	http://www.genome.jp/kegg-bin/show_pathway?ko04075
Fatty acid degradation	KEGG PATHWAY	ko00071	2	130	0.742466	1	comp138040_c0|comp134011_c2	http://www.genome.jp/kegg-bin/show_pathway?ko00071
Oocyte meiosis	KEGG PATHWAY	ko04114	2	131	0.74628	1	comp124971_c0|comp140838_c0	http://www.genome.jp/kegg-bin/show_pathway?ko04114
beta-Alanine metabolism	KEGG PATHWAY	ko00410	1	67	0.746326	1	comp134011_c2	http://www.genome.jp/kegg-bin/show_pathway?ko00410
Porphyrin and chlorophyll metabolism	KEGG PATHWAY	ko00860	1	67	0.746326	1	comp112521_c0	http://www.genome.jp/kegg-bin/show_pathway?ko00860
Transcriptional misregulation in cancer	KEGG PATHWAY	ko05202	1	69	0.756515	1	comp137583_c2	http://www.genome.jp/kegg-bin/show_pathway?ko05202
Amyotrophic lateral sclerosis (ALS)	KEGG PATHWAY	ko05014	1	69	0.756515	1	comp133275_c1	http://www.genome.jp/kegg-bin/show_pathway?ko05014
Biosynthesis of amino acids	KEGG PATHWAY	ko01230	9	542	0.770564	1	comp136887_c1|comp137985_c1|comp138426_c0|comp133710_c1|comp136174_c1|comp74712_c0|comp129189_c0|comp125708_c0|comp140800_c0	http://www.genome.jp/kegg-bin/show_pathway?ko01230
Homologous recombination	KEGG PATHWAY	ko03440	1	74	0.780234	1	comp134260_c0	http://www.genome.jp/kegg-bin/show_pathway?ko03440
Butanoate metabolism	KEGG PATHWAY	ko00650	1	76	0.789062	1	comp132968_c0	http://www.genome.jp/kegg-bin/show_pathway?ko00650
Amino sugar and nucleotide sugar metabolism	KEGG PATHWAY	ko00520	3	206	0.789722	1	comp138174_c3|comp138543_c2|comp135430_c0	http://www.genome.jp/kegg-bin/show_pathway?ko00520
Epstein-Barr virus infection	KEGG PATHWAY	ko05169	4	271	0.800833	1	comp136318_c0|comp131433_c0|comp137447_c0|comp138405_c0	http://www.genome.jp/kegg-bin/show_pathway?ko05169
Tuberculosis	KEGG PATHWAY	ko05152	2	156	0.826911	1	comp131282_c0|comp138600_c0	http://www.genome.jp/kegg-bin/show_pathway?ko05152
Spliceosome	KEGG PATHWAY	ko03040	4	288	0.837046	1	comp75311_c0|comp125513_c0|comp135938_c0|comp131253_c0	http://www.genome.jp/kegg-bin/show_pathway?ko03040
Lysosome	KEGG PATHWAY	ko04142	2	161	0.839973	1	comp131768_c0|comp132775_c0	http://www.genome.jp/kegg-bin/show_pathway?ko04142
Protein export	KEGG PATHWAY	ko03060	1	90	0.841702	1	comp134521_c0	http://www.genome.jp/kegg-bin/show_pathway?ko03060
Alcoholism	KEGG PATHWAY	ko05034	1	90	0.841702	1	comp134549_c0	http://www.genome.jp/kegg-bin/show_pathway?ko05034
Calcium signaling pathway	KEGG PATHWAY	ko04020	1	93	0.85115	1	comp136102_c0	http://www.genome.jp/kegg-bin/show_pathway?ko04020
mRNA surveillance pathway	KEGG PATHWAY	ko03015	2	167	0.854464	1	comp119077_c0|comp140877_c0	http://www.genome.jp/kegg-bin/show_pathway?ko03015
Insulin signaling pathway	KEGG PATHWAY	ko04910	2	184	0.889251	1	comp134177_c0|comp140325_c0	http://www.genome.jp/kegg-bin/show_pathway?ko04910
Measles	KEGG PATHWAY	ko05162	1	110	0.894982	1	comp139405_c1	http://www.genome.jp/kegg-bin/show_pathway?ko05162
Estrogen signaling pathway	KEGG PATHWAY	ko04915	1	112	0.899206	1	comp136739_c0	http://www.genome.jp/kegg-bin/show_pathway?ko04915
Pentose and glucuronate interconversions	KEGG PATHWAY	ko00040	1	112	0.899206	1	comp134011_c2	http://www.genome.jp/kegg-bin/show_pathway?ko00040
Aminoacyl-tRNA biosynthesis	KEGG PATHWAY	ko00970	1	114	0.90326	1	comp138984_c0	http://www.genome.jp/kegg-bin/show_pathway?ko00970
Glycerolipid metabolism	KEGG PATHWAY	ko00561	1	119	0.912697	1	comp134011_c2	http://www.genome.jp/kegg-bin/show_pathway?ko00561
Glycolysis / Gluconeogenesis	KEGG PATHWAY	ko00010	4	342	0.917474	1	comp74712_c0|comp134011_c2|comp137985_c1|comp136887_c1	http://www.genome.jp/kegg-bin/show_pathway?ko00010
Synaptic vesicle cycle	KEGG PATHWAY	ko04721	1	123	0.91958	1	comp133876_c1	http://www.genome.jp/kegg-bin/show_pathway?ko04721
Oxidative phosphorylation	KEGG PATHWAY	ko00190	7	537	0.91988	1	comp107377_c0|comp134073_c1|comp130793_c0|comp139888_c0|comp121472_c0|comp140071_c0|comp126019_c0	http://www.genome.jp/kegg-bin/show_pathway?ko00190
Glycerophospholipid metabolism	KEGG PATHWAY	ko00564	1	134	0.935841	1	comp130002_c2	http://www.genome.jp/kegg-bin/show_pathway?ko00564
HIF-1 signaling pathway	KEGG PATHWAY	ko04066	1	143	0.946671	1	comp137985_c1	http://www.genome.jp/kegg-bin/show_pathway?ko04066
Huntington's disease	KEGG PATHWAY	ko05016	5	454	0.95385	1	comp136318_c0|comp136102_c0|comp131433_c0|comp130793_c0|comp137583_c2	http://www.genome.jp/kegg-bin/show_pathway?ko05016
Cardiac muscle contraction	KEGG PATHWAY	ko04260	1	159	0.961616	1	comp130793_c0	http://www.genome.jp/kegg-bin/show_pathway?ko04260
Regulation of actin cytoskeleton	KEGG PATHWAY	ko04810	1	164	0.965365	1	comp139926_c0	http://www.genome.jp/kegg-bin/show_pathway?ko04810
Ribosome	KEGG PATHWAY	ko03010	13	1010	0.971381	1	comp120496_c0|comp129422_c0|comp127526_c0|comp107875_c0|comp141751_c0|comp116393_c0|comp127465_c0|comp123453_c0|comp129871_c0|comp125283_c0|comp132868_c0|comp125202_c0|comp120589_c1	http://www.genome.jp/kegg-bin/show_pathway?ko03010
Influenza A	KEGG PATHWAY	ko05164	1	186	0.977971	1	comp137042_c0	http://www.genome.jp/kegg-bin/show_pathway?ko05164
PI3K-Akt signaling pathway	KEGG PATHWAY	ko04151	1	203	0.984474	1	comp136739_c0	http://www.genome.jp/kegg-bin/show_pathway?ko04151
Citrate cycle (TCA cycle)	KEGG PATHWAY	ko00020	1	232	0.991456	1	comp130660_c0	http://www.genome.jp/kegg-bin/show_pathway?ko00020
Phagosome	KEGG PATHWAY	ko04145	1	257	0.994897	1	comp124663_c0	http://www.genome.jp/kegg-bin/show_pathway?ko04145
Non-alcoholic fatty liver disease (NAFLD)	KEGG PATHWAY	ko04932	1	287	0.997252	1	comp130793_c0	http://www.genome.jp/kegg-bin/show_pathway?ko04932
Parkinson's disease	KEGG PATHWAY	ko05012	2	410	0.997931	1	comp136102_c0|comp130793_c0	http://www.genome.jp/kegg-bin/show_pathway?ko05012
Alzheimer's disease	KEGG PATHWAY	ko05010	1	413	0.999797	1	comp130793_c0	http://www.genome.jp/kegg-bin/show_pathway?ko05010

## Sheet: TV_3vsTV_1.DEG_KEGG_pathway_enr
#Term	Database	Id	Sample number	Background number	P-Value	Corrected P-Value	Genes	Hyperlink
Photosynthesis	KEGG PATHWAY	ko00195	15	52	0	0	comp114311_c1|comp146746_c0|comp113918_c0|comp135527_c1|comp136846_c2|comp134073_c1|comp75893_c0|comp128346_c0|comp129016_c0|comp121472_c0|comp60905_c0|comp120347_c0|comp113585_c0|comp140937_c0|comp64529_c0	http://www.genome.jp/kegg-bin/show_pathway?ko00195
Cell cycle - yeast	KEGG PATHWAY	ko04111	9	105	1.36267e-06	0.000210533	comp140494_c0|comp138477_c1|comp135226_c0|comp138665_c0|comp134299_c1|comp140838_c0|comp124971_c0|comp139280_c1|comp137715_c0	http://www.genome.jp/kegg-bin/show_pathway?ko04111
DNA replication	KEGG PATHWAY	ko03030	6	70	8.14773e-05	0.00670955	comp135226_c0|comp138665_c0|comp134299_c1|comp140531_c0|comp137715_c0|comp138193_c0	http://www.genome.jp/kegg-bin/show_pathway?ko03030
Meiosis - yeast	KEGG PATHWAY	ko04113	7	102	8.6855e-05	0.00670955	comp138477_c1|comp135226_c0|comp138665_c0|comp134299_c1|comp140838_c0|comp124971_c0|comp137715_c0	http://www.genome.jp/kegg-bin/show_pathway?ko04113
Metabolic pathways	KEGG PATHWAY	ko01100	51	3187	0.000824268	0.0508433	comp129764_c0|comp139888_c0|comp60905_c0|comp140531_c0|comp74712_c0|comp140800_c0|comp113585_c0|comp140193_c1|comp138193_c0|comp64529_c0|comp138426_c0|comp107377_c0|comp136846_c2|comp134073_c1|comp75893_c0|comp128346_c0|comp134177_c0|comp136239_c0|comp137042_c0|comp140325_c0|comp140529_c0|comp140088_c0|comp57886_c0|comp119628_c0|comp114311_c1|comp138511_c0|comp139983_c0|comp135527_c1|comp136887_c…	http://www.genome.jp/kegg-bin/show_pathway?ko01100
Cell cycle	KEGG PATHWAY	ko04110	7	152	0.000987248	0.0508433	comp138477_c1|comp135226_c0|comp138665_c0|comp134299_c1|comp140838_c0|comp124971_c0|comp137715_c0	http://www.genome.jp/kegg-bin/show_pathway?ko04110
Mineral absorption	KEGG PATHWAY	ko04978	3	29	0.0031576	0.139385	comp141181_c0|comp128703_c0|comp113919_c1	http://www.genome.jp/kegg-bin/show_pathway?ko04978
Arachidonic acid metabolism	KEGG PATHWAY	ko00590	2	22	0.0209497	0.682174	comp128389_c0|comp99565_c0	http://www.genome.jp/kegg-bin/show_pathway?ko00590
Glutathione metabolism	KEGG PATHWAY	ko00480	5	159	0.0238889	0.682174	comp128389_c0|comp99565_c0|comp129764_c0|comp101582_c0|comp110666_c1	http://www.genome.jp/kegg-bin/show_pathway?ko00480
MicroRNAs in cancer	KEGG PATHWAY	ko05206	4	107	0.0241809	0.682174	comp75455_c0|comp138511_c0|comp140626_c0|comp130858_c2	http://www.genome.jp/kegg-bin/show_pathway?ko05206
Photosynthesis - antenna proteins	KEGG PATHWAY	ko00196	2	24	0.0246993	0.682174	comp125018_c0|comp124665_c0	http://www.genome.jp/kegg-bin/show_pathway?ko00196
Glycine, serine and threonine metabolism	KEGG PATHWAY	ko00260	4	112	0.027989	0.682174	comp74712_c0|comp132615_c0|comp139983_c0|comp128121_c1	http://www.genome.jp/kegg-bin/show_pathway?ko00260
Cutin, suberine and wax biosynthesis	KEGG PATHWAY	ko00073	2	26	0.0286999	0.682174	comp139348_c0|comp139348_c1	http://www.genome.jp/kegg-bin/show_pathway?ko00073
HTLV-I infection	KEGG PATHWAY	ko05166	5	172	0.0320199	0.706725	comp124971_c0|comp136102_c0|comp137042_c0|comp140867_c0|comp138193_c0	http://www.genome.jp/kegg-bin/show_pathway?ko05166
Steroid biosynthesis	KEGG PATHWAY	ko00100	2	33	0.0445127	0.916961	comp140193_c1|comp88855_c0	http://www.genome.jp/kegg-bin/show_pathway?ko00100
Propanoate metabolism	KEGG PATHWAY	ko00640	3	89	0.0629804	1	comp134177_c0|comp140325_c0|comp138492_c0	http://www.genome.jp/kegg-bin/show_pathway?ko00640
Methane metabolism	KEGG PATHWAY	ko00680	4	156	0.0761703	1	comp132615_c0|comp74712_c0|comp136887_c1|comp138492_c0	http://www.genome.jp/kegg-bin/show_pathway?ko00680
Biosynthesis of secondary metabolites	KEGG PATHWAY	ko01110	23	1659	0.0851394	1	comp129764_c0|comp131371_c1|comp74712_c0|comp139348_c1|comp139348_c0|comp140800_c0|comp140193_c1|comp137042_c0|comp133275_c1|comp136887_c1|comp138492_c0|comp130702_c0|comp125241_c1|comp132615_c0|comp139386_c0|comp128121_c1|comp124290_c1|comp88855_c0|comp134600_c0|comp130660_c0|comp132217_c2|comp138426_c0|comp138543_c2	http://www.genome.jp/kegg-bin/show_pathway?ko01110
Polycyclic aromatic hydrocarbon degradation	KEGG PATHWAY	ko00624	1	9	0.0881681	1	comp139386_c0	http://www.genome.jp/kegg-bin/show_pathway?ko00624
Glyoxylate and dicarboxylate metabolism	KEGG PATHWAY	ko00630	4	174	0.103204	1	comp130660_c0|comp133275_c1|comp132615_c0|comp136846_c1	http://www.genome.jp/kegg-bin/show_pathway?ko00630
Thyroid hormone synthesis	KEGG PATHWAY	ko04918	2	60	0.125111	1	comp128389_c0|comp99565_c0	http://www.genome.jp/kegg-bin/show_pathway?ko04918
Bisphenol degradation	KEGG PATHWAY	ko00363	1	14	0.133756	1	comp139386_c0	http://www.genome.jp/kegg-bin/show_pathway?ko00363
Fructose and mannose metabolism	KEGG PATHWAY	ko00051	3	126	0.138368	1	comp138543_c2|comp136887_c1|comp119628_c0	http://www.genome.jp/kegg-bin/show_pathway?ko00051
Fatty acid biosynthesis	KEGG PATHWAY	ko00061	2	69	0.156518	1	comp134177_c0|comp140325_c0	http://www.genome.jp/kegg-bin/show_pathway?ko00061
Acute myeloid leukemia	KEGG PATHWAY	ko05221	1	17	0.160011	1	comp75455_c0	http://www.genome.jp/kegg-bin/show_pathway?ko05221
Cytosolic DNA-sensing pathway	KEGG PATHWAY	ko04623	1	17	0.160011	1	comp136318_c0	http://www.genome.jp/kegg-bin/show_pathway?ko04623
Chemical carcinogenesis	KEGG PATHWAY	ko05204	2	70	0.160095	1	comp101582_c0|comp110666_c1	http://www.genome.jp/kegg-bin/show_pathway?ko05204
Cysteine and methionine metabolism	KEGG PATHWAY	ko00270	3	144	0.182435	1	comp138426_c0|comp138511_c0|comp140626_c0	http://www.genome.jp/kegg-bin/show_pathway?ko00270
Stilbenoid, diarylheptanoid and gingerol biosynthesis	KEGG PATHWAY	ko00945	1	20	0.185472	1	comp139386_c0	http://www.genome.jp/kegg-bin/show_pathway?ko00945
Aminobenzoate degradation	KEGG PATHWAY	ko00627	1	20	0.185472	1	comp139386_c0	http://www.genome.jp/kegg-bin/show_pathway?ko00627
Pyrimidine metabolism	KEGG PATHWAY	ko00240	3	148	0.192696	1	comp136318_c0|comp140531_c0|comp138193_c0	http://www.genome.jp/kegg-bin/show_pathway?ko00240
Glycosylphosphatidylinositol(GPI)-anchor biosynthesis	KEGG PATHWAY	ko00563	1	21	0.193787	1	comp140529_c0	http://www.genome.jp/kegg-bin/show_pathway?ko00563
Nitrogen metabolism	KEGG PATHWAY	ko00910	2	80	0.196587	1	comp125548_c0|comp140800_c0	http://www.genome.jp/kegg-bin/show_pathway?ko00910
Drug metabolism - cytochrome P450	KEGG PATHWAY	ko00982	2	82	0.204009	1	comp101582_c0|comp110666_c1	http://www.genome.jp/kegg-bin/show_pathway?ko00982
Metabolism of xenobiotics by cytochrome P450	KEGG PATHWAY	ko00980	2	83	0.207732	1	comp101582_c0|comp110666_c1	http://www.genome.jp/kegg-bin/show_pathway?ko00980
Pyruvate metabolism	KEGG PATHWAY	ko00620	4	231	0.21107	1	comp130660_c0|comp134177_c0|comp140325_c0|comp138492_c0	http://www.genome.jp/kegg-bin/show_pathway?ko00620
Ubiquitin mediated proteolysis	KEGG PATHWAY	ko04120	3	162	0.229629	1	comp124971_c0|comp135963_c0|comp140868_c0	http://www.genome.jp/kegg-bin/show_pathway?ko04120
Glioma	KEGG PATHWAY	ko05214	1	29	0.257331	1	comp75455_c0	http://www.genome.jp/kegg-bin/show_pathway?ko05214
Flavonoid biosynthesis	KEGG PATHWAY	ko00941	1	29	0.257331	1	comp124290_c1	http://www.genome.jp/kegg-bin/show_pathway?ko00941
Carbon metabolism	KEGG PATHWAY	ko01200	8	599	0.269547	1	comp139983_c0|comp129764_c0|comp136887_c1|comp138492_c0|comp130660_c0|comp132615_c0|comp74712_c0|comp136846_c1	http://www.genome.jp/kegg-bin/show_pathway?ko01200
Limonene and pinene degradation	KEGG PATHWAY	ko00903	1	32	0.279851	1	comp139386_c0	http://www.genome.jp/kegg-bin/show_pathway?ko00903
Insulin signaling pathway	KEGG PATHWAY	ko04910	3	184	0.289829	1	comp134177_c0|comp140325_c0|comp75455_c0	http://www.genome.jp/kegg-bin/show_pathway?ko04910
ErbB signaling pathway	KEGG PATHWAY	ko04012	1	34	0.294485	1	comp75455_c0	http://www.genome.jp/kegg-bin/show_pathway?ko04012
RNA polymerase	KEGG PATHWAY	ko03020	1	36	0.308823	1	comp136318_c0	http://www.genome.jp/kegg-bin/show_pathway?ko03020
Carbon fixation in photosynthetic organisms	KEGG PATHWAY	ko00710	3	193	0.314838	1	comp130660_c0|comp136846_c1|comp136887_c1	http://www.genome.jp/kegg-bin/show_pathway?ko00710
Adipocytokine signaling pathway	KEGG PATHWAY	ko04920	1	38	0.322869	1	comp75455_c0	http://www.genome.jp/kegg-bin/show_pathway?ko04920
RNA transport	KEGG PATHWAY	ko03013	4	285	0.331841	1	comp140676_c0|comp139926_c0|comp135291_c3|comp134171_c0	http://www.genome.jp/kegg-bin/show_pathway?ko03013
Fatty acid elongation	KEGG PATHWAY	ko00062	1	44	0.363325	1	comp131371_c1	http://www.genome.jp/kegg-bin/show_pathway?ko00062
Sphingolipid metabolism	KEGG PATHWAY	ko00600	1	45	0.36983	1	comp57886_c0	http://www.genome.jp/kegg-bin/show_pathway?ko00600
Type II diabetes mellitus	KEGG PATHWAY	ko04930	1	46	0.376268	1	comp75455_c0	http://www.genome.jp/kegg-bin/show_pathway?ko04930
Microbial metabolism in diverse environments	KEGG PATHWAY	ko01120	10	860	0.382182	1	comp129764_c0|comp136887_c1|comp138492_c0|comp130660_c0|comp125241_c1|comp132615_c0|comp74712_c0|comp139386_c0|comp140800_c0|comp136846_c1	http://www.genome.jp/kegg-bin/show_pathway?ko01120
ABC transporters	KEGG PATHWAY	ko02010	1	47	0.38264	1	comp130858_c2	http://www.genome.jp/kegg-bin/show_pathway?ko02010
Oocyte meiosis	KEGG PATHWAY	ko04114	2	131	0.386876	1	comp124971_c0|comp140838_c0	http://www.genome.jp/kegg-bin/show_pathway?ko04114
Base excision repair	KEGG PATHWAY	ko03410	1	49	0.395192	1	comp138193_c0	http://www.genome.jp/kegg-bin/show_pathway?ko03410
Selenocompound metabolism	KEGG PATHWAY	ko00450	1	50	0.401371	1	comp138426_c0	http://www.genome.jp/kegg-bin/show_pathway?ko00450
Antigen processing and presentation	KEGG PATHWAY	ko04612	2	137	0.408354	1	comp138640_c2|comp75348_c0	http://www.genome.jp/kegg-bin/show_pathway?ko04612
mTOR signaling pathway	KEGG PATHWAY	ko04150	1	55	0.431339	1	comp75455_c0	http://www.genome.jp/kegg-bin/show_pathway?ko04150
Phenylalanine, tyrosine and tryptophan biosynthesis	KEGG PATHWAY	ko00400	1	57	0.442903	1	comp128121_c1	http://www.genome.jp/kegg-bin/show_pathway?ko00400
Phenylalanine metabolism	KEGG PATHWAY	ko00360	2	148	0.446741	1	comp132217_c2|comp130702_c0	http://www.genome.jp/kegg-bin/show_pathway?ko00360
Terpenoid backbone biosynthesis	KEGG PATHWAY	ko00900	1	58	0.448597	1	comp137042_c0	http://www.genome.jp/kegg-bin/show_pathway?ko00900
Pentose phosphate pathway	KEGG PATHWAY	ko00030	2	149	0.450162	1	comp129764_c0|comp136887_c1	http://www.genome.jp/kegg-bin/show_pathway?ko00030
Purine metabolism	KEGG PATHWAY	ko00230	3	243	0.451904	1	comp136318_c0|comp140531_c0|comp138193_c0	http://www.genome.jp/kegg-bin/show_pathway?ko00230
Bile secretion	KEGG PATHWAY	ko04976	1	60	0.459811	1	comp130858_c2	http://www.genome.jp/kegg-bin/show_pathway?ko04976
Alanine, aspartate and glutamate metabolism	KEGG PATHWAY	ko00250	2	154	0.467086	1	comp140800_c0|comp132615_c0	http://www.genome.jp/kegg-bin/show_pathway?ko00250
Oxidative phosphorylation	KEGG PATHWAY	ko00190	6	537	0.468489	1	comp107377_c0|comp134073_c1|comp139888_c0|comp121472_c0|comp140071_c0|comp126019_c0	http://www.genome.jp/kegg-bin/show_pathway?ko00190
Prostate cancer	KEGG PATHWAY	ko05215	1	63	0.476207	1	comp75455_c0	http://www.genome.jp/kegg-bin/show_pathway?ko05215
Legionellosis	KEGG PATHWAY	ko05134	2	157	0.477091	1	comp135291_c3|comp134171_c0	http://www.genome.jp/kegg-bin/show_pathway?ko05134
Transcriptional misregulation in cancer	KEGG PATHWAY	ko05202	1	69	0.507526	1	comp137583_c2	http://www.genome.jp/kegg-bin/show_pathway?ko05202
Amyotrophic lateral sclerosis (ALS)	KEGG PATHWAY	ko05014	1	69	0.507526	1	comp133275_c1	http://www.genome.jp/kegg-bin/show_pathway?ko05014
mRNA surveillance pathway	KEGG PATHWAY	ko03015	2	167	0.509601	1	comp129668_c0|comp140877_c0	http://www.genome.jp/kegg-bin/show_pathway?ko03015
Fatty acid metabolism	KEGG PATHWAY	ko01212	2	173	0.528463	1	comp134177_c0|comp140325_c0	http://www.genome.jp/kegg-bin/show_pathway?ko01212
Peroxisome	KEGG PATHWAY	ko04146	2	183	0.558792	1	comp133275_c1|comp132615_c0	http://www.genome.jp/kegg-bin/show_pathway?ko04146
Phenylpropanoid biosynthesis	KEGG PATHWAY	ko00940	2	184	0.561748	1	comp132217_c2|comp130702_c0	http://www.genome.jp/kegg-bin/show_pathway?ko00940
PPAR signaling pathway	KEGG PATHWAY	ko03320	1	84	0.577896	1	comp101201_c0	http://www.genome.jp/kegg-bin/show_pathway?ko03320
Viral carcinogenesis	KEGG PATHWAY	ko05203	2	191	0.58204	1	comp124971_c0|comp138405_c0	http://www.genome.jp/kegg-bin/show_pathway?ko05203
Tryptophan metabolism	KEGG PATHWAY	ko00380	1	86	0.586487	1	comp133275_c1	http://www.genome.jp/kegg-bin/show_pathway?ko00380
Nucleotide excision repair	KEGG PATHWAY	ko03420	1	87	0.590718	1	comp138193_c0	http://www.genome.jp/kegg-bin/show_pathway?ko03420
Calcium signaling pathway	KEGG PATHWAY	ko04020	1	93	0.615208	1	comp136102_c0	http://www.genome.jp/kegg-bin/show_pathway?ko04020
Amino sugar and nucleotide sugar metabolism	KEGG PATHWAY	ko00520	2	206	0.623171	1	comp138543_c2|comp134600_c0	http://www.genome.jp/kegg-bin/show_pathway?ko00520
Carbon fixation pathways in prokaryotes	KEGG PATHWAY	ko00720	1	101	0.645604	1	comp138492_c0	http://www.genome.jp/kegg-bin/show_pathway?ko00720
Biosynthesis of amino acids	KEGG PATHWAY	ko01230	5	542	0.650317	1	comp138426_c0|comp140800_c0|comp128121_c1|comp136887_c1|comp74712_c0	http://www.genome.jp/kegg-bin/show_pathway?ko01230
Pathogenic Escherichia coli infection	KEGG PATHWAY	ko05130	1	106	0.663374	1	comp134675_c1	http://www.genome.jp/kegg-bin/show_pathway?ko05130
Glycolysis / Gluconeogenesis	KEGG PATHWAY	ko00010	3	342	0.680052	1	comp74712_c0|comp136887_c1|comp138492_c0	http://www.genome.jp/kegg-bin/show_pathway?ko00010
Herpes simplex infection	KEGG PATHWAY	ko05168	1	114	0.689976	1	comp138405_c0	http://www.genome.jp/kegg-bin/show_pathway?ko05168
Epstein-Barr virus infection	KEGG PATHWAY	ko05169	2	271	0.765746	1	comp136318_c0|comp138405_c0	http://www.genome.jp/kegg-bin/show_pathway?ko05169
HIF-1 signaling pathway	KEGG PATHWAY	ko04066	1	143	0.770007	1	comp75455_c0	http://www.genome.jp/kegg-bin/show_pathway?ko04066
Ribosome biogenesis in eukaryotes	KEGG PATHWAY	ko03008	1	144	0.772364	1	comp75723_c0	http://www.genome.jp/kegg-bin/show_pathway?ko03008
Starch and sucrose metabolism	KEGG PATHWAY	ko00500	2	282	0.784624	1	comp140088_c0|comp139344_c1	http://www.genome.jp/kegg-bin/show_pathway?ko00500
Proteoglycans in cancer	KEGG PATHWAY	ko05205	1	153	0.792523	1	comp75455_c0	http://www.genome.jp/kegg-bin/show_pathway?ko05205
Lysosome	KEGG PATHWAY	ko04142	1	161	0.808943	1	comp131768_c0	http://www.genome.jp/kegg-bin/show_pathway?ko04142
Ribosome	KEGG PATHWAY	ko03010	8	1010	0.811724	1	comp127526_c0|comp125202_c0|comp116393_c0|comp123453_c0|comp129871_c0|comp132868_c0|comp107875_c0|comp120589_c1	http://www.genome.jp/kegg-bin/show_pathway?ko03010
Regulation of actin cytoskeleton	KEGG PATHWAY	ko04810	1	164	0.814761	1	comp139926_c0	http://www.genome.jp/kegg-bin/show_pathway?ko04810
Arginine and proline metabolism	KEGG PATHWAY	ko00330	1	164	0.814761	1	comp136239_c0	http://www.genome.jp/kegg-bin/show_pathway?ko00330
Pathways in cancer	KEGG PATHWAY	ko05200	1	165	0.816661	1	comp75455_c0	http://www.genome.jp/kegg-bin/show_pathway?ko05200
Huntington's disease	KEGG PATHWAY	ko05016	3	454	0.844098	1	comp136318_c0|comp136102_c0|comp137583_c2	http://www.genome.jp/kegg-bin/show_pathway?ko05016
Plant-pathogen interaction	KEGG PATHWAY	ko04626	1	184	0.849282	1	comp126870_c0	http://www.genome.jp/kegg-bin/show_pathway?ko04626
Plant hormone signal transduction	KEGG PATHWAY	ko04075	1	185	0.850828	1	comp126870_c0	http://www.genome.jp/kegg-bin/show_pathway?ko04075
Influenza A	KEGG PATHWAY	ko05164	1	186	0.852359	1	comp137042_c0	http://www.genome.jp/kegg-bin/show_pathway?ko05164
RNA degradation	KEGG PATHWAY	ko03018	1	192	0.861221	1	comp140794_c0	http://www.genome.jp/kegg-bin/show_pathway?ko03018
PI3K-Akt signaling pathway	KEGG PATHWAY	ko04151	1	203	0.876113	1	comp75455_c0	http://www.genome.jp/kegg-bin/show_pathway?ko04151
Citrate cycle (TCA cycle)	KEGG PATHWAY	ko00020	1	232	0.908173	1	comp130660_c0	http://www.genome.jp/kegg-bin/show_pathway?ko00020
Protein processing in endoplasmic reticulum	KEGG PATHWAY	ko04141	2	405	0.920008	1	comp125334_c0|comp110939_c0	http://www.genome.jp/kegg-bin/show_pathway?ko04141
Parkinson's disease	KEGG PATHWAY	ko05012	1	410	0.985478	1	comp136102_c0	http://www.genome.jp/kegg-bin/show_pathway?ko05012

## Sheet: TV_3vsTV_2.DEG_KEGG_pathway_enr
#Term	Database	Id	Sample number	Background number	P-Value	Corrected P-Value	Genes	Hyperlink
Cutin, suberine and wax biosynthesis	KEGG PATHWAY	ko00073	4	26	3.93011e-07	0.00012144	comp139348_c0|comp139348_c1|comp134020_c0|comp136478_c0	http://www.genome.jp/kegg-bin/show_pathway?ko00073
Biosynthesis of secondary metabolites	KEGG PATHWAY	ko01110	12	1659	0.000433349	0.0669524	comp124290_c1|comp134340_c0|comp112521_c0|comp140404_c0|comp134975_c0|comp136826_c0|comp133008_c0|comp127840_c1|comp132968_c0|comp139348_c0|comp134600_c0|comp139348_c1	http://www.genome.jp/kegg-bin/show_pathway?ko01110
Carotenoid biosynthesis	KEGG PATHWAY	ko00906	2	24	0.00143516	0.147822	comp127840_c1|comp134340_c0	http://www.genome.jp/kegg-bin/show_pathway?ko00906
Circadian rhythm - plant	KEGG PATHWAY	ko04712	2	39	0.00376694	0.290996	comp139179_c0|comp139179_c1	http://www.genome.jp/kegg-bin/show_pathway?ko04712
Polycyclic aromatic hydrocarbon degradation	KEGG PATHWAY	ko00624	1	9	0.0208187	1	comp133008_c0	http://www.genome.jp/kegg-bin/show_pathway?ko00624
Sesquiterpenoid and triterpenoid biosynthesis	KEGG PATHWAY	ko00909	1	10	0.0231054	1	comp140404_c0	http://www.genome.jp/kegg-bin/show_pathway?ko00909
Synthesis and degradation of ketone bodies	KEGG PATHWAY	ko00072	1	13	0.0299337	1	comp132968_c0	http://www.genome.jp/kegg-bin/show_pathway?ko00072
Metabolic pathways	KEGG PATHWAY	ko01100	13	3187	0.0320485	1	comp124290_c1|comp134340_c0|comp112521_c0|comp140404_c0|comp142148_c0|comp134975_c0|comp138980_c1|comp136826_c0|comp133008_c0|comp127840_c1|comp140182_c0|comp132968_c0|comp137914_c0	http://www.genome.jp/kegg-bin/show_pathway?ko01100
Bisphenol degradation	KEGG PATHWAY	ko00363	1	14	0.0321993	1	comp133008_c0	http://www.genome.jp/kegg-bin/show_pathway?ko00363
Stilbenoid, diarylheptanoid and gingerol biosynthesis	KEGG PATHWAY	ko00945	1	20	0.045684	1	comp133008_c0	http://www.genome.jp/kegg-bin/show_pathway?ko00945
Aminobenzoate degradation	KEGG PATHWAY	ko00627	1	20	0.045684	1	comp133008_c0	http://www.genome.jp/kegg-bin/show_pathway?ko00627
Flavonoid biosynthesis	KEGG PATHWAY	ko00941	1	29	0.0655642	1	comp124290_c1	http://www.genome.jp/kegg-bin/show_pathway?ko00941
Limonene and pinene degradation	KEGG PATHWAY	ko00903	1	32	0.0720998	1	comp133008_c0	http://www.genome.jp/kegg-bin/show_pathway?ko00903
NOD-like receptor signaling pathway	KEGG PATHWAY	ko04621	1	38	0.0850359	1	comp138864_c0	http://www.genome.jp/kegg-bin/show_pathway?ko04621
Base excision repair	KEGG PATHWAY	ko03410	1	49	0.108292	1	comp131630_c0	http://www.genome.jp/kegg-bin/show_pathway?ko03410
Sulfur metabolism	KEGG PATHWAY	ko00920	1	50	0.110377	1	comp133960_c0	http://www.genome.jp/kegg-bin/show_pathway?ko00920
Phenylalanine, tyrosine and tryptophan biosynthesis	KEGG PATHWAY	ko00400	1	57	0.124838	1	comp136826_c0	http://www.genome.jp/kegg-bin/show_pathway?ko00400
Terpenoid backbone biosynthesis	KEGG PATHWAY	ko00900	1	58	0.126885	1	comp132968_c0	http://www.genome.jp/kegg-bin/show_pathway?ko00900
Thyroid hormone synthesis	KEGG PATHWAY	ko04918	1	60	0.130964	1	comp138864_c0	http://www.genome.jp/kegg-bin/show_pathway?ko04918
Prostate cancer	KEGG PATHWAY	ko05215	1	63	0.137049	1	comp138864_c0	http://www.genome.jp/kegg-bin/show_pathway?ko05215
Starch and sucrose metabolism	KEGG PATHWAY	ko00500	2	282	0.140792	1	comp140182_c0|comp138980_c1	http://www.genome.jp/kegg-bin/show_pathway?ko00500
Porphyrin and chlorophyll metabolism	KEGG PATHWAY	ko00860	1	67	0.145095	1	comp112521_c0	http://www.genome.jp/kegg-bin/show_pathway?ko00860
Chemical carcinogenesis	KEGG PATHWAY	ko05204	1	70	0.151082	1	comp113568_c1	http://www.genome.jp/kegg-bin/show_pathway?ko05204
Butanoate metabolism	KEGG PATHWAY	ko00650	1	76	0.162931	1	comp132968_c0	http://www.genome.jp/kegg-bin/show_pathway?ko00650
Drug metabolism - cytochrome P450	KEGG PATHWAY	ko00982	1	82	0.174618	1	comp113568_c1	http://www.genome.jp/kegg-bin/show_pathway?ko00982
Metabolism of xenobiotics by cytochrome P450	KEGG PATHWAY	ko00980	1	83	0.17655	1	comp113568_c1	http://www.genome.jp/kegg-bin/show_pathway?ko00980
Valine, leucine and isoleucine degradation	KEGG PATHWAY	ko00280	1	105	0.217943	1	comp132968_c0	http://www.genome.jp/kegg-bin/show_pathway?ko00280
Estrogen signaling pathway	KEGG PATHWAY	ko04915	1	112	0.230677	1	comp138864_c0	http://www.genome.jp/kegg-bin/show_pathway?ko04915
Glycine, serine and threonine metabolism	KEGG PATHWAY	ko00260	1	112	0.230677	1	comp136826_c0	http://www.genome.jp/kegg-bin/show_pathway?ko00260
Protein processing in endoplasmic reticulum	KEGG PATHWAY	ko04141	2	405	0.244038	1	comp132074_c0|comp138864_c0	http://www.genome.jp/kegg-bin/show_pathway?ko04141
Cysteine and methionine metabolism	KEGG PATHWAY	ko00270	1	144	0.286338	1	comp142148_c0	http://www.genome.jp/kegg-bin/show_pathway?ko00270
Phenylalanine metabolism	KEGG PATHWAY	ko00360	1	148	0.29301	1	comp134975_c0	http://www.genome.jp/kegg-bin/show_pathway?ko00360
Glutathione metabolism	KEGG PATHWAY	ko00480	1	159	0.311042	1	comp113568_c1	http://www.genome.jp/kegg-bin/show_pathway?ko00480
Arginine and proline metabolism	KEGG PATHWAY	ko00330	1	164	0.319088	1	comp137914_c0	http://www.genome.jp/kegg-bin/show_pathway?ko00330
Pathways in cancer	KEGG PATHWAY	ko05200	1	165	0.320686	1	comp138864_c0	http://www.genome.jp/kegg-bin/show_pathway?ko05200
Peroxisome	KEGG PATHWAY	ko04146	1	183	0.348826	1	comp134020_c0	http://www.genome.jp/kegg-bin/show_pathway?ko04146
Phenylpropanoid biosynthesis	KEGG PATHWAY	ko00940	1	184	0.350355	1	comp134975_c0	http://www.genome.jp/kegg-bin/show_pathway?ko00940
Plant-pathogen interaction	KEGG PATHWAY	ko04626	1	184	0.350355	1	comp138864_c0	http://www.genome.jp/kegg-bin/show_pathway?ko04626
PI3K-Akt signaling pathway	KEGG PATHWAY	ko04151	1	203	0.378746	1	comp138864_c0	http://www.genome.jp/kegg-bin/show_pathway?ko04151
Amino sugar and nucleotide sugar metabolism	KEGG PATHWAY	ko00520	1	206	0.383115	1	comp134600_c0	http://www.genome.jp/kegg-bin/show_pathway?ko00520
Microbial metabolism in diverse environments	KEGG PATHWAY	ko01120	2	860	0.600187	1	comp133960_c0|comp133008_c0	http://www.genome.jp/kegg-bin/show_pathway?ko01120
Biosynthesis of amino acids	KEGG PATHWAY	ko01230	1	542	0.721384	1	comp136826_c0	http://www.genome.jp/kegg-bin/show_pathway?ko01230

## Sheet: TF_1vsTV_1.DEG_KEGG_pathway_enr
#Term	Database	Id	Sample number	Background number	P-Value	Corrected P-Value	Genes	Hyperlink
Photosynthesis	KEGG PATHWAY	ko00195	26	52	0	0	comp69790_c0|comp122862_c0|comp129319_c0|comp133560_c0|comp113585_c0|comp127976_c0|comp136846_c2|comp134073_c1|comp75893_c0|comp128346_c0|comp60905_c0|comp140937_c0|comp64529_c0|comp114311_c1|comp135527_c1|comp97348_c0|comp119441_c0|comp113799_c0|comp121472_c0|comp123273_c0|comp127127_c0|comp113918_c0|comp146746_c0|comp129016_c0|comp120347_c0|comp125441_c0	http://www.genome.jp/kegg-bin/show_pathway?ko00195
Photosynthesis - antenna proteins	KEGG PATHWAY	ko00196	10	24	4.89081e-10	7.5563e-08	comp127678_c0|comp139796_c0|comp124665_c0|comp124665_c1|comp122858_c0|comp139796_c1|comp134618_c0|comp134457_c0|comp125018_c1|comp125018_c0	http://www.genome.jp/kegg-bin/show_pathway?ko00196
Biosynthesis of secondary metabolites	KEGG PATHWAY	ko01110	86	1659	9.04284e-08	9.31412e-06	comp126592_c1|comp129764_c0|comp74712_c0|comp139331_c1|comp133629_c1|comp149215_c0|comp128620_c2|comp133008_c0|comp137042_c0|comp127966_c0|comp132615_c0|comp137081_c2|comp128121_c1|comp140522_c0|comp125086_c0|comp88855_c0|comp135074_c0|comp134988_c0|comp139004_c0|comp126914_c0|comp128451_c0|comp136378_c0|comp142817_c0|comp133629_c0|comp131797_c1|comp139348_c1|comp136758_c0|comp113109_c0|comp13193…	http://www.genome.jp/kegg-bin/show_pathway?ko01110
Metabolic pathways	KEGG PATHWAY	ko01100	135	3187	2.51037e-06	0.000193926	comp126592_c1|comp132954_c0|comp129764_c0|comp74712_c0|comp139331_c1|comp128707_c1|comp149215_c0|comp128620_c2|comp133008_c0|comp137042_c0|comp134457_c0|comp140937_c0|comp139983_c0|comp135527_c1|comp97348_c0|comp127966_c0|comp132615_c0|comp137081_c2|comp128121_c1|comp140522_c0|comp125086_c0|comp88855_c0|comp135074_c0|comp134988_c0|comp139004_c0|comp126914_c0|comp138102_c0|comp120347_c0|comp138273…	http://www.genome.jp/kegg-bin/show_pathway?ko01100
Fatty acid elongation	KEGG PATHWAY	ko00062	8	44	3.15269e-05	0.00194837	comp136758_c0|comp129564_c0|comp76287_c1|comp133629_c0|comp133629_c1|comp131935_c0|comp76287_c0|comp132453_c0	http://www.genome.jp/kegg-bin/show_pathway?ko00062
Carbon fixation in photosynthetic organisms	KEGG PATHWAY	ko00710	16	193	0.000153157	0.00788758	comp132400_c0|comp136846_c1|comp136887_c1|comp138844_c1|comp130660_c0|comp135074_c0|comp120254_c0|comp128620_c2|comp134561_c0|comp133686_c0|comp132312_c0|comp126914_c0|comp125708_c0|comp132566_c1|comp132407_c1|comp137653_c0	http://www.genome.jp/kegg-bin/show_pathway?ko00710
Porphyrin and chlorophyll metabolism	KEGG PATHWAY	ko00860	8	67	0.000649861	0.0286867	comp125407_c0|comp127966_c0|comp134390_c0|comp142014_c0|comp134988_c0|comp132706_c0|comp137081_c2|comp140522_c0	http://www.genome.jp/kegg-bin/show_pathway?ko00860
Flavonoid biosynthesis	KEGG PATHWAY	ko00941	5	29	0.00128691	0.0497069	comp139511_c0|comp124290_c1|comp124758_c0|comp130563_c0|comp149215_c0	http://www.genome.jp/kegg-bin/show_pathway?ko00941
Glycine, serine and threonine metabolism	KEGG PATHWAY	ko00260	10	112	0.00145812	0.0500622	comp139983_c0|comp135074_c0|comp130801_c0|comp132615_c0|comp74712_c0|comp133607_c0|comp117534_c0|comp128121_c1|comp139331_c1|comp137577_c0	http://www.genome.jp/kegg-bin/show_pathway?ko00260
Polycyclic aromatic hydrocarbon degradation	KEGG PATHWAY	ko00624	3	9	0.00173628	0.0536511	comp130331_c0|comp139386_c0|comp133008_c0	http://www.genome.jp/kegg-bin/show_pathway?ko00624
Bacterial secretion system	KEGG PATHWAY	ko03070	3	10	0.00242767	0.0681956	comp123159_c0|comp134521_c0|comp138294_c0	http://www.genome.jp/kegg-bin/show_pathway?ko03070
MicroRNAs in cancer	KEGG PATHWAY	ko05206	9	107	0.00370886	0.0927771	comp138511_c0|comp133965_c1|comp133965_c0|comp140626_c0|comp75455_c0|comp140408_c1|comp69263_c0|comp130858_c3|comp140589_c2	http://www.genome.jp/kegg-bin/show_pathway?ko05206
DNA replication	KEGG PATHWAY	ko03030	7	70	0.00390324	0.0927771	comp134260_c0|comp135226_c0|comp138665_c0|comp134299_c1|comp140531_c0|comp137715_c0|comp138193_c0	http://www.genome.jp/kegg-bin/show_pathway?ko03030
Glyoxylate and dicarboxylate metabolism	KEGG PATHWAY	ko00630	12	174	0.00457666	0.101013	comp133275_c1|comp136846_c1|comp130660_c0|comp133710_c1|comp120254_c0|comp129081_c0|comp130801_c0|comp132615_c0|comp133607_c0|comp127572_c0|comp139331_c1|comp135074_c0	http://www.genome.jp/kegg-bin/show_pathway?ko00630
Cutin, suberine and wax biosynthesis	KEGG PATHWAY	ko00073	4	26	0.00608108	0.12527	comp131797_c1|comp134020_c0|comp135809_c0|comp139348_c1	http://www.genome.jp/kegg-bin/show_pathway?ko00073
Cell cycle - yeast	KEGG PATHWAY	ko04111	8	105	0.0107901	0.197971	comp140494_c0|comp138477_c1|comp135226_c0|comp138665_c0|comp134299_c1|comp140838_c0|comp124971_c0|comp137715_c0	http://www.genome.jp/kegg-bin/show_pathway?ko04111
ABC transporters	KEGG PATHWAY	ko02010	5	47	0.0108916	0.197971	comp140408_c1|comp133965_c1|comp133965_c0|comp130858_c3|comp140589_c2	http://www.genome.jp/kegg-bin/show_pathway?ko02010
Cell cycle	KEGG PATHWAY	ko04110	10	152	0.0125456	0.207795	comp138477_c1|comp69263_c0|comp135226_c0|comp138665_c0|comp134299_c1|comp140838_c0|comp124971_c0|comp133106_c0|comp137715_c0|comp139665_c0	http://www.genome.jp/kegg-bin/show_pathway?ko04110
Limonene and pinene degradation	KEGG PATHWAY	ko00903	4	32	0.0127771	0.207795	comp66474_c1|comp134011_c2|comp139386_c0|comp133008_c0	http://www.genome.jp/kegg-bin/show_pathway?ko00903
Steroid biosynthesis	KEGG PATHWAY	ko00100	4	33	0.0142166	0.21819	comp126592_c1|comp140193_c1|comp88855_c0|comp132432_c0	http://www.genome.jp/kegg-bin/show_pathway?ko00100
Methane metabolism	KEGG PATHWAY	ko00680	10	156	0.0148284	0.21819	comp136887_c1|comp132312_c0|comp128620_c2|comp138844_c1|comp132615_c0|comp74712_c0|comp133607_c0|comp126811_c0|comp132566_c1|comp132407_c1	http://www.genome.jp/kegg-bin/show_pathway?ko00680
Glutathione metabolism	KEGG PATHWAY	ko00480	10	159	0.0167337	0.235033	comp110666_c1|comp99565_c0|comp113568_c1|comp110332_c0|comp101582_c0|comp128389_c0|comp60823_c0|comp136427_c0|comp125296_c0|comp129764_c0	http://www.genome.jp/kegg-bin/show_pathway?ko00480
Terpenoid backbone biosynthesis	KEGG PATHWAY	ko00900	5	58	0.0252065	0.338644	comp137042_c0|comp125407_c0|comp129250_c0|comp139004_c0|comp132968_c0	http://www.genome.jp/kegg-bin/show_pathway?ko00900
Meiosis - yeast	KEGG PATHWAY	ko04113	7	102	0.0276233	0.340965	comp138477_c1|comp135226_c0|comp138665_c0|comp134299_c1|comp140838_c0|comp124971_c0|comp137715_c0	http://www.genome.jp/kegg-bin/show_pathway?ko04113
Pentose phosphate pathway	KEGG PATHWAY	ko00030	9	149	0.0283095	0.340965	comp129764_c0|comp136887_c1|comp132312_c0|comp128620_c2|comp138844_c1|comp126914_c0|comp60823_c0|comp125708_c0|comp132566_c1	http://www.genome.jp/kegg-bin/show_pathway?ko00030
Bile secretion	KEGG PATHWAY	ko04976	5	60	0.0286897	0.340965	comp140408_c1|comp133965_c1|comp133965_c0|comp130858_c3|comp140589_c2	http://www.genome.jp/kegg-bin/show_pathway?ko04976
Ascorbate and aldarate metabolism	KEGG PATHWAY	ko00053	6	84	0.0337752	0.386538	comp63478_c0|comp117021_c0|comp110332_c0|comp66474_c1|comp134011_c2|comp136427_c0	http://www.genome.jp/kegg-bin/show_pathway?ko00053
Chemical carcinogenesis	KEGG PATHWAY	ko05204	5	70	0.0505468	0.55782	comp113568_c1|comp125296_c0|comp101582_c0|comp126811_c0|comp110666_c1	http://www.genome.jp/kegg-bin/show_pathway?ko05204
Cysteine and methionine metabolism	KEGG PATHWAY	ko00270	8	144	0.0561592	0.598386	comp125086_c0|comp138511_c0|comp132954_c0|comp140626_c0|comp128371_c0|comp137053_c0|comp132726_c0|comp136923_c1	http://www.genome.jp/kegg-bin/show_pathway?ko00270
Bisphenol degradation	KEGG PATHWAY	ko00363	2	14	0.0595491	0.613355	comp139386_c0|comp133008_c0	http://www.genome.jp/kegg-bin/show_pathway?ko00363
Thiamine metabolism	KEGG PATHWAY	ko00730	2	15	0.067438	0.672204	comp102977_c0|comp139004_c0	http://www.genome.jp/kegg-bin/show_pathway?ko00730
Fructose and mannose metabolism	KEGG PATHWAY	ko00051	7	126	0.0711812	0.687343	comp136887_c1|comp132312_c0|comp128620_c2|comp138844_c1|comp138543_c2|comp132566_c1|comp119628_c0	http://www.genome.jp/kegg-bin/show_pathway?ko00051
Microbial metabolism in diverse environments	KEGG PATHWAY	ko01120	32	860	0.0824325	0.766245	comp128451_c0|comp133686_c0|comp138844_c1|comp74712_c0|comp137366_c0|comp129764_c0|comp136846_c1|comp130331_c0|comp128620_c2|comp133008_c0|comp134011_c2|comp60823_c0|comp133607_c0|comp132566_c1|comp132400_c0|comp136887_c1|comp125241_c1|comp137653_c0|comp132615_c0|comp134561_c0|comp139386_c0|comp126811_c0|comp66474_c1|comp130660_c0|comp133710_c1|comp120254_c0|comp132312_c0|comp126914_c0|comp125708…	http://www.genome.jp/kegg-bin/show_pathway?ko01120
Plant hormone signal transduction	KEGG PATHWAY	ko04075	9	185	0.0863363	0.766245	comp140280_c0|comp138485_c1|comp137102_c0|comp139166_c1|comp136544_c2|comp137867_c0|comp138697_c0|comp126870_c0|comp134657_c0	http://www.genome.jp/kegg-bin/show_pathway?ko04075
Drug metabolism - cytochrome P450	KEGG PATHWAY	ko00982	5	82	0.0867915	0.766245	comp113568_c1|comp125296_c0|comp101582_c0|comp126811_c0|comp110666_c1	http://www.genome.jp/kegg-bin/show_pathway?ko00982
Metabolism of xenobiotics by cytochrome P450	KEGG PATHWAY	ko00980	5	83	0.0902967	0.775047	comp113568_c1|comp125296_c0|comp101582_c0|comp126811_c0|comp110666_c1	http://www.genome.jp/kegg-bin/show_pathway?ko00980
Carbon metabolism	KEGG PATHWAY	ko01200	23	599	0.0981048	0.819307	comp129764_c0|comp133686_c0|comp138844_c1|comp74712_c0|comp137653_c0|comp136846_c1|comp128620_c2|comp60823_c0|comp133607_c0|comp132566_c1|comp132400_c0|comp139983_c0|comp136887_c1|comp134561_c0|comp132615_c0|comp126811_c0|comp137577_c0|comp130660_c0|comp120254_c0|comp132312_c0|comp126914_c0|comp125708_c0|comp132407_c1	http://www.genome.jp/kegg-bin/show_pathway?ko01200
Stilbenoid, diarylheptanoid and gingerol biosynthesis	KEGG PATHWAY	ko00945	2	20	0.111223	0.881232	comp139386_c0|comp133008_c0	http://www.genome.jp/kegg-bin/show_pathway?ko00945
Aminobenzoate degradation	KEGG PATHWAY	ko00627	2	20	0.111223	0.881232	comp139386_c0|comp133008_c0	http://www.genome.jp/kegg-bin/show_pathway?ko00627
p53 signaling pathway	KEGG PATHWAY	ko04115	3	43	0.125231	0.958972	comp100250_c0|comp133106_c0|comp69263_c0	http://www.genome.jp/kegg-bin/show_pathway?ko04115
Arachidonic acid metabolism	KEGG PATHWAY	ko00590	2	22	0.130346	0.958972	comp128389_c0|comp99565_c0	http://www.genome.jp/kegg-bin/show_pathway?ko00590
MAPK signaling pathway - yeast	KEGG PATHWAY	ko04011	2	22	0.130346	0.958972	comp139277_c1|comp140704_c0	http://www.genome.jp/kegg-bin/show_pathway?ko04011
Amino sugar and nucleotide sugar metabolism	KEGG PATHWAY	ko00520	9	206	0.139789	1	comp138273_c0|comp134600_c0|comp126842_c1|comp135430_c0|comp134475_c0|comp136774_c1|comp138543_c2|comp113819_c1|comp138174_c3	http://www.genome.jp/kegg-bin/show_pathway?ko00520
Carotenoid biosynthesis	KEGG PATHWAY	ko00906	2	24	0.150149	1	comp133635_c0|comp138298_c0	http://www.genome.jp/kegg-bin/show_pathway?ko00906
Peroxisome	KEGG PATHWAY	ko04146	8	183	0.157176	1	comp133275_c1|comp131516_c0|comp134020_c0|comp130396_c0|comp132615_c0|comp135809_c0|comp132363_c1|comp138102_c0	http://www.genome.jp/kegg-bin/show_pathway?ko04146
Type I diabetes mellitus	KEGG PATHWAY	ko04940	2	26	0.170496	1	comp129226_c2|comp136858_c0	http://www.genome.jp/kegg-bin/show_pathway?ko04940
Mineral absorption	KEGG PATHWAY	ko04978	2	29	0.201765	1	comp141181_c0|comp128703_c0	http://www.genome.jp/kegg-bin/show_pathway?ko04978
One carbon pool by folate	KEGG PATHWAY	ko00670	2	30	0.212332	1	comp133607_c0|comp137577_c0	http://www.genome.jp/kegg-bin/show_pathway?ko00670
Pyrimidine metabolism	KEGG PATHWAY	ko00240	6	148	0.252194	1	comp122996_c0|comp138541_c0|comp140531_c0|comp136318_c0|comp131433_c0|comp138193_c0	http://www.genome.jp/kegg-bin/show_pathway?ko00240
Propanoate metabolism	KEGG PATHWAY	ko00640	4	89	0.252253	1	comp134177_c0|comp134011_c2|comp140325_c0|comp66474_c1	http://www.genome.jp/kegg-bin/show_pathway?ko00640
Steroid hormone biosynthesis	KEGG PATHWAY	ko00140	1	10	0.252561	1	comp132453_c0	http://www.genome.jp/kegg-bin/show_pathway?ko00140
Sesquiterpenoid and triterpenoid biosynthesis	KEGG PATHWAY	ko00909	1	10	0.252561	1	comp132579_c2	http://www.genome.jp/kegg-bin/show_pathway?ko00909
Chloroalkane and chloroalkene degradation	KEGG PATHWAY	ko00625	3	61	0.254928	1	comp66474_c1|comp126811_c0|comp134011_c2	http://www.genome.jp/kegg-bin/show_pathway?ko00625
Carbohydrate digestion and absorption	KEGG PATHWAY	ko04973	2	34	0.255001	1	comp142740_c0|comp136527_c1	http://www.genome.jp/kegg-bin/show_pathway?ko04973
Histidine metabolism	KEGG PATHWAY	ko00340	2	35	0.265714	1	comp66474_c1|comp134011_c2	http://www.genome.jp/kegg-bin/show_pathway?ko00340
RNA polymerase	KEGG PATHWAY	ko03020	2	36	0.276427	1	comp136318_c0|comp131433_c0	http://www.genome.jp/kegg-bin/show_pathway?ko03020
Phenylpropanoid biosynthesis	KEGG PATHWAY	ko00940	7	184	0.277564	1	comp129237_c0|comp132217_c2|comp134975_c0|comp124173_c1|comp134243_c2|comp123266_c0|comp134184_c0	http://www.genome.jp/kegg-bin/show_pathway?ko00940
Adipocytokine signaling pathway	KEGG PATHWAY	ko04920	2	38	0.297814	1	comp75455_c0|comp138102_c0	http://www.genome.jp/kegg-bin/show_pathway?ko04920
Ubiquinone and other terpenoid-quinone biosynthesis	KEGG PATHWAY	ko00130	2	39	0.308473	1	comp136426_c2|comp142817_c0	http://www.genome.jp/kegg-bin/show_pathway?ko00130
Circadian rhythm - plant	KEGG PATHWAY	ko04712	2	39	0.308473	1	comp104979_c0|comp130563_c0	http://www.genome.jp/kegg-bin/show_pathway?ko04712
Synthesis and degradation of ketone bodies	KEGG PATHWAY	ko00072	1	13	0.315079	1	comp132968_c0	http://www.genome.jp/kegg-bin/show_pathway?ko00072
Thyroid cancer	KEGG PATHWAY	ko05216	1	13	0.315079	1	comp140704_c0	http://www.genome.jp/kegg-bin/show_pathway?ko05216
Valine, leucine and isoleucine degradation	KEGG PATHWAY	ko00280	4	105	0.355494	1	comp66474_c1|comp134011_c2|comp129426_c0|comp132968_c0	http://www.genome.jp/kegg-bin/show_pathway?ko00280
Cyanoamino acid metabolism	KEGG PATHWAY	ko00460	2	44	0.361143	1	comp133607_c0|comp129237_c0	http://www.genome.jp/kegg-bin/show_pathway?ko00460
HTLV-I infection	KEGG PATHWAY	ko05166	6	172	0.372247	1	comp69263_c0|comp136102_c0|comp124971_c0|comp137042_c0|comp140867_c0|comp138193_c0	http://www.genome.jp/kegg-bin/show_pathway?ko05166
Fatty acid metabolism	KEGG PATHWAY	ko01212	6	173	0.377367	1	comp122234_c0|comp140325_c0|comp134177_c0|comp131935_c0|comp138102_c0|comp132453_c0	http://www.genome.jp/kegg-bin/show_pathway?ko01212
Biosynthesis of unsaturated fatty acids	KEGG PATHWAY	ko01040	3	77	0.380526	1	comp122234_c0|comp131935_c0|comp132453_c0	http://www.genome.jp/kegg-bin/show_pathway?ko01040
Cell cycle - Caulobacter	KEGG PATHWAY	ko04112	1	17	0.390387	1	comp129457_c1	http://www.genome.jp/kegg-bin/show_pathway?ko04112
Cytosolic DNA-sensing pathway	KEGG PATHWAY	ko04623	1	17	0.390387	1	comp136318_c0	http://www.genome.jp/kegg-bin/show_pathway?ko04623
Acute myeloid leukemia	KEGG PATHWAY	ko05221	1	17	0.390387	1	comp75455_c0	http://www.genome.jp/kegg-bin/show_pathway?ko05221
Caprolactam degradation	KEGG PATHWAY	ko00930	1	17	0.390387	1	comp128451_c0	http://www.genome.jp/kegg-bin/show_pathway?ko00930
Glycolysis / Gluconeogenesis	KEGG PATHWAY	ko00010	11	342	0.392795	1	comp128451_c0|comp136887_c1|comp66474_c1|comp132312_c0|comp128620_c2|comp134561_c0|comp138844_c1|comp134011_c2|comp74712_c0|comp126811_c0|comp132566_c1	http://www.genome.jp/kegg-bin/show_pathway?ko00010
Degradation of aromatic compounds	KEGG PATHWAY	ko01220	2	48	0.40218	1	comp126811_c0|comp128451_c0	http://www.genome.jp/kegg-bin/show_pathway?ko01220
Nitrogen metabolism	KEGG PATHWAY	ko00910	3	80	0.403837	1	comp125548_c0|comp133710_c1|comp137366_c0	http://www.genome.jp/kegg-bin/show_pathway?ko00910
Starch and sucrose metabolism	KEGG PATHWAY	ko00500	9	282	0.420171	1	comp138273_c0|comp129237_c0|comp138896_c1|comp137520_c0|comp135430_c0|comp134475_c0|comp140088_c0|comp138174_c3|comp136527_c1	http://www.genome.jp/kegg-bin/show_pathway?ko00500
Diterpenoid biosynthesis	KEGG PATHWAY	ko00904	1	20	0.441388	1	comp113109_c0	http://www.genome.jp/kegg-bin/show_pathway?ko00904
NF-kappa B signaling pathway	KEGG PATHWAY	ko04064	1	20	0.441388	1	comp69263_c0	http://www.genome.jp/kegg-bin/show_pathway?ko04064
Glycerolipid metabolism	KEGG PATHWAY	ko00561	4	119	0.446108	1	comp66474_c1|comp134011_c2|comp128451_c0|comp139331_c1	http://www.genome.jp/kegg-bin/show_pathway?ko00561
Tryptophan metabolism	KEGG PATHWAY	ko00380	3	86	0.449615	1	comp133275_c1|comp66474_c1|comp134011_c2	http://www.genome.jp/kegg-bin/show_pathway?ko00380
Glycosylphosphatidylinositol(GPI)-anchor biosynthesis	KEGG PATHWAY	ko00563	1	21	0.457423	1	comp140529_c0	http://www.genome.jp/kegg-bin/show_pathway?ko00563
Protein export	KEGG PATHWAY	ko03060	3	90	0.479327	1	comp123159_c0|comp134521_c0|comp138294_c0	http://www.genome.jp/kegg-bin/show_pathway?ko03060
Pyruvate metabolism	KEGG PATHWAY	ko00620	7	231	0.495079	1	comp140325_c0|comp66474_c1|comp130660_c0|comp134177_c0|comp134011_c2|comp139277_c1|comp132407_c1	http://www.genome.jp/kegg-bin/show_pathway?ko00620
Lysine degradation	KEGG PATHWAY	ko00310	3	93	0.501107	1	comp66474_c1|comp134011_c2|comp138990_c0	http://www.genome.jp/kegg-bin/show_pathway?ko00310
Arginine and proline metabolism	KEGG PATHWAY	ko00330	5	164	0.50847	1	comp66474_c1|comp136239_c0|comp133710_c1|comp134011_c2|comp137053_c0	http://www.genome.jp/kegg-bin/show_pathway?ko00330
Fatty acid degradation	KEGG PATHWAY	ko00071	4	130	0.514447	1	comp66474_c1|comp126811_c0|comp134011_c2|comp138102_c0	http://www.genome.jp/kegg-bin/show_pathway?ko00071
Thyroid hormone synthesis	KEGG PATHWAY	ko04918	2	60	0.516747	1	comp128389_c0|comp99565_c0	http://www.genome.jp/kegg-bin/show_pathway?ko04918
Inositol phosphate metabolism	KEGG PATHWAY	ko00562	2	65	0.560006	1	comp63478_c0|comp140378_c0	http://www.genome.jp/kegg-bin/show_pathway?ko00562
Naphthalene degradation	KEGG PATHWAY	ko00626	1	29	0.57021	1	comp126811_c0	http://www.genome.jp/kegg-bin/show_pathway?ko00626
Glioma	KEGG PATHWAY	ko05214	1	29	0.57021	1	comp75455_c0	http://www.genome.jp/kegg-bin/show_pathway?ko05214
Vasopressin-regulated water reabsorption	KEGG PATHWAY	ko04962	1	29	0.57021	1	comp130752_c1	http://www.genome.jp/kegg-bin/show_pathway?ko04962
beta-Alanine metabolism	KEGG PATHWAY	ko00410	2	67	0.576518	1	comp66474_c1|comp134011_c2	http://www.genome.jp/kegg-bin/show_pathway?ko00410
Transcriptional misregulation in cancer	KEGG PATHWAY	ko05202	2	69	0.592571	1	comp69263_c0|comp137583_c2	http://www.genome.jp/kegg-bin/show_pathway?ko05202
Amyotrophic lateral sclerosis (ALS)	KEGG PATHWAY	ko05014	2	69	0.592571	1	comp133275_c1|comp131516_c0	http://www.genome.jp/kegg-bin/show_pathway?ko05014
Fatty acid biosynthesis	KEGG PATHWAY	ko00061	2	69	0.592571	1	comp134177_c0|comp140325_c0	http://www.genome.jp/kegg-bin/show_pathway?ko00061
Ribosome	KEGG PATHWAY	ko03010	28	1010	0.601053	1	comp124333_c0|comp129422_c0|comp107875_c0|comp131721_c0|comp121538_c0|comp125283_c0|comp128756_c0|comp132868_c0|comp127526_c0|comp120589_c1|comp141751_c0|comp128215_c0|comp126723_c0|comp125579_c0|comp128720_c0|comp127465_c0|comp120496_c0|comp135527_c0|comp118626_c0|comp125202_c0|comp60418_c1|comp142129_c0|comp123453_c0|comp129871_c0|comp124334_c0|comp142634_c0|comp127584_c0|comp141666_c0	http://www.genome.jp/kegg-bin/show_pathway?ko03010
Insulin signaling pathway	KEGG PATHWAY	ko04910	5	184	0.610606	1	comp140325_c0|comp134177_c0|comp75455_c0|comp128620_c2|comp138844_c1	http://www.genome.jp/kegg-bin/show_pathway?ko04910
Phenylalanine metabolism	KEGG PATHWAY	ko00360	4	148	0.616838	1	comp132217_c2|comp134975_c0|comp134243_c2|comp123266_c0	http://www.genome.jp/kegg-bin/show_pathway?ko00360
Pentose and glucuronate interconversions	KEGG PATHWAY	ko00040	3	112	0.626896	1	comp66474_c1|comp126914_c0|comp134011_c2	http://www.genome.jp/kegg-bin/show_pathway?ko00040
Apoptosis	KEGG PATHWAY	ko04210	1	34	0.628474	1	comp69263_c0	http://www.genome.jp/kegg-bin/show_pathway?ko04210
ErbB signaling pathway	KEGG PATHWAY	ko04012	1	34	0.628474	1	comp75455_c0	http://www.genome.jp/kegg-bin/show_pathway?ko04012
Herpes simplex infection	KEGG PATHWAY	ko05168	3	114	0.638792	1	comp132589_c0|comp131433_c0|comp138405_c0	http://www.genome.jp/kegg-bin/show_pathway?ko05168
Viral carcinogenesis	KEGG PATHWAY	ko05203	5	191	0.643304	1	comp124971_c0|comp138585_c0|comp139665_c0|comp140888_c0|comp138405_c0	http://www.genome.jp/kegg-bin/show_pathway?ko05203
Alanine, aspartate and glutamate metabolism	KEGG PATHWAY	ko00250	4	154	0.647815	1	comp136378_c0|comp132615_c0|comp133710_c1|comp135074_c0	http://www.genome.jp/kegg-bin/show_pathway?ko00250
RNA degradation	KEGG PATHWAY	ko03018	5	192	0.647833	1	comp131604_c0|comp140794_c0|comp119077_c0|comp129226_c2|comp136858_c0	http://www.genome.jp/kegg-bin/show_pathway?ko03018
Legionellosis	KEGG PATHWAY	ko05134	4	157	0.662666	1	comp136858_c0|comp135291_c3|comp129226_c2|comp134171_c0	http://www.genome.jp/kegg-bin/show_pathway?ko05134
Ubiquitin mediated proteolysis	KEGG PATHWAY	ko04120	4	162	0.686458	1	comp124971_c0|comp135963_c0|comp100250_c0|comp140868_c0	http://www.genome.jp/kegg-bin/show_pathway?ko04120
PPAR signaling pathway	KEGG PATHWAY	ko03320	2	84	0.698499	1	comp101201_c0|comp138102_c0	http://www.genome.jp/kegg-bin/show_pathway?ko03320
Purine metabolism	KEGG PATHWAY	ko00230	6	243	0.700234	1	comp138260_c1|comp138541_c0|comp140531_c0|comp136318_c0|comp131433_c0|comp138193_c0	http://www.genome.jp/kegg-bin/show_pathway?ko00230
Retinol metabolism	KEGG PATHWAY	ko00830	1	42	0.705733	1	comp126811_c0	http://www.genome.jp/kegg-bin/show_pathway?ko00830
RNA transport	KEGG PATHWAY	ko03013	7	285	0.712465	1	comp119077_c0|comp134171_c0|comp70824_c0|comp140676_c0|comp138462_c0|comp135291_c3|comp140704_c0	http://www.genome.jp/kegg-bin/show_pathway?ko03013
Nucleotide excision repair	KEGG PATHWAY	ko03420	2	87	0.716719	1	comp134260_c0|comp138193_c0	http://www.genome.jp/kegg-bin/show_pathway?ko03420
Valine, leucine and isoleucine biosynthesis	KEGG PATHWAY	ko00290	1	44	0.722396	1	comp129426_c0	http://www.genome.jp/kegg-bin/show_pathway?ko00290
Sphingolipid metabolism	KEGG PATHWAY	ko00600	1	45	0.730371	1	comp57886_c0	http://www.genome.jp/kegg-bin/show_pathway?ko00600
Type II diabetes mellitus	KEGG PATHWAY	ko04930	1	46	0.738117	1	comp75455_c0	http://www.genome.jp/kegg-bin/show_pathway?ko04930
Calcium signaling pathway	KEGG PATHWAY	ko04020	2	93	0.750383	1	comp136102_c0|comp140378_c0	http://www.genome.jp/kegg-bin/show_pathway?ko04020
Antigen processing and presentation	KEGG PATHWAY	ko04612	3	137	0.756358	1	comp138640_c2|comp75348_c0|comp110557_c2	http://www.genome.jp/kegg-bin/show_pathway?ko04612
Pantothenate and CoA biosynthesis	KEGG PATHWAY	ko00770	1	49	0.760046	1	comp129426_c0	http://www.genome.jp/kegg-bin/show_pathway?ko00770
Base excision repair	KEGG PATHWAY	ko03410	1	49	0.760046	1	comp138193_c0	http://www.genome.jp/kegg-bin/show_pathway?ko03410
Selenocompound metabolism	KEGG PATHWAY	ko00450	1	50	0.76694	1	comp132726_c0	http://www.genome.jp/kegg-bin/show_pathway?ko00450
TGF-beta signaling pathway	KEGG PATHWAY	ko04350	1	50	0.76694	1	comp139665_c0	http://www.genome.jp/kegg-bin/show_pathway?ko04350
Biosynthesis of amino acids	KEGG PATHWAY	ko01230	13	542	0.781379	1	comp136887_c1|comp132312_c0|comp132566_c1|comp133710_c1|comp134561_c0|comp126914_c0|comp74712_c0|comp129426_c0|comp125708_c0|comp133607_c0|comp117534_c0|comp128121_c1|comp135074_c0	http://www.genome.jp/kegg-bin/show_pathway?ko01230
Prion diseases	KEGG PATHWAY	ko05020	1	53	0.786459	1	comp131516_c0	http://www.genome.jp/kegg-bin/show_pathway?ko05020
mTOR signaling pathway	KEGG PATHWAY	ko04150	1	55	0.798555	1	comp75455_c0	http://www.genome.jp/kegg-bin/show_pathway?ko04150
Phenylalanine, tyrosine and tryptophan biosynthesis	KEGG PATHWAY	ko00400	1	57	0.809966	1	comp128121_c1	http://www.genome.jp/kegg-bin/show_pathway?ko00400
alpha-Linolenic acid metabolism	KEGG PATHWAY	ko00592	1	57	0.809966	1	comp112065_c0	http://www.genome.jp/kegg-bin/show_pathway?ko00592
Mismatch repair	KEGG PATHWAY	ko03430	1	57	0.809966	1	comp134260_c0	http://www.genome.jp/kegg-bin/show_pathway?ko03430
GABAergic synapse	KEGG PATHWAY	ko04727	1	59	0.820732	1	comp133710_c1	http://www.genome.jp/kegg-bin/show_pathway?ko04727
Hepatitis C	KEGG PATHWAY	ko05160	1	59	0.820732	1	comp132589_c0	http://www.genome.jp/kegg-bin/show_pathway?ko05160
Phosphatidylinositol signaling system	KEGG PATHWAY	ko04070	1	60	0.825885	1	comp140378_c0	http://www.genome.jp/kegg-bin/show_pathway?ko04070
Measles	KEGG PATHWAY	ko05162	2	110	0.827606	1	comp100250_c0|comp132589_c0	http://www.genome.jp/kegg-bin/show_pathway?ko05162
Fanconi anemia pathway	KEGG PATHWAY	ko03460	1	61	0.830889	1	comp134260_c0	http://www.genome.jp/kegg-bin/show_pathway?ko03460
Cardiac muscle contraction	KEGG PATHWAY	ko04260	3	159	0.837917	1	comp121028_c0|comp130793_c0|comp128707_c1	http://www.genome.jp/kegg-bin/show_pathway?ko04260
Prostate cancer	KEGG PATHWAY	ko05215	1	63	0.840471	1	comp75455_c0	http://www.genome.jp/kegg-bin/show_pathway?ko05215
mRNA surveillance pathway	KEGG PATHWAY	ko03015	3	167	0.861121	1	comp119077_c0|comp129668_c0|comp140877_c0	http://www.genome.jp/kegg-bin/show_pathway?ko03015
Homologous recombination	KEGG PATHWAY	ko03440	1	74	0.884259	1	comp134260_c0	http://www.genome.jp/kegg-bin/show_pathway?ko03440
Glutamatergic synapse	KEGG PATHWAY	ko04724	1	74	0.884259	1	comp133710_c1	http://www.genome.jp/kegg-bin/show_pathway?ko04724
Butanoate metabolism	KEGG PATHWAY	ko00650	1	76	0.89082	1	comp132968_c0	http://www.genome.jp/kegg-bin/show_pathway?ko00650
Oocyte meiosis	KEGG PATHWAY	ko04114	2	131	0.892973	1	comp124971_c0|comp140838_c0	http://www.genome.jp/kegg-bin/show_pathway?ko04114
Progesterone-mediated oocyte maturation	KEGG PATHWAY	ko04914	1	78	0.897009	1	comp133106_c0	http://www.genome.jp/kegg-bin/show_pathway?ko04914
Tyrosine metabolism	KEGG PATHWAY	ko00350	1	78	0.897009	1	comp126811_c0	http://www.genome.jp/kegg-bin/show_pathway?ko00350
Two-component system	KEGG PATHWAY	ko02020	1	80	0.902848	1	comp133710_c1	http://www.genome.jp/kegg-bin/show_pathway?ko02020
2-Oxocarboxylic acid metabolism	KEGG PATHWAY	ko01210	2	136	0.904707	1	comp135074_c0|comp129426_c0	http://www.genome.jp/kegg-bin/show_pathway?ko01210
Neurotrophin signaling pathway	KEGG PATHWAY	ko04722	1	81	0.905642	1	comp130752_c1	http://www.genome.jp/kegg-bin/show_pathway?ko04722
Shigellosis	KEGG PATHWAY	ko05131	1	87	0.920799	1	comp128315_c2	http://www.genome.jp/kegg-bin/show_pathway?ko05131
Ribosome biogenesis in eukaryotes	KEGG PATHWAY	ko03008	2	144	0.92101	1	comp75723_c0|comp140608_c0	http://www.genome.jp/kegg-bin/show_pathway?ko03008
Salmonella infection	KEGG PATHWAY	ko05132	1	95	0.937294	1	comp128315_c2	http://www.genome.jp/kegg-bin/show_pathway?ko05132
Tuberculosis	KEGG PATHWAY	ko05152	2	156	0.940616	1	comp129226_c2|comp136858_c0	http://www.genome.jp/kegg-bin/show_pathway?ko05152
Oxidative phosphorylation	KEGG PATHWAY	ko00190	10	537	0.946245	1	comp121028_c0|comp107377_c0|comp128707_c1|comp134073_c1|comp130793_c0|comp139888_c0|comp121472_c0|comp140071_c0|comp125441_c0|comp126019_c0	http://www.genome.jp/kegg-bin/show_pathway?ko00190
Lysosome	KEGG PATHWAY	ko04142	2	161	0.947338	1	comp131768_c0|comp110557_c2	http://www.genome.jp/kegg-bin/show_pathway?ko04142
Carbon fixation pathways in prokaryotes	KEGG PATHWAY	ko00720	1	101	0.947371	1	comp132407_c1	http://www.genome.jp/kegg-bin/show_pathway?ko00720
Huntington's disease	KEGG PATHWAY	ko05016	8	454	0.950227	1	comp121028_c0|comp128707_c1|comp131516_c0|comp136102_c0|comp130793_c0|comp136318_c0|comp131433_c0|comp137583_c2	http://www.genome.jp/kegg-bin/show_pathway?ko05016
Regulation of actin cytoskeleton	KEGG PATHWAY	ko04810	2	164	0.951016	1	comp138585_c0|comp128315_c2	http://www.genome.jp/kegg-bin/show_pathway?ko04810
Pathways in cancer	KEGG PATHWAY	ko05200	2	165	0.952187	1	comp75455_c0|comp140704_c0	http://www.genome.jp/kegg-bin/show_pathway?ko05200
Fc gamma R-mediated phagocytosis	KEGG PATHWAY	ko04666	1	105	0.953173	1	comp138585_c0	http://www.genome.jp/kegg-bin/show_pathway?ko04666
Epstein-Barr virus infection	KEGG PATHWAY	ko05169	4	271	0.953591	1	comp132589_c0|comp131433_c0|comp136318_c0|comp138405_c0	http://www.genome.jp/kegg-bin/show_pathway?ko05169
Pathogenic Escherichia coli infection	KEGG PATHWAY	ko05130	1	106	0.954521	1	comp134675_c1	http://www.genome.jp/kegg-bin/show_pathway?ko05130
Aminoacyl-tRNA biosynthesis	KEGG PATHWAY	ko00970	1	114	0.963998	1	comp138984_c0	http://www.genome.jp/kegg-bin/show_pathway?ko00970
Galactose metabolism	KEGG PATHWAY	ko00052	1	120	0.969787	1	comp142740_c0	http://www.genome.jp/kegg-bin/show_pathway?ko00052
Plant-pathogen interaction	KEGG PATHWAY	ko04626	2	184	0.969946	1	comp126870_c0|comp73910_c0	http://www.genome.jp/kegg-bin/show_pathway?ko04626
Influenza A	KEGG PATHWAY	ko05164	2	186	0.971393	1	comp132589_c0|comp137042_c0	http://www.genome.jp/kegg-bin/show_pathway?ko05164
Protein processing in endoplasmic reticulum	KEGG PATHWAY	ko04141	6	405	0.976363	1	comp91708_c1|comp133708_c0|comp111102_c0|comp110939_c0|comp125334_c0|comp132589_c0	http://www.genome.jp/kegg-bin/show_pathway?ko04141
Glycerophospholipid metabolism	KEGG PATHWAY	ko00564	1	134	0.979932	1	comp138260_c1	http://www.genome.jp/kegg-bin/show_pathway?ko00564
HIF-1 signaling pathway	KEGG PATHWAY	ko04066	1	143	0.984575	1	comp75455_c0	http://www.genome.jp/kegg-bin/show_pathway?ko04066
Proteoglycans in cancer	KEGG PATHWAY	ko05205	1	153	0.988487	1	comp75455_c0	http://www.genome.jp/kegg-bin/show_pathway?ko05205
Non-alcoholic fatty liver disease (NAFLD)	KEGG PATHWAY	ko04932	3	287	0.989578	1	comp121028_c0|comp130793_c0|comp128707_c1	http://www.genome.jp/kegg-bin/show_pathway?ko04932
PI3K-Akt signaling pathway	KEGG PATHWAY	ko04151	1	203	0.997336	1	comp75455_c0	http://www.genome.jp/kegg-bin/show_pathway?ko04151
Parkinson's disease	KEGG PATHWAY	ko05012	4	410	0.997616	1	comp121028_c0|comp136102_c0|comp130793_c0|comp128707_c1	http://www.genome.jp/kegg-bin/show_pathway?ko05012
Spliceosome	KEGG PATHWAY	ko03040	2	288	0.997891	1	comp125513_c0|comp131253_c0	http://www.genome.jp/kegg-bin/show_pathway?ko03040
Citrate cycle (TCA cycle)	KEGG PATHWAY	ko00020	1	232	0.998861	1	comp130660_c0	http://www.genome.jp/kegg-bin/show_pathway?ko00020
Alzheimer's disease	KEGG PATHWAY	ko05010	3	413	0.999503	1	comp121028_c0|comp130793_c0|comp128707_c1	http://www.genome.jp/kegg-bin/show_pathway?ko05010

## Sheet: TF_2vsTV_2.DEG_KEGG_pathway_enr
#Term	Database	Id	Sample number	Background number	P-Value	Corrected P-Value	Genes	Hyperlink
Porphyrin and chlorophyll metabolism	KEGG PATHWAY	ko00860	6	67	2.03606e-05	0.00573455	comp128264_c0|comp127966_c0|comp134390_c0|comp134988_c0|comp135372_c1|comp137081_c2	http://www.genome.jp/kegg-bin/show_pathway?ko00860
Carbon fixation in photosynthetic organisms	KEGG PATHWAY	ko00710	9	193	3.71168e-05	0.00573455	comp132400_c0|comp136887_c1|comp130660_c0|comp120254_c0|comp128620_c2|comp133686_c0|comp132312_c0|comp132566_c1|comp132407_c1	http://www.genome.jp/kegg-bin/show_pathway?ko00710
Metabolic pathways	KEGG PATHWAY	ko01100	45	3187	0.00029058	0.0244974	comp138273_c0|comp134340_c0|comp136378_c0|comp133122_c0|comp140276_c0|comp142817_c0|comp99360_c0|comp133686_c0|comp136426_c2|comp140182_c0|comp140529_c0|comp134390_c0|comp134073_c1|comp135372_c1|comp149215_c0|comp128620_c2|comp133008_c0|comp139189_c0|comp136239_c0|comp133729_c0|comp132566_c1|comp134184_c0|comp132400_c0|comp136887_c1|comp127966_c0|comp138980_c1|comp140378_c0|comp132615_c0|comp1214…	http://www.genome.jp/kegg-bin/show_pathway?ko01100
Biosynthesis of secondary metabolites	KEGG PATHWAY	ko01110	28	1659	0.000317118	0.0244974	comp134988_c0|comp134340_c0|comp136378_c0|comp140276_c0|comp142817_c0|comp99360_c0|comp136426_c2|comp134390_c0|comp135372_c1|comp149215_c0|comp128620_c2|comp133008_c0|comp133729_c0|comp132566_c1|comp134184_c0|comp136887_c1|comp127966_c0|comp132615_c0|comp137081_c2|comp128121_c1|comp88855_c0|comp134600_c0|comp130660_c0|comp128970_c0|comp129081_c0|comp132312_c0|comp138543_c2|comp136980_c0	http://www.genome.jp/kegg-bin/show_pathway?ko01110
Fructose and mannose metabolism	KEGG PATHWAY	ko00051	6	126	0.00066851	0.0413139	comp136887_c1|comp72588_c0|comp132312_c0|comp128620_c2|comp138543_c2|comp132566_c1	http://www.genome.jp/kegg-bin/show_pathway?ko00051
Photosynthesis	KEGG PATHWAY	ko00195	4	52	0.00092428	0.0476004	comp64529_c0|comp125441_c0|comp121472_c0|comp134073_c1	http://www.genome.jp/kegg-bin/show_pathway?ko00195
Flavonoid biosynthesis	KEGG PATHWAY	ko00941	3	29	0.00176961	0.0774994	comp140276_c0|comp133729_c0|comp149215_c0	http://www.genome.jp/kegg-bin/show_pathway?ko00941
Methane metabolism	KEGG PATHWAY	ko00680	6	156	0.00200646	0.0774994	comp136887_c1|comp132312_c0|comp128620_c2|comp132615_c0|comp132566_c1|comp132407_c1	http://www.genome.jp/kegg-bin/show_pathway?ko00680
Glyoxylate and dicarboxylate metabolism	KEGG PATHWAY	ko00630	5	174	0.0154267	0.529649	comp130660_c0|comp133710_c1|comp132615_c0|comp120254_c0|comp129081_c0	http://www.genome.jp/kegg-bin/show_pathway?ko00630
Microbial metabolism in diverse environments	KEGG PATHWAY	ko01120	13	860	0.0286708	0.677661	comp132400_c0|comp136887_c1|comp130660_c0|comp133710_c1|comp120254_c0|comp128620_c2|comp133008_c0|comp132312_c0|comp132615_c0|comp137366_c0|comp133686_c0|comp132566_c1|comp132407_c1	http://www.genome.jp/kegg-bin/show_pathway?ko01120
Carbon metabolism	KEGG PATHWAY	ko01200	10	599	0.0291733	0.677661	comp132400_c0|comp136887_c1|comp130660_c0|comp120254_c0|comp128620_c2|comp133686_c0|comp132312_c0|comp132615_c0|comp132566_c1|comp132407_c1	http://www.genome.jp/kegg-bin/show_pathway?ko01200
Nitrogen metabolism	KEGG PATHWAY	ko00910	3	80	0.0292172	0.677661	comp125548_c0|comp133710_c1|comp137366_c0	http://www.genome.jp/kegg-bin/show_pathway?ko00910
Amino sugar and nucleotide sugar metabolism	KEGG PATHWAY	ko00520	5	206	0.0293413	0.677661	comp138273_c0|comp128970_c0|comp138543_c2|comp134600_c0|comp72588_c0	http://www.genome.jp/kegg-bin/show_pathway?ko00520
Steroid biosynthesis	KEGG PATHWAY	ko00100	2	33	0.0307031	0.677661	comp88855_c0|comp99360_c0	http://www.genome.jp/kegg-bin/show_pathway?ko00100
Pentose phosphate pathway	KEGG PATHWAY	ko00030	4	149	0.0361863	0.745438	comp132312_c0|comp132566_c1|comp128620_c2|comp136887_c1	http://www.genome.jp/kegg-bin/show_pathway?ko00030
Ubiquinone and other terpenoid-quinone biosynthesis	KEGG PATHWAY	ko00130	2	39	0.0417178	0.805675	comp136426_c2|comp142817_c0	http://www.genome.jp/kegg-bin/show_pathway?ko00130
Polycyclic aromatic hydrocarbon degradation	KEGG PATHWAY	ko00624	1	9	0.0724022	1	comp133008_c0	http://www.genome.jp/kegg-bin/show_pathway?ko00624
Bacterial secretion system	KEGG PATHWAY	ko03070	1	10	0.0801173	1	comp138294_c0	http://www.genome.jp/kegg-bin/show_pathway?ko03070
Starch and sucrose metabolism	KEGG PATHWAY	ko00500	5	282	0.0873324	1	comp133122_c0|comp138273_c0|comp140182_c0|comp138980_c1|comp134746_c0	http://www.genome.jp/kegg-bin/show_pathway?ko00500
Bisphenol degradation	KEGG PATHWAY	ko00363	1	14	0.110344	1	comp133008_c0	http://www.genome.jp/kegg-bin/show_pathway?ko00363
Biosynthesis of unsaturated fatty acids	KEGG PATHWAY	ko01040	2	77	0.13466	1	comp122234_c0|comp146523_c0	http://www.genome.jp/kegg-bin/show_pathway?ko01040
Alanine, aspartate and glutamate metabolism	KEGG PATHWAY	ko00250	3	154	0.137323	1	comp136378_c0|comp132615_c0|comp133710_c1	http://www.genome.jp/kegg-bin/show_pathway?ko00250
Two-component system	KEGG PATHWAY	ko02020	2	80	0.143169	1	comp133710_c1|comp146523_c0	http://www.genome.jp/kegg-bin/show_pathway?ko02020
Stilbenoid, diarylheptanoid and gingerol biosynthesis	KEGG PATHWAY	ko00945	1	20	0.153839	1	comp133008_c0	http://www.genome.jp/kegg-bin/show_pathway?ko00945
Aminobenzoate degradation	KEGG PATHWAY	ko00627	1	20	0.153839	1	comp133008_c0	http://www.genome.jp/kegg-bin/show_pathway?ko00627
Arginine and proline metabolism	KEGG PATHWAY	ko00330	3	164	0.156749	1	comp133710_c1|comp136239_c0|comp137053_c0	http://www.genome.jp/kegg-bin/show_pathway?ko00330
Glycosylphosphatidylinositol(GPI)-anchor biosynthesis	KEGG PATHWAY	ko00563	1	21	0.160879	1	comp140529_c0	http://www.genome.jp/kegg-bin/show_pathway?ko00563
Carotenoid biosynthesis	KEGG PATHWAY	ko00906	1	24	0.181652	1	comp134340_c0	http://www.genome.jp/kegg-bin/show_pathway?ko00906
Cutin, suberine and wax biosynthesis	KEGG PATHWAY	ko00073	1	26	0.195215	1	comp134020_c0	http://www.genome.jp/kegg-bin/show_pathway?ko00073
Type I diabetes mellitus	KEGG PATHWAY	ko04940	1	26	0.195215	1	comp136858_c0	http://www.genome.jp/kegg-bin/show_pathway?ko04940
Peroxisome	KEGG PATHWAY	ko04146	3	183	0.195732	1	comp131516_c0|comp132615_c0|comp134020_c0	http://www.genome.jp/kegg-bin/show_pathway?ko04146
Plant hormone signal transduction	KEGG PATHWAY	ko04075	3	185	0.199969	1	comp136276_c1|comp140280_c0|comp134657_c0	http://www.genome.jp/kegg-bin/show_pathway?ko04075
Mineral absorption	KEGG PATHWAY	ko04978	1	29	0.21514	1	comp128264_c0	http://www.genome.jp/kegg-bin/show_pathway?ko04978
Limonene and pinene degradation	KEGG PATHWAY	ko00903	1	32	0.234575	1	comp133008_c0	http://www.genome.jp/kegg-bin/show_pathway?ko00903
Glycine, serine and threonine metabolism	KEGG PATHWAY	ko00260	2	112	0.23882	1	comp132615_c0|comp128121_c1	http://www.genome.jp/kegg-bin/show_pathway?ko00260
Linoleic acid metabolism	KEGG PATHWAY	ko00591	1	34	0.247264	1	comp139189_c0	http://www.genome.jp/kegg-bin/show_pathway?ko00591
NOD-like receptor signaling pathway	KEGG PATHWAY	ko04621	1	38	0.272017	1	comp128126_c0	http://www.genome.jp/kegg-bin/show_pathway?ko04621
p53 signaling pathway	KEGG PATHWAY	ko04115	1	43	0.301821	1	comp139405_c1	http://www.genome.jp/kegg-bin/show_pathway?ko04115
Glycolysis / Gluconeogenesis	KEGG PATHWAY	ko00010	4	342	0.317449	1	comp132312_c0|comp132566_c1|comp128620_c2|comp136887_c1	http://www.genome.jp/kegg-bin/show_pathway?ko00010
ABC transporters	KEGG PATHWAY	ko02010	1	47	0.324787	1	comp140589_c2	http://www.genome.jp/kegg-bin/show_pathway?ko02010
Ribosome	KEGG PATHWAY	ko03010	10	1010	0.332189	1	comp124333_c0|comp141666_c0|comp128215_c0|comp125579_c0|comp121538_c0|comp124334_c0|comp142634_c0|comp127584_c0|comp128720_c0|comp142129_c0	http://www.genome.jp/kegg-bin/show_pathway?ko03010
Selenocompound metabolism	KEGG PATHWAY	ko00450	1	50	0.341515	1	comp104587_c0	http://www.genome.jp/kegg-bin/show_pathway?ko00450
Pyrimidine metabolism	KEGG PATHWAY	ko00240	2	148	0.348943	1	comp104587_c0|comp138423_c0	http://www.genome.jp/kegg-bin/show_pathway?ko00240
Prion diseases	KEGG PATHWAY	ko05020	1	53	0.357831	1	comp131516_c0	http://www.genome.jp/kegg-bin/show_pathway?ko05020
Phenylalanine, tyrosine and tryptophan biosynthesis	KEGG PATHWAY	ko00400	1	57	0.378961	1	comp128121_c1	http://www.genome.jp/kegg-bin/show_pathway?ko00400
alpha-Linolenic acid metabolism	KEGG PATHWAY	ko00592	1	57	0.378961	1	comp139189_c0	http://www.genome.jp/kegg-bin/show_pathway?ko00592
GABAergic synapse	KEGG PATHWAY	ko04727	1	59	0.389265	1	comp133710_c1	http://www.genome.jp/kegg-bin/show_pathway?ko04727
Phosphatidylinositol signaling system	KEGG PATHWAY	ko04070	1	60	0.394353	1	comp140378_c0	http://www.genome.jp/kegg-bin/show_pathway?ko04070
Thyroid hormone synthesis	KEGG PATHWAY	ko04918	1	60	0.394353	1	comp128126_c0	http://www.genome.jp/kegg-bin/show_pathway?ko04918
Bile secretion	KEGG PATHWAY	ko04976	1	60	0.394353	1	comp140589_c2	http://www.genome.jp/kegg-bin/show_pathway?ko04976
Prostate cancer	KEGG PATHWAY	ko05215	1	63	0.409364	1	comp128126_c0	http://www.genome.jp/kegg-bin/show_pathway?ko05215
Inositol phosphate metabolism	KEGG PATHWAY	ko00562	1	65	0.419166	1	comp140378_c0	http://www.genome.jp/kegg-bin/show_pathway?ko00562
Fatty acid metabolism	KEGG PATHWAY	ko01212	2	173	0.422413	1	comp122234_c0|comp146523_c0	http://www.genome.jp/kegg-bin/show_pathway?ko01212
Amyotrophic lateral sclerosis (ALS)	KEGG PATHWAY	ko05014	1	69	0.438284	1	comp131516_c0	http://www.genome.jp/kegg-bin/show_pathway?ko05014
Chemical carcinogenesis	KEGG PATHWAY	ko05204	1	70	0.442965	1	comp125296_c0	http://www.genome.jp/kegg-bin/show_pathway?ko05204
Phenylpropanoid biosynthesis	KEGG PATHWAY	ko00940	2	184	0.453393	1	comp136980_c0|comp134184_c0	http://www.genome.jp/kegg-bin/show_pathway?ko00940
Plant-pathogen interaction	KEGG PATHWAY	ko04626	2	184	0.453393	1	comp128126_c0|comp73910_c0	http://www.genome.jp/kegg-bin/show_pathway?ko04626
Glutamatergic synapse	KEGG PATHWAY	ko04724	1	74	0.461304	1	comp133710_c1	http://www.genome.jp/kegg-bin/show_pathway?ko04724
Biosynthesis of amino acids	KEGG PATHWAY	ko01230	5	542	0.470398	1	comp132312_c0|comp132566_c1|comp133710_c1|comp128121_c1|comp136887_c1	http://www.genome.jp/kegg-bin/show_pathway?ko01230
RNA degradation	KEGG PATHWAY	ko03018	2	192	0.475322	1	comp138423_c0|comp136858_c0	http://www.genome.jp/kegg-bin/show_pathway?ko03018
Drug metabolism - cytochrome P450	KEGG PATHWAY	ko00982	1	82	0.496196	1	comp125296_c0	http://www.genome.jp/kegg-bin/show_pathway?ko00982
Metabolism of xenobiotics by cytochrome P450	KEGG PATHWAY	ko00980	1	83	0.500396	1	comp125296_c0	http://www.genome.jp/kegg-bin/show_pathway?ko00980
Protein export	KEGG PATHWAY	ko03060	1	90	0.528836	1	comp138294_c0	http://www.genome.jp/kegg-bin/show_pathway?ko03060
Calcium signaling pathway	KEGG PATHWAY	ko04020	1	93	0.540526	1	comp140378_c0	http://www.genome.jp/kegg-bin/show_pathway?ko04020
Carbon fixation pathways in prokaryotes	KEGG PATHWAY	ko00720	1	101	0.570304	1	comp132407_c1	http://www.genome.jp/kegg-bin/show_pathway?ko00720
Pyruvate metabolism	KEGG PATHWAY	ko00620	2	231	0.574157	1	comp130660_c0|comp132407_c1	http://www.genome.jp/kegg-bin/show_pathway?ko00620
MicroRNAs in cancer	KEGG PATHWAY	ko05206	1	107	0.591369	1	comp140589_c2	http://www.genome.jp/kegg-bin/show_pathway?ko05206
Measles	KEGG PATHWAY	ko05162	1	110	0.601512	1	comp139405_c1	http://www.genome.jp/kegg-bin/show_pathway?ko05162
Estrogen signaling pathway	KEGG PATHWAY	ko04915	1	112	0.608135	1	comp128126_c0	http://www.genome.jp/kegg-bin/show_pathway?ko04915
Galactose metabolism	KEGG PATHWAY	ko00052	1	120	0.633547	1	comp133122_c0	http://www.genome.jp/kegg-bin/show_pathway?ko00052
Antigen processing and presentation	KEGG PATHWAY	ko04612	1	137	0.682226	1	comp136379_c0	http://www.genome.jp/kegg-bin/show_pathway?ko04612
Cysteine and methionine metabolism	KEGG PATHWAY	ko00270	1	144	0.700346	1	comp137053_c0	http://www.genome.jp/kegg-bin/show_pathway?ko00270
Phenylalanine metabolism	KEGG PATHWAY	ko00360	1	148	0.710234	1	comp136980_c0	http://www.genome.jp/kegg-bin/show_pathway?ko00360
Tuberculosis	KEGG PATHWAY	ko05152	1	156	0.729046	1	comp136858_c0	http://www.genome.jp/kegg-bin/show_pathway?ko05152
Legionellosis	KEGG PATHWAY	ko05134	1	157	0.73131	1	comp136858_c0	http://www.genome.jp/kegg-bin/show_pathway?ko05134
Glutathione metabolism	KEGG PATHWAY	ko00480	1	159	0.735783	1	comp125296_c0	http://www.genome.jp/kegg-bin/show_pathway?ko00480
Lysosome	KEGG PATHWAY	ko04142	1	161	0.740181	1	comp136379_c0	http://www.genome.jp/kegg-bin/show_pathway?ko04142
Ubiquitin mediated proteolysis	KEGG PATHWAY	ko04120	1	162	0.742352	1	comp139405_c1	http://www.genome.jp/kegg-bin/show_pathway?ko04120
Pathways in cancer	KEGG PATHWAY	ko05200	1	165	0.748759	1	comp128126_c0	http://www.genome.jp/kegg-bin/show_pathway?ko05200
Insulin signaling pathway	KEGG PATHWAY	ko04910	1	184	0.785807	1	comp128620_c2	http://www.genome.jp/kegg-bin/show_pathway?ko04910
PI3K-Akt signaling pathway	KEGG PATHWAY	ko04151	1	203	0.81741	1	comp128126_c0	http://www.genome.jp/kegg-bin/show_pathway?ko04151
Oxidative phosphorylation	KEGG PATHWAY	ko00190	3	537	0.826075	1	comp125441_c0|comp121472_c0|comp134073_c1	http://www.genome.jp/kegg-bin/show_pathway?ko00190
Citrate cycle (TCA cycle)	KEGG PATHWAY	ko00020	1	232	0.85692	1	comp130660_c0	http://www.genome.jp/kegg-bin/show_pathway?ko00020
Purine metabolism	KEGG PATHWAY	ko00230	1	243	0.869568	1	comp138423_c0	http://www.genome.jp/kegg-bin/show_pathway?ko00230
Protein processing in endoplasmic reticulum	KEGG PATHWAY	ko04141	1	405	0.966752	1	comp128126_c0	http://www.genome.jp/kegg-bin/show_pathway?ko04141
Huntington's disease	KEGG PATHWAY	ko05016	1	454	0.978042	1	comp131516_c0	http://www.genome.jp/kegg-bin/show_pathway?ko05016

## Sheet: TF_3vsTV_3.DEG_KEGG_pathway_enr
#Term	Database	Id	Sample number	Background number	P-Value	Corrected P-Value	Genes	Hyperlink
Photosynthesis	KEGG PATHWAY	ko00195	23	52	1.12133e-14	3.4649e-12	comp69790_c0|comp122862_c0|comp129319_c0|comp133560_c0|comp113585_c0|comp127976_c0|comp136846_c2|comp134073_c1|comp75893_c0|comp128346_c0|comp60905_c0|comp140937_c0|comp64529_c0|comp97348_c0|comp119441_c0|comp113799_c0|comp121472_c0|comp123273_c0|comp127127_c0|comp113918_c0|comp129016_c0|comp120347_c0|comp125441_c0	http://www.genome.jp/kegg-bin/show_pathway?ko00195
Metabolic pathways	KEGG PATHWAY	ko01100	264	3187	1.01967e-06	0.000157539	comp126592_c1|comp130493_c0|comp198321_c0|comp142525_c0|comp134321_c0|comp135522_c0|comp125315_c1|comp136826_c0|comp135561_c0|comp131079_c0|comp139389_c0|comp132148_c0|comp136041_c0|comp124602_c0|comp126704_c0|comp138896_c1|comp128707_c1|comp139718_c0|comp139381_c3|comp131530_c0|comp128620_c2|comp136285_c1|comp133008_c0|comp131513_c0|comp117811_c0|comp145451_c0|comp134457_c0|comp133729_c0|comp140…	http://www.genome.jp/kegg-bin/show_pathway?ko01100
Biosynthesis of secondary metabolites	KEGG PATHWAY	ko01110	150	1659	3.34187e-06	0.000344213	comp126592_c1|comp130493_c0|comp125708_c0|comp135522_c0|comp125315_c1|comp136826_c0|comp131079_c0|comp139389_c0|comp132148_c0|comp124602_c0|comp140404_c0|comp131530_c0|comp128620_c2|comp133008_c0|comp117811_c0|comp135573_c0|comp133729_c0|comp139449_c0|comp127966_c0|comp137516_c1|comp99360_c0|comp137081_c2|comp134130_c0|comp140522_c0|comp88855_c0|comp111930_c0|comp127186_c1|comp134988_c0|comp13754…	http://www.genome.jp/kegg-bin/show_pathway?ko01110
Phenylpropanoid biosynthesis	KEGG PATHWAY	ko00940	27	184	3.26453e-05	0.00252185	comp134975_c1|comp134975_c0|comp124173_c1|comp131079_c0|comp127282_c0|comp126837_c0|comp103527_c0|comp124602_c0|comp119687_c2|comp132469_c1|comp75685_c0|comp117811_c0|comp135573_c0|comp134243_c2|comp127186_c1|comp127186_c0|comp134184_c0|comp135738_c1|comp130702_c0|comp128980_c1|comp133021_c0|comp123266_c0|comp132217_c2|comp132217_c3|comp135444_c0|comp129501_c0|comp121724_c0	http://www.genome.jp/kegg-bin/show_pathway?ko00940
Porphyrin and chlorophyll metabolism	KEGG PATHWAY	ko00860	14	67	5.74433e-05	0.00297231	comp128503_c0|comp124227_c0|comp125407_c0|comp133318_c0|comp134390_c0|comp127966_c0|comp129088_c0|comp135372_c1|comp65077_c0|comp134988_c0|comp136831_c0|comp137081_c2|comp137038_c0|comp140522_c0	http://www.genome.jp/kegg-bin/show_pathway?ko00860
Ascorbate and aldarate metabolism	KEGG PATHWAY	ko00053	16	84	5.77147e-05	0.00297231	comp63478_c0|comp97856_c0|comp141012_c0|comp64066_c1|comp64066_c0|comp74718_c0|comp66474_c0|comp66474_c1|comp138518_c0|comp134011_c2|comp137575_c1|comp137575_c0|comp136427_c0|comp124061_c0|comp133306_c0|comp131013_c0	http://www.genome.jp/kegg-bin/show_pathway?ko00053
Photosynthesis - antenna proteins	KEGG PATHWAY	ko00196	8	24	6.92157e-05	0.00305538	comp127678_c0|comp124665_c0|comp124665_c1|comp122858_c0|comp134618_c0|comp134457_c0|comp125018_c1|comp125018_c0	http://www.genome.jp/kegg-bin/show_pathway?ko00196
beta-Alanine metabolism	KEGG PATHWAY	ko00410	13	67	0.000230071	0.00888648	comp73274_c0|comp68269_c0|comp66474_c1|comp132856_c0|comp135561_c0|comp66474_c0|comp139718_c0|comp139389_c0|comp134011_c2|comp63748_c0|comp137575_c0|comp137575_c1|comp133306_c0	http://www.genome.jp/kegg-bin/show_pathway?ko00410
Phenylalanine metabolism	KEGG PATHWAY	ko00360	21	148	0.000373724	0.0128312	comp139389_c0|comp132217_c2|comp132217_c3|comp135444_c0|comp128980_c1|comp120678_c0|comp130702_c0|comp137125_c1|comp131079_c0|comp129501_c0|comp117811_c0|comp127282_c0|comp134243_c2|comp126837_c0|comp134975_c0|comp121724_c0|comp134975_c1|comp127186_c1|comp127186_c0|comp123266_c0|comp124602_c0	http://www.genome.jp/kegg-bin/show_pathway?ko00360
Cutin, suberine and wax biosynthesis	KEGG PATHWAY	ko00073	7	26	0.00085367	0.0263784	comp134020_c0|comp139348_c0|comp137776_c1|comp137445_c0|comp139348_c1|comp134815_c0|comp136478_c0	http://www.genome.jp/kegg-bin/show_pathway?ko00073
Starch and sucrose metabolism	KEGG PATHWAY	ko00500	31	282	0.00171502	0.0481765	comp133236_c0|comp138273_c0|comp138896_c1|comp75685_c0|comp135430_c0|comp99510_c0|comp140182_c0|comp136041_c0|comp103527_c0|comp119687_c2|comp140195_c0|comp64066_c1|comp64066_c0|comp74718_c0|comp139611_c0|comp135573_c0|comp134501_c0|comp138052_c0|comp135738_c1|comp134475_c0|comp139344_c0|comp139344_c1|comp136527_c1|comp111930_c0|comp134746_c0|comp136167_c0|comp136167_c1|comp140088_c0|comp138518_c…	http://www.genome.jp/kegg-bin/show_pathway?ko00500
Phenylalanine, tyrosine and tryptophan biosynthesis	KEGG PATHWAY	ko00400	10	57	0.00261676	0.0673817	comp132613_c0|comp125315_c1|comp137616_c1|comp127372_c0|comp136826_c0|comp136174_c1|comp127858_c0|comp132148_c0|comp128121_c1|comp134531_c0	http://www.genome.jp/kegg-bin/show_pathway?ko00400
Glycosphingolipid biosynthesis - globo series	KEGG PATHWAY	ko00603	6	24	0.00302482	0.0718976	comp135356_c0|comp120778_c1|comp134063_c0|comp134130_c0|comp140317_c1|comp133520_c4	http://www.genome.jp/kegg-bin/show_pathway?ko00603
DNA replication	KEGG PATHWAY	ko03030	11	70	0.00399982	0.0882817	comp134260_c0|comp134867_c0|comp135226_c0|comp136954_c2|comp138665_c0|comp134299_c1|comp140531_c0|comp134650_c0|comp137715_c0|comp134958_c0|comp138308_c0	http://www.genome.jp/kegg-bin/show_pathway?ko03030
Carbon fixation in photosynthetic organisms	KEGG PATHWAY	ko00710	22	193	0.0048626	0.10017	comp119962_c0|comp137653_c0|comp119962_c2|comp133686_c0|comp138844_c1|comp135689_c0|comp131530_c0|comp128620_c2|comp136285_c1|comp138582_c1|comp140257_c0|comp132566_c1|comp132400_c0|comp126520_c0|comp134561_c0|comp123427_c0|comp70855_c0|comp130660_c0|comp120254_c0|comp132312_c0|comp125708_c0|comp127544_c0	http://www.genome.jp/kegg-bin/show_pathway?ko00710
Ribosome	KEGG PATHWAY	ko03010	83	1010	0.00702523	0.135675	comp124333_c0|comp115819_c0|comp118387_c0|comp116847_c0|comp128125_c0|comp105679_c0|comp126497_c0|comp108457_c0|comp110383_c0|comp70120_c0|comp110693_c0|comp96804_c0|comp110264_c0|comp121538_c0|comp124334_c0|comp128756_c0|comp109436_c0|comp67384_c0|comp102196_c0|comp124346_c0|comp109583_c0|comp109583_c1|comp118028_c0|comp98483_c0|comp55426_c0|comp116395_c0|comp106569_c0|comp119776_c0|comp120155_c…	http://www.genome.jp/kegg-bin/show_pathway?ko03010
Flavonoid biosynthesis	KEGG PATHWAY	ko00941	6	29	0.00816714	0.142425	comp124290_c1|comp124758_c0|comp131874_c1|comp135444_c0|comp130563_c0|comp133729_c0	http://www.genome.jp/kegg-bin/show_pathway?ko00941
Biosynthesis of unsaturated fatty acids	KEGG PATHWAY	ko01040	11	77	0.00829658	0.142425	comp122234_c0|comp144334_c0|comp129940_c0|comp138418_c2|comp75358_c0|comp121344_c0|comp111529_c0|comp130463_c0|comp139451_c0|comp132453_c0|comp146523_c0	http://www.genome.jp/kegg-bin/show_pathway?ko01040
Amino sugar and nucleotide sugar metabolism	KEGG PATHWAY	ko00520	22	206	0.0102536	0.166756	comp138273_c0|comp137441_c0|comp135430_c0|comp111930_c0|comp140317_c1|comp72588_c0|comp156729_c0|comp134130_c0|comp64066_c1|comp64066_c0|comp74718_c0|comp136774_c1|comp136774_c2|comp140005_c0|comp135514_c0|comp134475_c0|comp139774_c0|comp129176_c0|comp133606_c0|comp128970_c0|comp120778_c1|comp138518_c0	http://www.genome.jp/kegg-bin/show_pathway?ko00520
Limonene and pinene degradation	KEGG PATHWAY	ko00903	6	32	0.0132806	0.205185	comp133008_c0|comp66474_c0|comp66474_c1|comp134011_c2|comp131322_c0|comp133306_c0	http://www.genome.jp/kegg-bin/show_pathway?ko00903
Histidine metabolism	KEGG PATHWAY	ko00340	6	35	0.0202921	0.298583	comp66474_c0|comp66474_c1|comp134011_c2|comp137575_c0|comp137575_c1|comp133306_c0	http://www.genome.jp/kegg-bin/show_pathway?ko00340
Glycine, serine and threonine metabolism	KEGG PATHWAY	ko00260	13	112	0.0229943	0.308923	comp139983_c2|comp139983_c0|comp127858_c0|comp128428_c0|comp136826_c0|comp130801_c0|comp137575_c1|comp139389_c0|comp117534_c0|comp137575_c0|comp132148_c0|comp128121_c1|comp137577_c0	http://www.genome.jp/kegg-bin/show_pathway?ko00260
Pentose and glucuronate interconversions	KEGG PATHWAY	ko00040	13	112	0.0229943	0.308923	comp103631_c0|comp132025_c1|comp132025_c0|comp111930_c0|comp64066_c1|comp64066_c0|comp74718_c0|comp66474_c0|comp66474_c1|comp138518_c0|comp134011_c2|comp133306_c0|comp145451_c0	http://www.genome.jp/kegg-bin/show_pathway?ko00040
alpha-Linolenic acid metabolism	KEGG PATHWAY	ko00592	8	57	0.0249311	0.320988	comp113676_c0|comp139189_c0|comp134321_c0|comp139451_c0|comp112065_c1|comp129940_c0|comp130463_c0|comp139381_c3	http://www.genome.jp/kegg-bin/show_pathway?ko00592
Glycolysis / Gluconeogenesis	KEGG PATHWAY	ko00010	30	342	0.039786	0.491755	comp130493_c0|comp119962_c0|comp128451_c0|comp119962_c2|comp135522_c0|comp66474_c0|comp138844_c1|comp137575_c0|comp137575_c1|comp139553_c2|comp135689_c0|comp128620_c2|comp131608_c0|comp126704_c0|comp134011_c2|comp140257_c0|comp133306_c0|comp126520_c0|comp136291_c0|comp134561_c0|comp131513_c0|comp126824_c0|comp126811_c0|comp66474_c1|comp132312_c0|comp132566_c1|comp131437_c1|comp138735_c0|comp12986…	http://www.genome.jp/kegg-bin/show_pathway?ko00010
D-Glutamine and D-glutamate metabolism	KEGG PATHWAY	ko00471	2	6	0.0496472	0.590038	comp126776_c0|comp125534_c0	http://www.genome.jp/kegg-bin/show_pathway?ko00471
Steroid biosynthesis	KEGG PATHWAY	ko00100	5	33	0.052721	0.603363	comp126592_c1|comp136565_c0|comp88855_c0|comp99360_c0|comp132432_c0	http://www.genome.jp/kegg-bin/show_pathway?ko00100
Pyruvate metabolism	KEGG PATHWAY	ko00620	21	231	0.0557883	0.615664	comp130493_c0|comp139277_c1|comp135689_c0|comp136291_c0|comp138735_c0|comp130660_c0|comp135522_c0|comp70855_c0|comp131437_c1|comp123427_c0|comp66474_c0|comp138582_c1|comp66474_c1|comp134011_c2|comp136285_c1|comp130529_c0|comp126824_c0|comp137575_c0|comp137575_c1|comp133306_c0|comp127544_c0	http://www.genome.jp/kegg-bin/show_pathway?ko00620
Plant-pathogen interaction	KEGG PATHWAY	ko04626	17	184	0.0702304	0.703193	comp125460_c0|comp125224_c0|comp136979_c0|comp128126_c0|comp132762_c0|comp63041_c1|comp130296_c4|comp129090_c0|comp123142_c0|comp135588_c0|comp140470_c0|comp126870_c0|comp138738_c1|comp137650_c0|comp73910_c0|comp122793_c0|comp127415_c0	http://www.genome.jp/kegg-bin/show_pathway?ko04626
Drug metabolism - cytochrome P450	KEGG PATHWAY	ko00982	9	82	0.0704529	0.703193	comp138116_c2|comp113568_c1|comp114597_c0|comp127159_c0|comp131513_c0|comp137104_c0|comp126811_c0|comp130655_c1|comp133378_c0	http://www.genome.jp/kegg-bin/show_pathway?ko00982
Chemical carcinogenesis	KEGG PATHWAY	ko05204	8	70	0.0705469	0.703193	comp113568_c1|comp114597_c0|comp133378_c0|comp138116_c2|comp137104_c0|comp126811_c0|comp130655_c1|comp127159_c0	http://www.genome.jp/kegg-bin/show_pathway?ko05204
Metabolism of xenobiotics by cytochrome P450	KEGG PATHWAY	ko00980	9	83	0.0748516	0.714302	comp138116_c2|comp113568_c1|comp114597_c0|comp127159_c0|comp131513_c0|comp137104_c0|comp126811_c0|comp130655_c1|comp133378_c0	http://www.genome.jp/kegg-bin/show_pathway?ko00980
Type I diabetes mellitus	KEGG PATHWAY	ko04940	4	26	0.0762847	0.714302	comp73274_c0|comp68269_c0|comp132963_c0|comp136858_c0	http://www.genome.jp/kegg-bin/show_pathway?ko04940
Styrene degradation	KEGG PATHWAY	ko00643	2	8	0.0852892	0.775128	comp134461_c0|comp123363_c0	http://www.genome.jp/kegg-bin/show_pathway?ko00643
Arginine and proline metabolism	KEGG PATHWAY	ko00330	15	164	0.090724	0.800963	comp66474_c0|comp136239_c0|comp133710_c1|comp139677_c0|comp137575_c1|comp66474_c1|comp134011_c2|comp130911_c0|comp137053_c0|comp137575_c0|comp126776_c0|comp133306_c0|comp131822_c0|comp125534_c0|comp131626_c2	http://www.genome.jp/kegg-bin/show_pathway?ko00330
Polycyclic aromatic hydrocarbon degradation	KEGG PATHWAY	ko00624	2	9	0.105236	0.887622	comp131322_c0|comp133008_c0	http://www.genome.jp/kegg-bin/show_pathway?ko00624
Tyrosine metabolism	KEGG PATHWAY	ko00350	8	78	0.114412	0.887622	comp123363_c0|comp138548_c0|comp134461_c0|comp120678_c0|comp137516_c1|comp139389_c0|comp131513_c0|comp126811_c0	http://www.genome.jp/kegg-bin/show_pathway?ko00350
Fatty acid degradation	KEGG PATHWAY	ko00071	12	130	0.114795	0.887622	comp138769_c1|comp66474_c1|comp139451_c0|comp66474_c0|comp129940_c0|comp134011_c2|comp131513_c0|comp130463_c0|comp137575_c0|comp137575_c1|comp126811_c0|comp133306_c0	http://www.genome.jp/kegg-bin/show_pathway?ko00071
Cell cycle - yeast	KEGG PATHWAY	ko04111	10	105	0.121782	0.887622	comp140494_c0|comp138477_c1|comp135226_c0|comp136954_c2|comp138665_c0|comp134299_c1|comp124971_c0|comp139280_c1|comp137715_c0|comp131916_c0	http://www.genome.jp/kegg-bin/show_pathway?ko04111
Valine, leucine and isoleucine degradation	KEGG PATHWAY	ko00280	10	105	0.121782	0.887622	comp132856_c0|comp66474_c0|comp66474_c1|comp134011_c2|comp129426_c0|comp130463_c0|comp137575_c0|comp137575_c1|comp133306_c0|comp135244_c0	http://www.genome.jp/kegg-bin/show_pathway?ko00280
Glutathione metabolism	KEGG PATHWAY	ko00480	14	159	0.124672	0.887622	comp125380_c0|comp138116_c2|comp97856_c0|comp141012_c0|comp113568_c1|comp130889_c0|comp127159_c0|comp132673_c0|comp137104_c0|comp136427_c0|comp60823_c0|comp114597_c0|comp130655_c1|comp133378_c0	http://www.genome.jp/kegg-bin/show_pathway?ko00480
Bacterial secretion system	KEGG PATHWAY	ko03070	2	10	0.126272	0.887622	comp138294_c0|comp133691_c0	http://www.genome.jp/kegg-bin/show_pathway?ko03070
Fatty acid metabolism	KEGG PATHWAY	ko01212	15	173	0.126307	0.887622	comp122234_c0|comp137310_c0|comp138769_c1|comp129940_c0|comp138418_c2|comp75358_c0|comp121344_c0|comp141945_c0|comp111529_c0|comp144334_c0|comp136392_c1|comp130463_c0|comp139451_c0|comp132453_c0|comp146523_c0	http://www.genome.jp/kegg-bin/show_pathway?ko01212
Stilbenoid, diarylheptanoid and gingerol biosynthesis	KEGG PATHWAY	ko00945	3	20	0.126393	0.887622	comp135444_c0|comp131322_c0|comp133008_c0	http://www.genome.jp/kegg-bin/show_pathway?ko00945
p53 signaling pathway	KEGG PATHWAY	ko04115	5	43	0.129452	0.888902	comp139405_c1|comp100250_c0|comp137365_c0|comp132501_c0|comp130889_c0	http://www.genome.jp/kegg-bin/show_pathway?ko04115
Drug metabolism - other enzymes	KEGG PATHWAY	ko00983	4	32	0.13748	0.888902	comp135556_c0|comp63748_c0|comp139718_c0|comp135561_c0	http://www.genome.jp/kegg-bin/show_pathway?ko00983
Cyanoamino acid metabolism	KEGG PATHWAY	ko00460	5	44	0.138992	0.888902	comp75685_c0|comp119687_c2|comp135573_c0|comp135738_c1|comp103527_c0	http://www.genome.jp/kegg-bin/show_pathway?ko00460
Proximal tubule bicarbonate reclamation	KEGG PATHWAY	ko04964	3	21	0.140958	0.888902	comp126776_c0|comp135522_c0|comp125534_c0	http://www.genome.jp/kegg-bin/show_pathway?ko04964
Glycosphingolipid biosynthesis - ganglio series	KEGG PATHWAY	ko00604	3	21	0.140958	0.888902	comp120778_c1|comp134130_c0|comp140317_c1	http://www.genome.jp/kegg-bin/show_pathway?ko00604
Protein digestion and absorption	KEGG PATHWAY	ko04974	5	46	0.158951	0.982317	comp133851_c0|comp137970_c0|comp139435_c1|comp179290_c0|comp137219_c0	http://www.genome.jp/kegg-bin/show_pathway?ko04974
Methane metabolism	KEGG PATHWAY	ko00680	13	156	0.179889	1	comp130493_c0|comp140257_c0|comp126520_c0|comp142525_c0|comp132312_c0|comp128620_c2|comp136285_c1|comp126704_c0|comp138844_c1|comp129869_c0|comp70855_c0|comp126811_c0|comp132566_c1	http://www.genome.jp/kegg-bin/show_pathway?ko00680
Systemic lupus erythematosus	KEGG PATHWAY	ko05322	5	48	0.179992	1	comp125047_c1|comp125173_c0|comp134549_c0|comp137638_c0|comp137690_c2	http://www.genome.jp/kegg-bin/show_pathway?ko05322
Chloroalkane and chloroalkene degradation	KEGG PATHWAY	ko00625	6	61	0.181372	1	comp66474_c0|comp66474_c1|comp134011_c2|comp131513_c0|comp126811_c0|comp133306_c0	http://www.genome.jp/kegg-bin/show_pathway?ko00625
Carotenoid biosynthesis	KEGG PATHWAY	ko00906	3	24	0.187591	1	comp133635_c0|comp130171_c0|comp138298_c0	http://www.genome.jp/kegg-bin/show_pathway?ko00906
Meiosis - yeast	KEGG PATHWAY	ko04113	9	102	0.188718	1	comp138477_c1|comp135226_c0|comp136954_c2|comp138665_c0|comp134299_c1|comp137050_c1|comp124971_c0|comp135391_c0|comp137715_c0	http://www.genome.jp/kegg-bin/show_pathway?ko04113
Pantothenate and CoA biosynthesis	KEGG PATHWAY	ko00770	5	49	0.190882	1	comp139718_c0|comp135561_c0|comp63748_c0|comp129426_c0|comp133435_c0	http://www.genome.jp/kegg-bin/show_pathway?ko00770
Propanoate metabolism	KEGG PATHWAY	ko00640	8	89	0.193415	1	comp130493_c0|comp132856_c0|comp66474_c0|comp66474_c1|comp134011_c2|comp137575_c0|comp137575_c1|comp133306_c0	http://www.genome.jp/kegg-bin/show_pathway?ko00640
Vitamin B6 metabolism	KEGG PATHWAY	ko00750	2	13	0.193881	1	comp137143_c0|comp117742_c0	http://www.genome.jp/kegg-bin/show_pathway?ko00750
Biotin metabolism	KEGG PATHWAY	ko00780	3	25	0.203931	1	comp141945_c0|comp137310_c0|comp144334_c0	http://www.genome.jp/kegg-bin/show_pathway?ko00780
Microbial metabolism in diverse environments	KEGG PATHWAY	ko01120	60	860	0.208034	1	comp130493_c0|comp119962_c0|comp128451_c0|comp119962_c2|comp133526_c0|comp133960_c0|comp142525_c0|comp133686_c0|comp66474_c0|comp138844_c1|comp137407_c0|comp137575_c0|comp137575_c1|comp137653_c0|comp139553_c2|comp135689_c0|comp138735_c0|comp131530_c0|comp128620_c2|comp136285_c1|comp133008_c0|comp126704_c0|comp131322_c0|comp60823_c0|comp138582_c1|comp134011_c2|comp140257_c0|comp132566_c1|comp13552…	http://www.genome.jp/kegg-bin/show_pathway?ko01120
Glycerolipid metabolism	KEGG PATHWAY	ko00561	10	119	0.21193	1	comp135356_c0|comp128451_c0|comp66474_c1|comp66474_c0|comp137650_c0|comp134011_c2|comp137575_c0|comp137575_c1|comp133306_c0|comp133520_c4	http://www.genome.jp/kegg-bin/show_pathway?ko00561
Bisphenol degradation	KEGG PATHWAY	ko00363	2	14	0.217345	1	comp131322_c0|comp133008_c0	http://www.genome.jp/kegg-bin/show_pathway?ko00363
Pyrimidine metabolism	KEGG PATHWAY	ko00240	12	148	0.217389	1	comp135556_c0|comp104587_c0|comp63748_c0|comp142847_c0|comp135561_c0|comp139718_c0|comp140531_c0|comp134867_c0|comp117464_c0|comp130889_c0|comp138308_c0|comp138423_c0	http://www.genome.jp/kegg-bin/show_pathway?ko00240
Nitrogen metabolism	KEGG PATHWAY	ko00910	7	80	0.234176	1	comp125548_c0|comp169274_c0|comp133710_c1|comp125534_c0|comp130853_c0|comp126776_c0|comp140342_c0	http://www.genome.jp/kegg-bin/show_pathway?ko00910
Antigen processing and presentation	KEGG PATHWAY	ko04612	11	137	0.239753	1	comp121587_c1|comp121587_c4|comp128061_c0|comp135784_c0|comp130656_c0|comp135653_c0|comp123401_c3|comp136379_c0|comp110557_c2|comp110557_c0|comp125043_c0	http://www.genome.jp/kegg-bin/show_pathway?ko04612
Other glycan degradation	KEGG PATHWAY	ko00511	4	40	0.239784	1	comp120778_c1|comp134130_c0|comp140317_c1|comp134901_c2	http://www.genome.jp/kegg-bin/show_pathway?ko00511
Thiamine metabolism	KEGG PATHWAY	ko00730	2	15	0.241033	1	comp102977_c0|comp134053_c0	http://www.genome.jp/kegg-bin/show_pathway?ko00730
Cell cycle	KEGG PATHWAY	ko04110	12	152	0.244277	1	comp137365_c0|comp135226_c0|comp136954_c2|comp138665_c0|comp134299_c1|comp124971_c0|comp139665_c0|comp138477_c1|comp137715_c0|comp134958_c0|comp138847_c0|comp137447_c0	http://www.genome.jp/kegg-bin/show_pathway?ko04110
Isoquinoline alkaloid biosynthesis	KEGG PATHWAY	ko00950	3	28	0.254606	1	comp139389_c0|comp137516_c1|comp138548_c0	http://www.genome.jp/kegg-bin/show_pathway?ko00950
Pertussis	KEGG PATHWAY	ko05133	5	55	0.260424	1	comp117146_c0|comp123097_c1|comp123097_c2|comp72059_c0|comp125524_c1	http://www.genome.jp/kegg-bin/show_pathway?ko05133
Fatty acid biosynthesis	KEGG PATHWAY	ko00061	6	69	0.262846	1	comp137310_c0|comp75358_c0|comp121344_c0|comp141945_c0|comp144334_c0|comp136392_c1	http://www.genome.jp/kegg-bin/show_pathway?ko00061
Axon guidance	KEGG PATHWAY	ko04360	6	69	0.262846	1	comp117146_c0|comp125524_c1|comp135258_c0|comp123097_c1|comp123097_c2|comp72059_c0	http://www.genome.jp/kegg-bin/show_pathway?ko04360
Fructose and mannose metabolism	KEGG PATHWAY	ko00051	10	126	0.26501	1	comp103631_c0|comp126520_c0|comp72588_c0|comp132312_c0|comp115612_c0|comp128620_c2|comp138844_c1|comp129869_c0|comp140257_c0|comp132566_c1	http://www.genome.jp/kegg-bin/show_pathway?ko00051
Plant hormone signal transduction	KEGG PATHWAY	ko04075	14	185	0.270255	1	comp128621_c0|comp136276_c1|comp140409_c0|comp139738_c1|comp136795_c0|comp110903_c0|comp135952_c0|comp122809_c0|comp63041_c1|comp137867_c0|comp123142_c0|comp126870_c0|comp132745_c1|comp134657_c0	http://www.genome.jp/kegg-bin/show_pathway?ko04075
Mineral absorption	KEGG PATHWAY	ko04978	3	29	0.271888	1	comp129247_c0|comp129088_c0|comp130442_c0	http://www.genome.jp/kegg-bin/show_pathway?ko04978
Glycosaminoglycan degradation	KEGG PATHWAY	ko00531	3	30	0.289288	1	comp120778_c1|comp134130_c0|comp140317_c1	http://www.genome.jp/kegg-bin/show_pathway?ko00531
Tryptophan metabolism	KEGG PATHWAY	ko00380	7	86	0.292675	1	comp137096_c0|comp66474_c0|comp66474_c1|comp134011_c2|comp137575_c0|comp137575_c1|comp133306_c0	http://www.genome.jp/kegg-bin/show_pathway?ko00380
Sphingolipid metabolism	KEGG PATHWAY	ko00600	4	45	0.31057	1	comp135356_c0|comp127383_c0|comp133520_c4|comp133380_c0	http://www.genome.jp/kegg-bin/show_pathway?ko00600
Benzoate degradation	KEGG PATHWAY	ko00362	2	18	0.312307	1	comp137125_c1|comp130463_c0	http://www.genome.jp/kegg-bin/show_pathway?ko00362
Lipopolysaccharide biosynthesis	KEGG PATHWAY	ko00540	1	6	0.3216	1	comp116555_c0	http://www.genome.jp/kegg-bin/show_pathway?ko00540
Galactose metabolism	KEGG PATHWAY	ko00052	9	120	0.337582	1	comp135356_c0|comp139619_c0|comp111930_c0|comp142740_c0|comp129869_c0|comp127616_c0|comp129176_c0|comp136041_c0|comp133520_c4	http://www.genome.jp/kegg-bin/show_pathway?ko00052
ABC transporters	KEGG PATHWAY	ko02010	4	47	0.33949	1	comp140408_c1|comp133179_c0|comp130858_c3|comp140589_c2	http://www.genome.jp/kegg-bin/show_pathway?ko02010
Degradation of aromatic compounds	KEGG PATHWAY	ko01220	4	48	0.35399	1	comp135444_c0|comp126811_c0|comp128451_c0|comp131513_c0	http://www.genome.jp/kegg-bin/show_pathway?ko01220
Aminobenzoate degradation	KEGG PATHWAY	ko00627	2	20	0.359095	1	comp131322_c0|comp133008_c0	http://www.genome.jp/kegg-bin/show_pathway?ko00627
Carbohydrate digestion and absorption	KEGG PATHWAY	ko04973	3	34	0.35926	1	comp134501_c0|comp142740_c0|comp136527_c1	http://www.genome.jp/kegg-bin/show_pathway?ko04973
Calcium signaling pathway	KEGG PATHWAY	ko04020	7	93	0.364321	1	comp134497_c0|comp133387_c0|comp143987_c0|comp119054_c0|comp135258_c0|comp72966_c0|comp127383_c0	http://www.genome.jp/kegg-bin/show_pathway?ko04020
Lysine degradation	KEGG PATHWAY	ko00310	7	93	0.364321	1	comp139266_c0|comp66474_c0|comp66474_c1|comp134011_c2|comp137575_c0|comp137575_c1|comp133306_c0	http://www.genome.jp/kegg-bin/show_pathway?ko00310
Taurine and hypotaurine metabolism	KEGG PATHWAY	ko00430	2	21	0.382057	1	comp73274_c0|comp68269_c0	http://www.genome.jp/kegg-bin/show_pathway?ko00430
Neuroactive ligand-receptor interaction	KEGG PATHWAY	ko04080	2	22	0.404657	1	comp179290_c0|comp137219_c0	http://www.genome.jp/kegg-bin/show_pathway?ko04080
Glyoxylate and dicarboxylate metabolism	KEGG PATHWAY	ko00630	12	174	0.407753	1	comp142525_c0|comp136667_c0|comp130660_c0|comp133710_c1|comp120254_c0|comp129081_c0|comp130801_c0|comp137096_c0|comp134588_c2|comp130529_c0|comp127572_c0|comp140342_c0	http://www.genome.jp/kegg-bin/show_pathway?ko00630
PPAR signaling pathway	KEGG PATHWAY	ko03320	6	84	0.431023	1	comp138769_c1|comp135522_c0|comp130463_c0|comp129940_c0|comp139451_c0|comp137650_c0	http://www.genome.jp/kegg-bin/show_pathway?ko03320
Ubiquinone and other terpenoid-quinone biosynthesis	KEGG PATHWAY	ko00130	3	39	0.445	1	comp136426_c2|comp120678_c0|comp142817_c0	http://www.genome.jp/kegg-bin/show_pathway?ko00130
Regulation of autophagy	KEGG PATHWAY	ko04140	2	24	0.448603	1	comp73328_c0|comp134666_c1	http://www.genome.jp/kegg-bin/show_pathway?ko04140
Regulation of actin cytoskeleton	KEGG PATHWAY	ko04810	11	164	0.451748	1	comp117146_c0|comp128315_c2|comp125524_c1|comp140256_c0|comp72059_c0|comp110727_c0|comp123097_c1|comp123097_c2|comp118076_c0|comp124204_c1|comp124204_c0	http://www.genome.jp/kegg-bin/show_pathway?ko04810
Pentose phosphate pathway	KEGG PATHWAY	ko00030	10	149	0.457457	1	comp126520_c0|comp132312_c0|comp131530_c0|comp128620_c2|comp138844_c1|comp129869_c0|comp60823_c0|comp125708_c0|comp140257_c0|comp132566_c1	http://www.genome.jp/kegg-bin/show_pathway?ko00030
Lysine biosynthesis	KEGG PATHWAY	ko00300	2	25	0.469879	1	comp137575_c0|comp137575_c1	http://www.genome.jp/kegg-bin/show_pathway?ko00300
Steroid hormone biosynthesis	KEGG PATHWAY	ko00140	1	10	0.476249	1	comp132453_c0	http://www.genome.jp/kegg-bin/show_pathway?ko00140
Sesquiterpenoid and triterpenoid biosynthesis	KEGG PATHWAY	ko00909	1	10	0.476249	1	comp140404_c0	http://www.genome.jp/kegg-bin/show_pathway?ko00909
Fc gamma R-mediated phagocytosis	KEGG PATHWAY	ko04666	7	105	0.488276	1	comp117146_c0|comp125524_c1|comp123138_c1|comp123097_c1|comp123097_c2|comp127383_c0|comp72059_c0	http://www.genome.jp/kegg-bin/show_pathway?ko04666
GABAergic synapse	KEGG PATHWAY	ko04727	4	59	0.509513	1	comp73274_c0|comp133710_c1|comp68269_c0|comp134666_c1	http://www.genome.jp/kegg-bin/show_pathway?ko04727
Bile secretion	KEGG PATHWAY	ko04976	4	60	0.522896	1	comp140408_c1|comp133179_c0|comp130858_c3|comp140589_c2	http://www.genome.jp/kegg-bin/show_pathway?ko04976
Thyroid hormone synthesis	KEGG PATHWAY	ko04918	4	60	0.522896	1	comp125380_c0|comp128126_c0|comp129827_c2|comp132673_c0	http://www.genome.jp/kegg-bin/show_pathway?ko04918
Fatty acid elongation	KEGG PATHWAY	ko00062	3	44	0.525819	1	comp111529_c0|comp132453_c0|comp133629_c1	http://www.genome.jp/kegg-bin/show_pathway?ko00062
Naphthalene degradation	KEGG PATHWAY	ko00626	2	29	0.549788	1	comp126811_c0|comp131513_c0	http://www.genome.jp/kegg-bin/show_pathway?ko00626
Type II diabetes mellitus	KEGG PATHWAY	ko04930	3	46	0.556277	1	comp136291_c0|comp131437_c1|comp126824_c0	http://www.genome.jp/kegg-bin/show_pathway?ko04930
Arrhythmogenic right ventricular cardiomyopathy (ARVC)	KEGG PATHWAY	ko05412	3	47	0.571057	1	comp124204_c1|comp110727_c0|comp124204_c0	http://www.genome.jp/kegg-bin/show_pathway?ko05412
Phototransduction - fly	KEGG PATHWAY	ko04745	3	48	0.585529	1	comp124204_c1|comp110727_c0|comp124204_c0	http://www.genome.jp/kegg-bin/show_pathway?ko04745
Biosynthesis of amino acids	KEGG PATHWAY	ko01230	33	542	0.592338	1	comp119962_c0|comp119962_c2|comp127372_c0|comp136826_c0|comp137407_c0|comp137575_c1|comp137575_c0|comp132148_c0|comp131530_c0|comp136174_c1|comp126704_c0|comp127858_c0|comp140257_c0|comp132566_c1|comp126520_c0|comp136291_c0|comp136667_c0|comp125315_c1|comp137616_c1|comp134561_c0|comp129426_c0|comp126824_c0|comp128121_c1|comp131822_c0|comp132613_c0|comp132312_c0|comp133710_c1|comp139677_c0|comp131…	http://www.genome.jp/kegg-bin/show_pathway?ko01230
Base excision repair	KEGG PATHWAY	ko03410	3	49	0.599683	1	comp134867_c0|comp138629_c0|comp134958_c0	http://www.genome.jp/kegg-bin/show_pathway?ko03410
Collecting duct acid secretion	KEGG PATHWAY	ko04966	4	68	0.622919	1	comp119851_c0|comp198321_c0|comp126961_c0|comp135834_c0	http://www.genome.jp/kegg-bin/show_pathway?ko04966
Vibrio cholerae infection	KEGG PATHWAY	ko05110	8	136	0.623254	1	comp198321_c0|comp126961_c0|comp135834_c0|comp119851_c0|comp130197_c0|comp110727_c0|comp124204_c1|comp124204_c0	http://www.genome.jp/kegg-bin/show_pathway?ko05110
Carbon metabolism	KEGG PATHWAY	ko01200	36	599	0.625741	1	comp130493_c0|comp119962_c0|comp137653_c0|comp119962_c2|comp133686_c0|comp138844_c1|comp137407_c0|comp142525_c0|comp70855_c0|comp138735_c0|comp131530_c0|comp128620_c2|comp136285_c1|comp126704_c0|comp60823_c0|comp138582_c1|comp140257_c0|comp132566_c1|comp139983_c2|comp132400_c0|comp139983_c0|comp126520_c0|comp136291_c0|comp136667_c0|comp134561_c0|comp123427_c0|comp126824_c0|comp126811_c0|comp13757…	http://www.genome.jp/kegg-bin/show_pathway?ko01200
Shigellosis	KEGG PATHWAY	ko05131	5	87	0.642018	1	comp124204_c1|comp118076_c0|comp110727_c0|comp124204_c0|comp128315_c2	http://www.genome.jp/kegg-bin/show_pathway?ko05131
Pathogenic Escherichia coli infection	KEGG PATHWAY	ko05130	6	106	0.658486	1	comp125118_c0|comp124443_c2|comp124443_c1|comp110727_c0|comp124204_c1|comp124204_c0	http://www.genome.jp/kegg-bin/show_pathway?ko05130
Purine metabolism	KEGG PATHWAY	ko00230	14	243	0.664632	1	comp124732_c0|comp136291_c0|comp133526_c0|comp139449_c0|comp117464_c0|comp131437_c1|comp130889_c0|comp135872_c0|comp140531_c0|comp134867_c0|comp126328_c0|comp126824_c0|comp138308_c0|comp138423_c0	http://www.genome.jp/kegg-bin/show_pathway?ko00230
Sulfur relay system	KEGG PATHWAY	ko04122	1	17	0.66699	1	comp134053_c0	http://www.genome.jp/kegg-bin/show_pathway?ko04122
Caprolactam degradation	KEGG PATHWAY	ko00930	1	17	0.66699	1	comp128451_c0	http://www.genome.jp/kegg-bin/show_pathway?ko00930
MicroRNAs in cancer	KEGG PATHWAY	ko05206	6	107	0.667402	1	comp138511_c0|comp140626_c0|comp140408_c1|comp133179_c0|comp130858_c3|comp140589_c2	http://www.genome.jp/kegg-bin/show_pathway?ko05206
Dilated cardiomyopathy	KEGG PATHWAY	ko05414	4	72	0.66764	1	comp124204_c1|comp110727_c0|comp124204_c0|comp73558_c0	http://www.genome.jp/kegg-bin/show_pathway?ko05414
Cardiac muscle contraction	KEGG PATHWAY	ko04260	9	159	0.670011	1	comp121028_c0|comp125305_c0|comp128707_c1|comp73558_c0|comp126261_c0|comp120433_c0|comp135233_c0|comp66681_c0|comp91877_c0	http://www.genome.jp/kegg-bin/show_pathway?ko04260
Alcoholism	KEGG PATHWAY	ko05034	5	90	0.671517	1	comp125047_c1|comp125173_c0|comp134549_c0|comp137638_c0|comp137690_c2	http://www.genome.jp/kegg-bin/show_pathway?ko05034
Lysosome	KEGG PATHWAY	ko04142	9	161	0.684355	1	comp130442_c0|comp120778_c1|comp135834_c0|comp140317_c1|comp136379_c0|comp131768_c0|comp134130_c0|comp110557_c0|comp110557_c2	http://www.genome.jp/kegg-bin/show_pathway?ko04142
Measles	KEGG PATHWAY	ko05162	6	110	0.693251	1	comp100250_c0|comp128061_c0|comp129010_c0|comp130656_c0|comp123401_c3|comp139405_c1	http://www.genome.jp/kegg-bin/show_pathway?ko05162
Adipocytokine signaling pathway	KEGG PATHWAY	ko04920	2	38	0.697041	1	comp135522_c0|comp138769_c1	http://www.genome.jp/kegg-bin/show_pathway?ko04920
Pancreatic secretion	KEGG PATHWAY	ko04972	3	57	0.701113	1	comp134497_c0|comp179290_c0|comp137219_c0	http://www.genome.jp/kegg-bin/show_pathway?ko04972
Chagas disease (American trypanosomiasis)	KEGG PATHWAY	ko05142	3	58	0.712304	1	comp121587_c1|comp121587_c4|comp125043_c0	http://www.genome.jp/kegg-bin/show_pathway?ko05142
Salmonella infection	KEGG PATHWAY	ko05132	5	95	0.716998	1	comp124204_c1|comp118076_c0|comp110727_c0|comp124204_c0|comp128315_c2	http://www.genome.jp/kegg-bin/show_pathway?ko05132
Diterpenoid biosynthesis	KEGG PATHWAY	ko00904	1	20	0.725744	1	comp131704_c0	http://www.genome.jp/kegg-bin/show_pathway?ko00904
Phagosome	KEGG PATHWAY	ko04145	14	257	0.742013	1	comp125118_c0|comp121587_c1|comp198321_c0|comp126961_c0|comp121587_c4|comp124443_c2|comp124443_c1|comp135834_c0|comp119851_c0|comp130197_c0|comp110727_c0|comp124204_c1|comp124204_c0|comp125043_c0	http://www.genome.jp/kegg-bin/show_pathway?ko04145
Hepatitis B	KEGG PATHWAY	ko05161	3	61	0.743929	1	comp137447_c0|comp134958_c0|comp138847_c0	http://www.genome.jp/kegg-bin/show_pathway?ko05161
Two-component system	KEGG PATHWAY	ko02020	4	80	0.745715	1	comp120433_c0|comp133710_c1|comp135233_c0|comp146523_c0	http://www.genome.jp/kegg-bin/show_pathway?ko02020
Retinol metabolism	KEGG PATHWAY	ko00830	2	42	0.748479	1	comp126811_c0|comp131513_c0	http://www.genome.jp/kegg-bin/show_pathway?ko00830
Alanine, aspartate and glutamate metabolism	KEGG PATHWAY	ko00250	8	154	0.755079	1	comp68269_c0|comp136378_c0|comp133710_c1|comp128428_c0|comp73274_c0|comp126776_c0|comp161714_c0|comp125534_c0	http://www.genome.jp/kegg-bin/show_pathway?ko00250
HTLV-I infection	KEGG PATHWAY	ko05166	9	172	0.756149	1	comp121587_c1|comp133387_c0|comp121587_c4|comp119054_c0|comp135258_c0|comp124971_c0|comp134958_c0|comp143987_c0|comp125043_c0	http://www.genome.jp/kegg-bin/show_pathway?ko05166
Arachidonic acid metabolism	KEGG PATHWAY	ko00590	1	22	0.759036	1	comp132673_c0	http://www.genome.jp/kegg-bin/show_pathway?ko00590
MAPK signaling pathway - yeast	KEGG PATHWAY	ko04011	1	22	0.759036	1	comp139277_c1	http://www.genome.jp/kegg-bin/show_pathway?ko04011
Adherens junction	KEGG PATHWAY	ko04520	4	82	0.762877	1	comp124204_c1|comp110727_c0|comp124204_c0|comp133886_c0	http://www.genome.jp/kegg-bin/show_pathway?ko04520
Carbon fixation pathways in prokaryotes	KEGG PATHWAY	ko00720	5	101	0.765423	1	comp130493_c0|comp135366_c0|comp70855_c0|comp136285_c1|comp136667_c0	http://www.genome.jp/kegg-bin/show_pathway?ko00720
Hypertrophic cardiomyopathy (HCM)	KEGG PATHWAY	ko05410	4	83	0.771113	1	comp124204_c1|comp110727_c0|comp124204_c0|comp73558_c0	http://www.genome.jp/kegg-bin/show_pathway?ko05410
Tropane, piperidine and pyridine alkaloid biosynthesis	KEGG PATHWAY	ko00960	1	23	0.774136	1	comp139389_c0	http://www.genome.jp/kegg-bin/show_pathway?ko00960
Biosynthesis of ansamycins	KEGG PATHWAY	ko01051	1	23	0.774136	1	comp131530_c0	http://www.genome.jp/kegg-bin/show_pathway?ko01051
Inositol phosphate metabolism	KEGG PATHWAY	ko00562	3	65	0.781704	1	comp63478_c0|comp132856_c0|comp137546_c0	http://www.genome.jp/kegg-bin/show_pathway?ko00562
Gap junction	KEGG PATHWAY	ko04540	3	65	0.781704	1	comp124443_c2|comp125118_c0|comp124443_c1	http://www.genome.jp/kegg-bin/show_pathway?ko04540
VEGF signaling pathway	KEGG PATHWAY	ko04370	2	45	0.781961	1	comp135258_c0|comp127383_c0	http://www.genome.jp/kegg-bin/show_pathway?ko04370
Rheumatoid arthritis	KEGG PATHWAY	ko05323	4	85	0.786909	1	comp119851_c0|comp198321_c0|comp126961_c0|comp135834_c0	http://www.genome.jp/kegg-bin/show_pathway?ko05323
Nicotinate and nicotinamide metabolism	KEGG PATHWAY	ko00760	1	24	0.788289	1	comp161714_c0	http://www.genome.jp/kegg-bin/show_pathway?ko00760
Synaptic vesicle cycle	KEGG PATHWAY	ko04721	6	123	0.789338	1	comp198321_c0|comp126961_c0|comp133409_c1|comp135834_c0|comp119851_c0|comp133876_c1	http://www.genome.jp/kegg-bin/show_pathway?ko04721
ECM-receptor interaction	KEGG PATHWAY	ko04512	2	47	0.802049	1	comp133851_c0|comp137970_c0	http://www.genome.jp/kegg-bin/show_pathway?ko04512
N-Glycan biosynthesis	KEGG PATHWAY	ko00510	2	48	0.811463	1	comp134653_c1|comp138342_c0	http://www.genome.jp/kegg-bin/show_pathway?ko00510
Folate biosynthesis	KEGG PATHWAY	ko00790	1	26	0.813992	1	comp113791_c0	http://www.genome.jp/kegg-bin/show_pathway?ko00790
Amyotrophic lateral sclerosis (ALS)	KEGG PATHWAY	ko05014	3	69	0.814754	1	comp137096_c0|comp131516_c0|comp135258_c0	http://www.genome.jp/kegg-bin/show_pathway?ko05014
Peroxisome	KEGG PATHWAY	ko04146	9	183	0.815688	1	comp138769_c1|comp137096_c0|comp131516_c0|comp134020_c0|comp139451_c0|comp129940_c0|comp137776_c1|comp134588_c2|comp130463_c0	http://www.genome.jp/kegg-bin/show_pathway?ko04146
Protein export	KEGG PATHWAY	ko03060	4	90	0.82259	1	comp130197_c0|comp138294_c0|comp129827_c2|comp133691_c0	http://www.genome.jp/kegg-bin/show_pathway?ko03060
Selenocompound metabolism	KEGG PATHWAY	ko00450	2	50	0.829098	1	comp133526_c0|comp104587_c0	http://www.genome.jp/kegg-bin/show_pathway?ko00450
Sulfur metabolism	KEGG PATHWAY	ko00920	2	50	0.829098	1	comp133526_c0|comp133960_c0	http://www.genome.jp/kegg-bin/show_pathway?ko00920
Bacterial invasion of epithelial cells	KEGG PATHWAY	ko05100	4	92	0.835412	1	comp124204_c1|comp110727_c0|comp124204_c0|comp133409_c1	http://www.genome.jp/kegg-bin/show_pathway?ko05100
Natural killer cell mediated cytotoxicity	KEGG PATHWAY	ko04650	1	28	0.836576	1	comp135258_c0	http://www.genome.jp/kegg-bin/show_pathway?ko04650
Amoebiasis	KEGG PATHWAY	ko05146	3	72	0.836667	1	comp133851_c0|comp131822_c0|comp137970_c0	http://www.genome.jp/kegg-bin/show_pathway?ko05146
Small cell lung cancer	KEGG PATHWAY	ko05222	2	52	0.845231	1	comp133851_c0|comp137970_c0	http://www.genome.jp/kegg-bin/show_pathway?ko05222
Vasopressin-regulated water reabsorption	KEGG PATHWAY	ko04962	1	29	0.846819	1	comp118436_c0	http://www.genome.jp/kegg-bin/show_pathway?ko04962
Aminoacyl-tRNA biosynthesis	KEGG PATHWAY	ko00970	5	114	0.848374	1	comp135806_c0|comp125055_c0|comp114342_c0|comp109688_c0|comp135591_c1	http://www.genome.jp/kegg-bin/show_pathway?ko00970
Glutamatergic synapse	KEGG PATHWAY	ko04724	3	74	0.850001	1	comp123138_c1|comp133710_c1|comp135258_c0	http://www.genome.jp/kegg-bin/show_pathway?ko04724
Prion diseases	KEGG PATHWAY	ko05020	2	53	0.852768	1	comp131516_c0|comp129827_c2	http://www.genome.jp/kegg-bin/show_pathway?ko05020
Hippo signaling pathway - fly	KEGG PATHWAY	ko04391	3	75	0.856305	1	comp124204_c1|comp110727_c0|comp124204_c0	http://www.genome.jp/kegg-bin/show_pathway?ko04391
Leukocyte transendothelial migration	KEGG PATHWAY	ko04670	3	75	0.856305	1	comp124204_c1|comp110727_c0|comp124204_c0	http://www.genome.jp/kegg-bin/show_pathway?ko04670
One carbon pool by folate	KEGG PATHWAY	ko00670	1	30	0.85642	1	comp137577_c0	http://www.genome.jp/kegg-bin/show_pathway?ko00670
Streptomycin biosynthesis	KEGG PATHWAY	ko00521	1	30	0.85642	1	comp137546_c0	http://www.genome.jp/kegg-bin/show_pathway?ko00521
Toxoplasmosis	KEGG PATHWAY	ko05145	6	136	0.860564	1	comp128061_c0|comp130656_c0|comp130296_c4|comp123401_c3|comp72966_c0|comp122793_c0	http://www.genome.jp/kegg-bin/show_pathway?ko05145
Butanoate metabolism	KEGG PATHWAY	ko00650	3	76	0.862376	1	comp73274_c0|comp68269_c0|comp137125_c1	http://www.genome.jp/kegg-bin/show_pathway?ko00650
Legionellosis	KEGG PATHWAY	ko05134	7	157	0.867723	1	comp132963_c0|comp128061_c0|comp130656_c0|comp123401_c3|comp133924_c0|comp131940_c0|comp136858_c0	http://www.genome.jp/kegg-bin/show_pathway?ko05134
Epithelial cell signaling in Helicobacter pylori infection	KEGG PATHWAY	ko05120	4	98	0.869296	1	comp119851_c0|comp198321_c0|comp126961_c0|comp135834_c0	http://www.genome.jp/kegg-bin/show_pathway?ko05120
Progesterone-mediated oocyte maturation	KEGG PATHWAY	ko04914	3	78	0.873844	1	comp137365_c0|comp138847_c0|comp137447_c0	http://www.genome.jp/kegg-bin/show_pathway?ko04914
Mismatch repair	KEGG PATHWAY	ko03430	2	57	0.879675	1	comp134260_c0|comp134958_c0	http://www.genome.jp/kegg-bin/show_pathway?ko03430
Various types of N-glycan biosynthesis	KEGG PATHWAY	ko00513	1	33	0.881761	1	comp134653_c1	http://www.genome.jp/kegg-bin/show_pathway?ko00513
Viral myocarditis	KEGG PATHWAY	ko05416	4	101	0.883863	1	comp124204_c1|comp135782_c0|comp110727_c0|comp124204_c0	http://www.genome.jp/kegg-bin/show_pathway?ko05416
Ubiquitin mediated proteolysis	KEGG PATHWAY	ko04120	7	162	0.887159	1	comp100250_c0|comp136969_c0|comp132501_c0|comp132438_c0|comp124971_c0|comp139405_c1|comp140479_c0	http://www.genome.jp/kegg-bin/show_pathway?ko04120
Apoptosis	KEGG PATHWAY	ko04210	1	34	0.889173	1	comp135258_c0	http://www.genome.jp/kegg-bin/show_pathway?ko04210
Linoleic acid metabolism	KEGG PATHWAY	ko00591	1	34	0.889173	1	comp139189_c0	http://www.genome.jp/kegg-bin/show_pathway?ko00591
Influenza A	KEGG PATHWAY	ko05164	8	186	0.902022	1	comp179290_c0|comp128061_c0|comp130656_c0|comp137219_c0|comp123401_c3|comp110727_c0|comp124204_c1|comp124204_c0	http://www.genome.jp/kegg-bin/show_pathway?ko05164
mRNA surveillance pathway	KEGG PATHWAY	ko03015	7	167	0.90414	1	comp136841_c0|comp127046_c0|comp136469_c0|comp170414_c0|comp137050_c1|comp126083_c0|comp135391_c0	http://www.genome.jp/kegg-bin/show_pathway?ko03015
Endocrine and other factor-regulated calcium reabsorption	KEGG PATHWAY	ko04961	1	37	0.908736	1	comp133409_c1	http://www.genome.jp/kegg-bin/show_pathway?ko04961
NOD-like receptor signaling pathway	KEGG PATHWAY	ko04621	1	38	0.914458	1	comp128126_c0	http://www.genome.jp/kegg-bin/show_pathway?ko04621
Nucleotide excision repair	KEGG PATHWAY	ko03420	3	87	0.915589	1	comp134260_c0|comp134867_c0|comp134958_c0	http://www.genome.jp/kegg-bin/show_pathway?ko03420
Viral carcinogenesis	KEGG PATHWAY	ko05203	8	191	0.916359	1	comp137638_c0|comp136291_c0|comp131437_c1|comp124971_c0|comp139665_c0|comp126824_c0|comp138847_c0|comp137447_c0	http://www.genome.jp/kegg-bin/show_pathway?ko05203
RNA degradation	KEGG PATHWAY	ko03018	8	192	0.919	1	comp131440_c1|comp138423_c0|comp136841_c0|comp132963_c0|comp127046_c0|comp136469_c0|comp126704_c0|comp136858_c0	http://www.genome.jp/kegg-bin/show_pathway?ko03018
Circadian rhythm - plant	KEGG PATHWAY	ko04712	1	39	0.919821	1	comp130563_c0	http://www.genome.jp/kegg-bin/show_pathway?ko04712
Osteoclast differentiation	KEGG PATHWAY	ko04380	1	40	0.924848	1	comp135258_c0	http://www.genome.jp/kegg-bin/show_pathway?ko04380
Estrogen signaling pathway	KEGG PATHWAY	ko04915	4	112	0.925821	1	comp123401_c3|comp130656_c0|comp128126_c0|comp128061_c0	http://www.genome.jp/kegg-bin/show_pathway?ko04915
Tuberculosis	KEGG PATHWAY	ko05152	6	156	0.930487	1	comp132963_c0|comp135784_c0|comp135258_c0|comp135834_c0|comp127383_c0|comp136858_c0	http://www.genome.jp/kegg-bin/show_pathway?ko05152
B cell receptor signaling pathway	KEGG PATHWAY	ko04662	1	42	0.933976	1	comp135258_c0	http://www.genome.jp/kegg-bin/show_pathway?ko04662
Amphetamine addiction	KEGG PATHWAY	ko05031	1	42	0.933976	1	comp135258_c0	http://www.genome.jp/kegg-bin/show_pathway?ko05031
Transcriptional misregulation in cancer	KEGG PATHWAY	ko05202	2	69	0.935464	1	comp135043_c0|comp137690_c2	http://www.genome.jp/kegg-bin/show_pathway?ko05202
MAPK signaling pathway	KEGG PATHWAY	ko04010	4	116	0.937317	1	comp123401_c3|comp130656_c0|comp135258_c0|comp128061_c0	http://www.genome.jp/kegg-bin/show_pathway?ko04010
SNARE interactions in vesicular transport	KEGG PATHWAY	ko04130	1	43	0.938116	1	comp133876_c1	http://www.genome.jp/kegg-bin/show_pathway?ko04130
Valine, leucine and isoleucine biosynthesis	KEGG PATHWAY	ko00290	1	44	0.941997	1	comp129426_c0	http://www.genome.jp/kegg-bin/show_pathway?ko00290
Ether lipid metabolism	KEGG PATHWAY	ko00565	1	46	0.949043	1	comp123138_c1	http://www.genome.jp/kegg-bin/show_pathway?ko00565
Homologous recombination	KEGG PATHWAY	ko03440	2	74	0.950541	1	comp134260_c0|comp134867_c0	http://www.genome.jp/kegg-bin/show_pathway?ko03440
Cysteine and methionine metabolism	KEGG PATHWAY	ko00270	5	144	0.951215	1	comp138511_c0|comp140626_c0|comp131191_c0|comp131867_c0|comp137053_c0	http://www.genome.jp/kegg-bin/show_pathway?ko00270
T cell receptor signaling pathway	KEGG PATHWAY	ko04660	1	50	0.960673	1	comp135258_c0	http://www.genome.jp/kegg-bin/show_pathway?ko04660
TGF-beta signaling pathway	KEGG PATHWAY	ko04350	1	50	0.960673	1	comp139665_c0	http://www.genome.jp/kegg-bin/show_pathway?ko04350
Proteoglycans in cancer	KEGG PATHWAY	ko05205	5	153	0.966245	1	comp124204_c1|comp135043_c0|comp110727_c0|comp106569_c0|comp124204_c0	http://www.genome.jp/kegg-bin/show_pathway?ko05205
Oocyte meiosis	KEGG PATHWAY	ko04114	4	131	0.967395	1	comp124971_c0|comp135258_c0|comp135391_c0|comp137050_c1	http://www.genome.jp/kegg-bin/show_pathway?ko04114
Focal adhesion	KEGG PATHWAY	ko04510	5	156	0.970218	1	comp124204_c1|comp137970_c0|comp110727_c0|comp124204_c0|comp133851_c0	http://www.genome.jp/kegg-bin/show_pathway?ko04510
Glycerophospholipid metabolism	KEGG PATHWAY	ko00564	4	134	0.9715	1	comp135014_c0|comp123138_c1|comp132394_c1|comp135615_c1	http://www.genome.jp/kegg-bin/show_pathway?ko00564
Long-term potentiation	KEGG PATHWAY	ko04720	1	55	0.971553	1	comp135258_c0	http://www.genome.jp/kegg-bin/show_pathway?ko04720
mTOR signaling pathway	KEGG PATHWAY	ko04150	1	55	0.971553	1	comp106569_c0	http://www.genome.jp/kegg-bin/show_pathway?ko04150
PI3K-Akt signaling pathway	KEGG PATHWAY	ko04151	7	203	0.973407	1	comp106569_c0|comp135522_c0|comp137050_c1|comp133851_c0|comp135391_c0|comp128126_c0|comp137970_c0	http://www.genome.jp/kegg-bin/show_pathway?ko04151
Tight junction	KEGG PATHWAY	ko04530	4	138	0.976224	1	comp124204_c1|comp135782_c0|comp110727_c0|comp124204_c0	http://www.genome.jp/kegg-bin/show_pathway?ko04530
Terpenoid backbone biosynthesis	KEGG PATHWAY	ko00900	1	58	0.976578	1	comp125407_c0	http://www.genome.jp/kegg-bin/show_pathway?ko00900
Hippo signaling pathway	KEGG PATHWAY	ko04390	3	114	0.976686	1	comp124204_c1|comp110727_c0|comp124204_c0	http://www.genome.jp/kegg-bin/show_pathway?ko04390
Fanconi anemia pathway	KEGG PATHWAY	ko03460	1	61	0.980715	1	comp134260_c0	http://www.genome.jp/kegg-bin/show_pathway?ko03460
HIF-1 signaling pathway	KEGG PATHWAY	ko04066	4	143	0.981095	1	comp126704_c0|comp119962_c0|comp106569_c0|comp119962_c2	http://www.genome.jp/kegg-bin/show_pathway?ko04066
Endocytosis	KEGG PATHWAY	ko04144	6	191	0.982178	1	comp128061_c0|comp130656_c0|comp133409_c1|comp137199_c1|comp123401_c3|comp123138_c1	http://www.genome.jp/kegg-bin/show_pathway?ko04144
Prostate cancer	KEGG PATHWAY	ko05215	1	63	0.983059	1	comp128126_c0	http://www.genome.jp/kegg-bin/show_pathway?ko05215
Protein processing in endoplasmic reticulum	KEGG PATHWAY	ko04141	16	405	0.984249	1	comp117418_c0|comp121587_c1|comp121587_c4|comp128061_c0|comp128820_c1|comp130656_c0|comp134653_c1|comp129734_c0|comp111102_c0|comp135653_c0|comp123401_c3|comp110939_c0|comp129827_c2|comp128126_c0|comp130197_c0|comp125043_c0	http://www.genome.jp/kegg-bin/show_pathway?ko04141
GnRH signaling pathway	KEGG PATHWAY	ko04912	1	67	0.986927	1	comp123138_c1	http://www.genome.jp/kegg-bin/show_pathway?ko04912
Dopaminergic synapse	KEGG PATHWAY	ko04728	2	100	0.98815	1	comp135391_c0|comp137050_c1	http://www.genome.jp/kegg-bin/show_pathway?ko04728
Oxidative phosphorylation	KEGG PATHWAY	ko00190	22	537	0.989114	1	comp198321_c0|comp137234_c0|comp103610_c0|comp107377_c0|comp128707_c1|comp134073_c1|comp135834_c0|comp119851_c0|comp140071_c0|comp125305_c0|comp126961_c0|comp115234_c0|comp126261_c0|comp138150_c0|comp121472_c0|comp129274_c1|comp120433_c0|comp66681_c0|comp121028_c0|comp125441_c0|comp135233_c0|comp91877_c0	http://www.genome.jp/kegg-bin/show_pathway?ko00190
Insulin signaling pathway	KEGG PATHWAY	ko04910	5	184	0.99121	1	comp136392_c1|comp135522_c0|comp138844_c1|comp106569_c0|comp128620_c2	http://www.genome.jp/kegg-bin/show_pathway?ko04910
Wnt signaling pathway	KEGG PATHWAY	ko04310	2	106	0.991551	1	comp132501_c0|comp135258_c0	http://www.genome.jp/kegg-bin/show_pathway?ko04310
Citrate cycle (TCA cycle)	KEGG PATHWAY	ko00020	7	232	0.991554	1	comp135689_c0|comp136667_c0|comp130660_c0|comp135522_c0|comp135366_c0|comp138735_c0|comp137407_c0	http://www.genome.jp/kegg-bin/show_pathway?ko00020
2-Oxocarboxylic acid metabolism	KEGG PATHWAY	ko01210	3	136	0.992353	1	comp137407_c0|comp129426_c0|comp136667_c0	http://www.genome.jp/kegg-bin/show_pathway?ko01210
Parkinson's disease	KEGG PATHWAY	ko05012	15	410	0.992883	1	comp121028_c0|comp125305_c0|comp133387_c0|comp143987_c0|comp128707_c1|comp119054_c0|comp115234_c0|comp126261_c0|comp138150_c0|comp120433_c0|comp103610_c0|comp72966_c0|comp135233_c0|comp66681_c0|comp91877_c0	http://www.genome.jp/kegg-bin/show_pathway?ko05012
Alzheimer's disease	KEGG PATHWAY	ko05010	15	413	0.993548	1	comp121028_c0|comp125305_c0|comp119962_c0|comp128707_c1|comp119962_c2|comp135258_c0|comp115234_c0|comp126261_c0|comp135233_c0|comp138150_c0|comp120433_c0|comp103610_c0|comp134497_c0|comp66681_c0|comp91877_c0	http://www.genome.jp/kegg-bin/show_pathway?ko05010
Ras signaling pathway	KEGG PATHWAY	ko04014	1	81	0.994725	1	comp123138_c1	http://www.genome.jp/kegg-bin/show_pathway?ko04014
Neurotrophin signaling pathway	KEGG PATHWAY	ko04722	1	81	0.994725	1	comp118436_c0	http://www.genome.jp/kegg-bin/show_pathway?ko04722
Huntington's disease	KEGG PATHWAY	ko05016	16	454	0.996676	1	comp121028_c0|comp125305_c0|comp133387_c0|comp143987_c0|comp128707_c1|comp119054_c0|comp131516_c0|comp115234_c0|comp126261_c0|comp138150_c0|comp120433_c0|comp103610_c0|comp72966_c0|comp135233_c0|comp66681_c0|comp91877_c0	http://www.genome.jp/kegg-bin/show_pathway?ko05016
Non-alcoholic fatty liver disease (NAFLD)	KEGG PATHWAY	ko04932	8	287	0.997739	1	comp121028_c0|comp125305_c0|comp128707_c1|comp126261_c0|comp120433_c0|comp135233_c0|comp66681_c0|comp91877_c0	http://www.genome.jp/kegg-bin/show_pathway?ko04932
Pathways in cancer	KEGG PATHWAY	ko05200	3	165	0.99835	1	comp133851_c0|comp128126_c0|comp137970_c0	http://www.genome.jp/kegg-bin/show_pathway?ko05200
RNA transport	KEGG PATHWAY	ko03013	7	285	0.999147	1	comp136841_c0|comp127046_c0|comp136469_c0|comp122762_c0|comp133924_c0|comp112303_c0|comp136404_c0	http://www.genome.jp/kegg-bin/show_pathway?ko03013
Spliceosome	KEGG PATHWAY	ko03040	7	288	0.999255	1	comp135043_c0|comp128061_c0|comp125513_c0|comp128948_c3|comp123401_c3|comp130656_c0|comp123485_c0	http://www.genome.jp/kegg-bin/show_pathway?ko03040
Herpes simplex infection	KEGG PATHWAY	ko05168	1	114	0.99938	1	comp123485_c0	http://www.genome.jp/kegg-bin/show_pathway?ko05168
Epstein-Barr virus infection	KEGG PATHWAY	ko05169	5	271	0.99987	1	comp123401_c3|comp130656_c0|comp137447_c0|comp128061_c0|comp138847_c0	http://www.genome.jp/kegg-bin/show_pathway?ko05169
