# Supplementary material for: Comparative transcriptomic analysis of the flower induction and development of the Lei bamboo (Phyllostachys violascens)
Source: BMC Bioinformatics. 2019 Dec 24;20(Suppl 25):687. doi: 10.1186/s12859-019-3261-z (PMC6929269; doi:10.1186/s12859-019-3261-z)
Supplement: Supplementary file 4 — Additional file 4. Summary of the GO enrichment analysis of the DEGs in each comparison. [file 12859_2019_3261_MOESM4_ESM.xlsx]

## Sheet: TF_2vsTF_1.DEG_GO_enrichment_re
GO_accession	Description	Term_type	Over_represented_pValue	Corrected_pValue	DEG_item	DEG_list	Bg_item	Bg_list	Gene_names
GO:0008216	spermidine metabolic process	biological_process	2.43e-05	0.11064	3	108	19	39043	comp137053_c0,comp135112_c0,comp137914_c0
GO:0008295	spermidine biosynthetic process	biological_process	2.43e-05	0.11064	3	108	19	39043	comp135112_c0,comp137053_c0,comp137914_c0
GO:0016705	oxidoreductase activity, acting on paired donors, with incorporation or reduction of molecular oxygen	molecular_function	5.08e-05	0.15417	10	108	662	39043	comp124290_c1,comp133729_c0,comp122234_c0,comp140002_c1,comp125407_c0,comp138298_c0,comp133654_c0,comp131541_c0,comp112521_c0,comp125086_c0
GO:0006596	polyamine biosynthetic process	biological_process	8.34e-05	0.18969	3	108	28	39043	comp137053_c0,comp135112_c0,comp137914_c0
GO:0008610	lipid biosynthetic process	biological_process	0.00012736	0.19577	13	108	1077	39043	comp112521_c0,comp114029_c0,comp130563_c0,comp137546_c0,comp113868_c0,comp138298_c0,comp133654_c0,comp125407_c0,comp127838_c0,comp140002_c1,comp133729_c0,comp149215_c0,comp137117_c1
GO:0016717	oxidoreductase activity, acting on paired donors, with oxidation of a pair of donors resulting in the reduction of molecular oxygen to two molecules of water	molecular_function	0.00015013	0.19577	3	108	40	39043	comp140002_c1,comp122234_c0,comp133654_c0
GO:0006595	polyamine metabolic process	biological_process	0.00015061	0.19577	3	108	31	39043	comp137914_c0,comp137053_c0,comp135112_c0
GO:0009411	response to UV	biological_process	0.00019102	0.20671	3	108	25	39043	comp112496_c1,comp124290_c1,comp130563_c0
GO:0046283	anthocyanin-containing compound metabolic process	biological_process	0.00020447	0.20671	2	108	6	39043	comp130563_c0,comp124663_c0
GO:0033897	ribonuclease T2 activity	molecular_function	0.00044092	0.40119	2	108	8	39043	comp129952_c0,comp141357_c0
GO:0006597	spermine biosynthetic process	biological_process	0.00067532	0.47632	2	108	16	39043	comp135112_c0,comp137053_c0
GO:0008215	spermine metabolic process	biological_process	0.00067532	0.47632	2	108	16	39043	comp137053_c0,comp135112_c0
GO:0044255	cellular lipid metabolic process	biological_process	0.00068054	0.47632	14	108	1492	39043	comp135112_c0,comp140002_c1,comp127838_c0,comp133729_c0,comp137117_c1,comp130563_c0,comp138298_c0,comp125407_c0,comp133654_c0,comp113868_c0,comp137546_c0,comp112521_c0,comp125151_c0,comp114029_c0
GO:0009628	response to abiotic stimulus	biological_process	0.0007985	0.51897	9	108	672	39043	comp137914_c0,comp124290_c1,comp140973_c0,comp132507_c0,comp130563_c0,comp138298_c0,comp128784_c0,comp125086_c0,comp112496_c1
GO:0004014	adenosylmethionine decarboxylase activity	molecular_function	0.00090997	0.55199	2	108	17	39043	comp135112_c0,comp137053_c0
GO:0006629	lipid metabolic process	biological_process	0.0010814	0.6127	16	108	1951	39043	comp137546_c0,comp125151_c0,comp112521_c0,comp140002_c1,comp122234_c0,comp127838_c0,comp133654_c0,comp125407_c0,comp113868_c0,comp138298_c0,comp130563_c0,comp114029_c0,comp137117_c1,comp133729_c0,comp149215_c0,comp135112_c0
GO:0009812	flavonoid metabolic process	biological_process	0.0011821	0.6127	2	108	14	39043	comp124663_c0,comp130563_c0
GO:0016892	endoribonuclease activity, producing 3'-phosphomonoesters	molecular_function	0.0012121	0.6127	2	108	13	39043	comp141357_c0,comp129952_c0
GO:0016671	oxidoreductase activity, acting on a sulfur group of donors, disulfide as acceptor	molecular_function	0.0012809	0.61343	2	108	24	39043	comp129334_c0,comp133960_c0
GO:0004518	nuclease activity	molecular_function	0.0014326	0.65177	7	108	482	39043	comp136913_c0,comp140607_c0,comp129952_c0,comp118431_c0,comp130698_c0,comp132507_c0,comp141357_c0
GO:0009535	chloroplast thylakoid membrane	cellular_component	0.0018194	0.71976	4	108	123	39043	comp112521_c0,comp129201_c0,comp125407_c0,comp138298_c0
GO:0055035	plastid thylakoid membrane	cellular_component	0.0018194	0.71976	4	108	123	39043	comp138298_c0,comp125407_c0,comp129201_c0,comp112521_c0
GO:0016894	endonuclease activity, active with either ribo- or deoxyribonucleic acids and producing 3'-phosphomonoesters	molecular_function	0.0021038	0.77462	2	108	18	39043	comp141357_c0,comp129952_c0
GO:0009416	response to light stimulus	biological_process	0.0021283	0.77462	5	108	222	39043	comp128784_c0,comp138298_c0,comp124290_c1,comp130563_c0,comp112496_c1
GO:0009314	response to radiation	biological_process	0.0023587	0.79879	5	108	227	39043	comp130563_c0,comp124290_c1,comp138298_c0,comp128784_c0,comp112496_c1
GO:0009534	chloroplast thylakoid	cellular_component	0.0024581	0.79879	4	108	134	39043	comp125407_c0,comp138298_c0,comp129201_c0,comp112521_c0
GO:0031976	plastid thylakoid	cellular_component	0.0024581	0.79879	4	108	134	39043	comp112521_c0,comp129201_c0,comp125407_c0,comp138298_c0
GO:0031984	organelle subcompartment	cellular_component	0.0031815	0.99821	4	108	145	39043	comp112521_c0,comp129201_c0,comp138298_c0,comp125407_c0
GO:0009620	response to fungus	biological_process	0.0036495	1	3	108	94	39043	comp132497_c0,comp125086_c0,comp139788_c4
GO:0009725	response to hormone stimulus	biological_process	0.0037994	1	6	108	441	39043	comp130922_c0,comp130563_c0,comp137914_c0,comp138298_c0,comp133654_c0,comp125086_c0
GO:0016114	terpenoid biosynthetic process	biological_process	0.0044191	1	4	108	170	39043	comp114029_c0,comp137117_c1,comp138298_c0,comp125407_c0
GO:0009719	response to endogenous stimulus	biological_process	0.0045654	1	6	108	466	39043	comp138298_c0,comp133654_c0,comp137914_c0,comp130563_c0,comp130922_c0,comp125086_c0
GO:0042651	thylakoid membrane	cellular_component	0.0046102	1	4	108	169	39043	comp138298_c0,comp125407_c0,comp129201_c0,comp112521_c0
GO:0004197	cysteine-type endopeptidase activity	molecular_function	0.0046183	1	4	108	209	39043	comp119148_c1,comp129187_c0,comp128451_c0,comp125961_c0
GO:0044249	cellular biosynthetic process	biological_process	0.004657	1	42	108	9921	39043	comp140002_c1,comp130922_c0,comp135489_c0,comp137546_c0,comp119148_c1,comp136929_c0,comp129334_c0,comp149215_c0,comp133729_c0,comp135112_c0,comp133960_c0,comp132953_c0,comp136434_c0,comp114029_c0,comp133654_c0,comp138298_c0,comp113868_c0,comp117886_c0,comp136276_c1,comp127838_c0,comp131813_c0,comp137914_c0,comp108057_c0,comp74353_c0,comp140885_c0,comp136475_c0,comp112521_c0,comp128784_c0,comp1192…
GO:0042440	pigment metabolic process	biological_process	0.0048538	1	6	108	378	39043	comp124663_c0,comp112521_c0,comp130922_c0,comp130563_c0,comp125407_c0,comp138298_c0
GO:0006721	terpenoid metabolic process	biological_process	0.00495	1	4	108	175	39043	comp137117_c1,comp114029_c0,comp138298_c0,comp125407_c0
GO:0016491	oxidoreductase activity	molecular_function	0.0049943	1	20	108	3835	39043	comp62616_c1,comp138298_c0,comp125407_c0,comp133654_c0,comp125086_c0,comp114029_c0,comp124290_c1,comp133960_c0,comp130141_c0,comp133729_c0,comp149215_c0,comp129334_c0,comp131541_c0,comp128451_c0,comp112521_c0,comp135489_c0,comp64852_c0,comp130922_c0,comp140002_c1,comp122234_c0
GO:0004604	phosphoadenylyl-sulfate reductase (thioredoxin) activity	molecular_function	0.0053489	1	1	108	1	39043	comp133960_c0
GO:0019379	sulfate assimilation, phosphoadenylyl sulfate reduction by phosphoadenylyl-sulfate reductase (thioredoxin)	biological_process	0.0053489	1	1	108	1	39043	comp133960_c0
GO:0019419	sulfate reduction	biological_process	0.0053489	1	1	108	1	39043	comp133960_c0
GO:0010270	photosystem II oxygen evolving complex assembly	biological_process	0.0053702	1	1	108	3	39043	comp129201_c0
GO:0009714	chalcone metabolic process	biological_process	0.0053954	1	1	108	1	39043	comp130563_c0
GO:0009715	chalcone biosynthetic process	biological_process	0.0053954	1	1	108	1	39043	comp130563_c0
GO:0016210	naringenin-chalcone synthase activity	molecular_function	0.0053954	1	1	108	1	39043	comp130563_c0
GO:0052631	sphingolipid delta-8 desaturase activity	molecular_function	0.0055793	1	1	108	1	39043	comp140002_c1
GO:0009540	zeaxanthin epoxidase [overall] activity	molecular_function	0.0062125	1	1	108	1	39043	comp138298_c0
GO:0050891	multicellular organismal water homeostasis	biological_process	0.0062125	1	1	108	1	39043	comp138298_c0
GO:0052662	zeaxanthin epoxidase activity	molecular_function	0.0062125	1	1	108	1	39043	comp138298_c0
GO:0052663	antheraxanthin epoxidase activity	molecular_function	0.0062125	1	1	108	1	39043	comp138298_c0
GO:0008852	exodeoxyribonuclease I activity	molecular_function	0.0062125	1	1	108	1	39043	comp140607_c0
GO:0009753	response to jasmonic acid stimulus	biological_process	0.0062748	1	2	108	37	39043	comp130563_c0,comp137914_c0
GO:0043765	T/G mismatch-specific endonuclease activity	molecular_function	0.0063821	1	1	108	2	39043	comp118431_c0
GO:0019284	L-methionine biosynthetic process from S-adenosylmethionine	biological_process	0.0065102	1	1	108	2	39043	comp142148_c0
GO:0033353	S-adenosylmethionine cycle	biological_process	0.0065102	1	1	108	2	39043	comp142148_c0
GO:0046523	S-methyl-5-thioribose-1-phosphate isomerase activity	molecular_function	0.0065102	1	1	108	2	39043	comp142148_c0
GO:0009705	plant-type vacuole membrane	cellular_component	0.0066215	1	2	108	34	39043	comp130563_c0,comp135936_c0
GO:0042221	response to chemical stimulus	biological_process	0.0067949	1	10	108	1230	39043	comp123503_c0,comp133654_c0,comp138298_c0,comp130563_c0,comp128451_c0,comp135542_c1,comp125086_c0,comp137914_c0,comp130922_c0,comp140973_c0
GO:0072330	monocarboxylic acid biosynthetic process	biological_process	0.0071813	1	5	108	396	39043	comp125407_c0,comp138298_c0,comp130563_c0,comp133729_c0,comp140002_c1
GO:0003682	chromatin binding	molecular_function	0.007687	1	5	108	357	39043	comp139179_c0,comp126871_c0,comp132953_c0,comp139179_c1,comp126751_c0
GO:0008299	isoprenoid biosynthetic process	biological_process	0.0078391	1	4	108	198	39043	comp125407_c0,comp138298_c0,comp137117_c1,comp114029_c0
GO:1901576	organic substance biosynthetic process	biological_process	0.0078652	1	42	108	10221	39043	comp117886_c0,comp113868_c0,comp138298_c0,comp133654_c0,comp114029_c0,comp136434_c0,comp132953_c0,comp133960_c0,comp135112_c0,comp149215_c0,comp133729_c0,comp136929_c0,comp129334_c0,comp119148_c1,comp137546_c0,comp135489_c0,comp130922_c0,comp140002_c1,comp62616_c1,comp130563_c0,comp125407_c0,comp125086_c0,comp134955_c5,comp137070_c0,comp132107_c0,comp146972_c0,comp142148_c0,comp137117_c1,comp1370…
GO:1901566	organonitrogen compound biosynthetic process	biological_process	0.0080728	1	13	108	1950	39043	comp137053_c0,comp135112_c0,comp133960_c0,comp142148_c0,comp137914_c0,comp136434_c0,comp130922_c0,comp108057_c0,comp140885_c0,comp112521_c0,comp135489_c0,comp125407_c0,comp62616_c1
GO:0006560	proline metabolic process	biological_process	0.0082959	1	3	108	127	39043	comp137914_c0,comp135112_c0,comp137053_c0
GO:0050896	response to stimulus	biological_process	0.0087071	1	28	108	5465	39043	comp140607_c0,comp124663_c0,comp139788_c4,comp138818_c0,comp127838_c0,comp130922_c0,comp143460_c0,comp137914_c0,comp128451_c0,comp100655_c0,comp118388_c1,comp110502_c0,comp138145_c0,comp129334_c0,comp128784_c0,comp123503_c0,comp130141_c0,comp135384_c0,comp140973_c0,comp124290_c1,comp135542_c1,comp112496_c1,comp125086_c0,comp132507_c0,comp130563_c0,comp138298_c0,comp133654_c0,comp132497_c0
GO:0009718	anthocyanin-containing compound biosynthetic process	biological_process	0.0090478	1	1	108	3	39043	comp130563_c0
GO:0031540	regulation of anthocyanin biosynthetic process	biological_process	0.0090478	1	1	108	3	39043	comp130563_c0
GO:0046165	alcohol biosynthetic process	biological_process	0.0090812	1	3	108	109	39043	comp137546_c0,comp138298_c0,comp149215_c0
GO:0051704	multi-organism process	biological_process	0.0092051	1	14	108	2196	39043	comp129187_c0,comp129334_c0,comp119264_c0,comp132497_c0,comp139179_c0,comp118388_c1,comp125086_c0,comp135542_c1,comp136913_c0,comp114029_c0,comp129952_c0,comp124663_c0,comp139788_c4,comp138818_c0
GO:0022804	active transmembrane transporter activity	molecular_function	0.0092487	1	7	108	754	39043	comp130858_c2,comp138818_c0,comp135542_c1,comp123503_c0,comp128569_c0,comp135359_c0,comp62616_c1
GO:0006720	isoprenoid metabolic process	biological_process	0.0093736	1	4	108	212	39043	comp138298_c0,comp125407_c0,comp114029_c0,comp137117_c1
GO:0006525	arginine metabolic process	biological_process	0.0097561	1	3	108	136	39043	comp135112_c0,comp137053_c0,comp137914_c0
GO:1901362	organic cyclic compound biosynthetic process	biological_process	0.0099064	1	25	108	4845	39043	comp140973_c0,comp136326_c0,comp137053_c0,comp149215_c0,comp132953_c0,comp138298_c0,comp125407_c0,comp133654_c0,comp62616_c1,comp130563_c0,comp132107_c0,comp131813_c0,comp130922_c0,comp108057_c0,comp136276_c1,comp128784_c0,comp119264_c0,comp119148_c1,comp129334_c0,comp136929_c0,comp74353_c0,comp140885_c0,comp136475_c0,comp112521_c0,comp135489_c0
GO:0033993	response to lipid	biological_process	0.010034	1	4	108	250	39043	comp137914_c0,comp133654_c0,comp138298_c0,comp130922_c0
GO:0055114	oxidation-reduction process	biological_process	0.010198	1	20	108	4031	39043	comp129334_c0,comp64852_c0,comp112521_c0,comp131541_c0,comp128451_c0,comp135489_c0,comp130922_c0,comp140002_c1,comp122234_c0,comp133654_c0,comp125407_c0,comp138298_c0,comp62616_c1,comp114029_c0,comp125086_c0,comp124290_c1,comp149215_c0,comp133729_c0,comp133960_c0,comp130141_c0
GO:0008773	[protein-PII] uridylyltransferase activity	molecular_function	0.010206	1	1	108	3	39043	comp137070_c0
GO:0006457	protein folding	biological_process	0.010768	1	5	108	455	39043	comp114029_c0,comp132953_c0,comp124663_c0,comp129285_c0,comp119264_c0
GO:0031537	regulation of anthocyanin metabolic process	biological_process	0.010784	1	1	108	4	39043	comp130563_c0
GO:0044283	small molecule biosynthetic process	biological_process	0.011012	1	11	108	1543	39043	comp142148_c0,comp136434_c0,comp149215_c0,comp133729_c0,comp133960_c0,comp140002_c1,comp138298_c0,comp125407_c0,comp137546_c0,comp130563_c0,comp140885_c0
GO:0009962	regulation of flavonoid biosynthetic process	biological_process	0.011115	1	1	108	4	39043	comp130563_c0
GO:0045550	geranylgeranyl reductase activity	molecular_function	0.011117	1	1	108	4	39043	comp125407_c0
GO:0080027	response to herbivore	biological_process	0.011135	1	1	108	3	39043	comp129334_c0
GO:0065008	regulation of biological quality	biological_process	0.011242	1	9	108	1163	39043	comp135384_c0,comp149215_c0,comp133960_c0,comp124663_c0,comp130141_c0,comp138298_c0,comp139179_c0,comp128569_c0,comp130563_c0
GO:0003677	DNA binding	molecular_function	0.011498	1	20	108	3513	39043	comp131059_c0,comp140607_c0,comp138818_c0,comp136276_c1,comp131813_c0,comp74353_c0,comp129334_c0,comp119148_c1,comp119264_c0,comp128784_c0,comp132953_c0,comp140973_c0,comp136326_c0,comp112496_c1,comp132107_c0,comp139179_c1,comp133654_c0,comp125407_c0,comp126871_c0,comp139179_c0
GO:0030104	water homeostasis	biological_process	0.011676	1	1	108	2	39043	comp138298_c0
GO:1901617	organic hydroxy compound biosynthetic process	biological_process	0.011786	1	3	108	121	39043	comp137546_c0,comp138298_c0,comp149215_c0
GO:0000014	single-stranded DNA specific endodeoxyribonuclease activity	molecular_function	0.012555	1	1	108	3	39043	comp118431_c0
GO:0000096	sulfur amino acid metabolic process	biological_process	0.012993	1	3	108	157	39043	comp133960_c0,comp142148_c0,comp84425_c0
GO:0010033	response to organic substance	biological_process	0.013144	1	6	108	598	39043	comp125086_c0,comp137914_c0,comp133654_c0,comp138298_c0,comp130922_c0,comp130563_c0
GO:0042807	central vacuole	cellular_component	0.013174	1	1	108	5	39043	comp135936_c0
GO:0044271	cellular nitrogen compound biosynthetic process	biological_process	0.013184	1	24	108	4729	39043	comp119148_c1,comp129334_c0,comp136929_c0,comp128784_c0,comp119264_c0,comp112521_c0,comp74353_c0,comp140885_c0,comp136475_c0,comp130922_c0,comp108057_c0,comp131813_c0,comp137914_c0,comp136276_c1,comp62616_c1,comp125407_c0,comp133654_c0,comp132107_c0,comp136434_c0,comp135112_c0,comp132953_c0,comp136326_c0,comp140973_c0,comp137053_c0
GO:0046148	pigment biosynthetic process	biological_process	0.013381	1	5	108	337	39043	comp112521_c0,comp125407_c0,comp138298_c0,comp130922_c0,comp130563_c0
GO:1901700	response to oxygen-containing compound	biological_process	0.013436	1	5	108	442	39043	comp140973_c0,comp138298_c0,comp137914_c0,comp130563_c0,comp130922_c0
GO:0001848	complement binding	molecular_function	0.013558	1	1	108	6	39043	comp136434_c0
GO:0009058	biosynthetic process	biological_process	0.013737	1	42	108	10513	39043	comp119264_c0,comp128784_c0,comp112521_c0,comp136475_c0,comp140885_c0,comp74353_c0,comp108057_c0,comp131813_c0,comp137914_c0,comp127838_c0,comp136276_c1,comp62616_c1,comp130563_c0,comp125407_c0,comp125086_c0,comp134955_c5,comp132107_c0,comp137070_c0,comp146972_c0,comp142148_c0,comp137053_c0,comp137117_c1,comp140973_c0,comp136326_c0,comp136929_c0,comp129334_c0,comp119148_c1,comp137546_c0,comp13548…
GO:0008234	cysteine-type peptidase activity	molecular_function	0.014112	1	4	108	297	39043	comp119148_c1,comp129187_c0,comp128451_c0,comp125961_c0
GO:0044710	single-organism metabolic process	biological_process	0.014166	1	41	108	9936	39043	comp108057_c0,comp125548_c0,comp137914_c0,comp131813_c0,comp124663_c0,comp127838_c0,comp100655_c0,comp131541_c0,comp112521_c0,comp64852_c0,comp140885_c0,comp125151_c0,comp124290_c1,comp142148_c0,comp130141_c0,comp137117_c1,comp137053_c0,comp130563_c0,comp62616_c1,comp125407_c0,comp125086_c0,comp130922_c0,comp122234_c0,comp140002_c1,comp119148_c1,comp129334_c0,comp84425_c0,comp137546_c0,comp128451…
GO:0000785	chromatin	cellular_component	0.014586	1	5	108	438	39043	comp139179_c0,comp126871_c0,comp139179_c1,comp126751_c0,comp132953_c0
GO:0042592	homeostatic process	biological_process	0.014899	1	5	108	471	39043	comp128569_c0,comp138298_c0,comp124663_c0,comp133960_c0,comp130141_c0
GO:0006557	S-adenosylmethioninamine biosynthetic process	biological_process	0.014962	1	1	108	6	39043	comp137053_c0
GO:0046499	S-adenosylmethioninamine metabolic process	biological_process	0.014962	1	1	108	6	39043	comp137053_c0
GO:0044711	single-organism biosynthetic process	biological_process	0.015051	1	11	108	1605	39043	comp149215_c0,comp133729_c0,comp133960_c0,comp140002_c1,comp142148_c0,comp136434_c0,comp140885_c0,comp138298_c0,comp125407_c0,comp137546_c0,comp130563_c0
GO:0008685	2-C-methyl-D-erythritol 2,4-cyclodiphosphate synthase activity	molecular_function	0.015256	1	1	108	3	39043	comp137117_c1
GO:0015297	antiporter activity	molecular_function	0.015301	1	3	108	150	39043	comp135542_c1,comp123503_c0,comp128569_c0
GO:0000325	plant-type vacuole	cellular_component	0.015876	1	2	108	55	39043	comp130563_c0,comp135936_c0
GO:1901137	carbohydrate derivative biosynthetic process	biological_process	0.016136	1	9	108	1207	39043	comp149215_c0,comp137053_c0,comp127838_c0,comp108057_c0,comp112521_c0,comp113868_c0,comp133654_c0,comp137546_c0,comp62616_c1
GO:0009309	amine biosynthetic process	biological_process	0.01647	1	3	108	172	39043	comp137053_c0,comp135112_c0,comp137914_c0
GO:0042401	cellular biogenic amine biosynthetic process	biological_process	0.01647	1	3	108	172	39043	comp135112_c0,comp137053_c0,comp137914_c0
GO:0008792	arginine decarboxylase activity	molecular_function	0.016723	1	1	108	4	39043	comp137914_c0
GO:0016831	carboxy-lyase activity	molecular_function	0.016931	1	3	108	169	39043	comp137053_c0,comp135112_c0,comp137914_c0
GO:0005488	binding	molecular_function	0.01719	1	77	108	22011	39043	comp119264_c0,comp128784_c0,comp64852_c0,comp74353_c0,comp140885_c0,comp136316_c0,comp133327_c2,comp112521_c0,comp100655_c0,comp143460_c0,comp150306_c0,comp125548_c0,comp137828_c1,comp130858_c2,comp127838_c0,comp138818_c0,comp59541_c0,comp62616_c1,comp138062_c0,comp125086_c0,comp131632_c0,comp141961_c0,comp146972_c0,comp136326_c0,comp84425_c0,comp138145_c0,comp129334_c0,comp126751_c0,comp114597_c…
GO:0044427	chromosomal part	cellular_component	0.017431	1	8	108	920	39043	comp130922_c0,comp132953_c0,comp140607_c0,comp119264_c0,comp139179_c0,comp126871_c0,comp139179_c1,comp126751_c0
GO:0003968	RNA-directed RNA polymerase activity	molecular_function	0.017433	1	3	108	173	39043	comp128451_c0,comp131813_c0,comp119148_c1
GO:0031379	RNA-directed RNA polymerase complex	cellular_component	0.017433	1	3	108	173	39043	comp119148_c1,comp131813_c0,comp128451_c0
GO:0031969	chloroplast membrane	cellular_component	0.017619	1	2	108	45	39043	comp112521_c0,comp138298_c0
GO:0019509	L-methionine salvage from methylthioadenosine	biological_process	0.01803	1	1	108	6	39043	comp142148_c0
GO:0043102	amino acid salvage	biological_process	0.01803	1	1	108	6	39043	comp142148_c0
GO:0071267	L-methionine salvage	biological_process	0.01803	1	1	108	6	39043	comp142148_c0
GO:0000097	sulfur amino acid biosynthetic process	biological_process	0.018043	1	2	108	57	39043	comp133960_c0,comp142148_c0
GO:0055085	transmembrane transport	biological_process	0.018065	1	12	108	1968	39043	comp135359_c0,comp108057_c0,comp138818_c0,comp130858_c2,comp62616_c1,comp128569_c0,comp119264_c0,comp123503_c0,comp135018_c0,comp135542_c1,comp131630_c0,comp137398_c3
GO:0042170	plastid membrane	cellular_component	0.01883	1	2	108	47	39043	comp112521_c0,comp138298_c0
GO:0005634	nucleus	cellular_component	0.01896	1	25	108	5027	39043	comp112496_c1,comp131632_c0,comp131630_c0,comp132107_c0,comp138631_c0,comp130563_c0,comp125407_c0,comp133654_c0,comp132953_c0,comp140973_c0,comp136326_c0,comp137117_c1,comp146972_c0,comp142148_c0,comp128451_c0,comp74353_c0,comp136475_c0,comp119148_c1,comp110502_c0,comp136929_c0,comp129334_c0,comp128784_c0,comp119264_c0,comp136276_c1,comp131813_c0
GO:0051082	unfolded protein binding	molecular_function	0.019169	1	4	108	330	39043	comp119264_c0,comp124663_c0,comp132953_c0,comp114029_c0
GO:0009737	response to abscisic acid stimulus	biological_process	0.019245	1	3	108	161	39043	comp130922_c0,comp138298_c0,comp137914_c0
GO:0004512	inositol-3-phosphate synthase activity	molecular_function	0.019335	1	1	108	5	39043	comp137546_c0
GO:0046429	4-hydroxy-3-methylbut-2-en-1-yl diphosphate synthase activity	molecular_function	0.019506	1	1	108	5	39043	comp114029_c0
GO:0052592	oxidoreductase activity, acting on CH or CH2 groups, with an iron-sulfur protein as acceptor	molecular_function	0.019506	1	1	108	5	39043	comp114029_c0
GO:0044272	sulfur compound biosynthetic process	biological_process	0.02068	1	3	108	166	39043	comp142148_c0,comp133960_c0,comp137053_c0
GO:0009727	detection of ethylene stimulus	biological_process	0.0207	1	1	108	5	39043	comp125086_c0
GO:0006855	drug transmembrane transport	biological_process	0.021205	1	2	108	67	39043	comp135542_c1,comp123503_c0
GO:0015238	drug transmembrane transporter activity	molecular_function	0.021205	1	2	108	67	39043	comp123503_c0,comp135542_c1
GO:0009687	abscisic acid metabolic process	biological_process	0.022098	1	1	108	6	39043	comp138298_c0
GO:0009688	abscisic acid biosynthetic process	biological_process	0.022098	1	1	108	6	39043	comp138298_c0
GO:0043288	apocarotenoid metabolic process	biological_process	0.022098	1	1	108	6	39043	comp138298_c0
GO:0043289	apocarotenoid biosynthetic process	biological_process	0.022098	1	1	108	6	39043	comp138298_c0
GO:0010207	photosystem II assembly	biological_process	0.022506	1	1	108	8	39043	comp129201_c0
GO:0009692	ethylene metabolic process	biological_process	0.022778	1	1	108	8	39043	comp125086_c0
GO:0009693	ethylene biosynthetic process	biological_process	0.022778	1	1	108	8	39043	comp125086_c0
GO:0043449	cellular alkene metabolic process	biological_process	0.022778	1	1	108	8	39043	comp125086_c0
GO:0043450	alkene biosynthetic process	biological_process	0.022778	1	1	108	8	39043	comp125086_c0
GO:0006021	inositol biosynthetic process	biological_process	0.022922	1	1	108	6	39043	comp137546_c0
GO:0006633	fatty acid biosynthetic process	biological_process	0.022942	1	4	108	351	39043	comp140002_c1,comp133729_c0,comp130563_c0,comp125407_c0
GO:0050832	defense response to fungus	biological_process	0.023109	1	2	108	75	39043	comp132497_c0,comp139788_c4
GO:0009611	response to wounding	biological_process	0.023255	1	3	108	202	39043	comp135384_c0,comp130563_c0,comp137914_c0
GO:0090484	drug transporter activity	molecular_function	0.023307	1	2	108	70	39043	comp135542_c1,comp123503_c0
GO:0008898	homocysteine S-methyltransferase activity	molecular_function	0.023838	1	1	108	8	39043	comp84425_c0
GO:1901135	carbohydrate derivative metabolic process	biological_process	0.024069	1	14	108	2431	39043	comp137053_c0,comp149215_c0,comp135112_c0,comp124663_c0,comp127838_c0,comp142148_c0,comp108057_c0,comp112521_c0,comp133654_c0,comp113868_c0,comp137546_c0,comp62616_c1,comp117886_c0,comp132507_c0
GO:0080167	response to karrikin	biological_process	0.024133	1	2	108	80	39043	comp137914_c0,comp132507_c0
GO:0004540	ribonuclease activity	molecular_function	0.024285	1	3	108	200	39043	comp129952_c0,comp141357_c0,comp132507_c0
GO:0015893	drug transport	biological_process	0.024304	1	2	108	72	39043	comp135542_c1,comp123503_c0
GO:0070981	L-asparagine biosynthetic process	biological_process	0.024349	1	1	108	9	39043	comp136434_c0
GO:0070982	L-asparagine metabolic process	biological_process	0.024349	1	1	108	9	39043	comp136434_c0
GO:0010204	defense response signaling pathway, resistance gene-independent	biological_process	0.024637	1	1	108	6	39043	comp124663_c0
GO:1901657	glycosyl compound metabolic process	biological_process	0.024834	1	9	108	1358	39043	comp62616_c1,comp117886_c0,comp132507_c0,comp137546_c0,comp108057_c0,comp142148_c0,comp124663_c0,comp149215_c0,comp137053_c0
GO:1901659	glycosyl compound biosynthetic process	biological_process	0.025436	1	5	108	591	39043	comp137546_c0,comp62616_c1,comp108057_c0,comp149215_c0,comp137053_c0
GO:0051707	response to other organism	biological_process	0.02559	1	5	108	519	39043	comp129334_c0,comp132497_c0,comp125086_c0,comp139788_c4,comp124663_c0
GO:0004984	olfactory receptor activity	molecular_function	0.026199	1	1	108	9	39043	comp110502_c0
GO:0033743	peptide-methionine (R)-S-oxide reductase activity	molecular_function	0.026697	1	1	108	14	39043	comp129334_c0
GO:0009941	chloroplast envelope	cellular_component	0.026754	1	4	108	267	39043	comp112521_c0,comp146972_c0,comp138298_c0,comp125407_c0
GO:0016568	chromatin modification	biological_process	0.027075	1	3	108	176	39043	comp136475_c0,comp136326_c0,comp112496_c1
GO:0005783	endoplasmic reticulum	cellular_component	0.02787	1	6	108	734	39043	comp112521_c0,comp133960_c0,comp124663_c0,comp130922_c0,comp130563_c0,comp132497_c0
GO:0048878	chemical homeostasis	biological_process	0.028502	1	3	108	212	39043	comp138298_c0,comp128569_c0,comp124663_c0
GO:0042626	ATPase activity, coupled to transmembrane movement of substances	molecular_function	0.029143	1	4	108	372	39043	comp130858_c2,comp138818_c0,comp135359_c0,comp62616_c1
GO:0043492	ATPase activity, coupled to movement of substances	molecular_function	0.029505	1	4	108	375	39043	comp130858_c2,comp138818_c0,comp62616_c1,comp135359_c0
GO:0009526	plastid envelope	cellular_component	0.029746	1	4	108	274	39043	comp125407_c0,comp138298_c0,comp146972_c0,comp112521_c0
GO:0009445	putrescine metabolic process	biological_process	0.03008	1	1	108	7	39043	comp137914_c0
GO:0009446	putrescine biosynthetic process	biological_process	0.03008	1	1	108	7	39043	comp137914_c0
GO:0016053	organic acid biosynthetic process	biological_process	0.031014	1	8	108	1170	39043	comp130563_c0,comp125407_c0,comp138298_c0,comp140002_c1,comp133960_c0,comp133729_c0,comp136434_c0,comp142148_c0
GO:0046394	carboxylic acid biosynthetic process	biological_process	0.031014	1	8	108	1170	39043	comp133729_c0,comp140002_c1,comp133960_c0,comp136434_c0,comp142148_c0,comp138298_c0,comp125407_c0,comp130563_c0
GO:0005694	chromosome	cellular_component	0.032579	1	8	108	1037	39043	comp130922_c0,comp140607_c0,comp132953_c0,comp126871_c0,comp139179_c0,comp119264_c0,comp126751_c0,comp139179_c1
GO:0042493	response to drug	biological_process	0.032592	1	2	108	93	39043	comp123503_c0,comp135542_c1
GO:0097305	response to alcohol	biological_process	0.033557	1	3	108	206	39043	comp138298_c0,comp137914_c0,comp130922_c0
GO:0005983	starch catabolic process	biological_process	0.033674	1	1	108	8	39043	comp129334_c0
GO:0006714	sesquiterpenoid metabolic process	biological_process	0.033977	1	1	108	11	39043	comp138298_c0
GO:0016106	sesquiterpenoid biosynthetic process	biological_process	0.033977	1	1	108	11	39043	comp138298_c0
GO:0006555	methionine metabolic process	biological_process	0.034045	1	2	108	102	39043	comp142148_c0,comp84425_c0
GO:0010277	chlorophyllide a oxygenase [overall] activity	molecular_function	0.03504	1	1	108	11	39043	comp112521_c0
GO:0018130	heterocycle biosynthetic process	biological_process	0.035241	1	22	108	4641	39043	comp62616_c1,comp125407_c0,comp133654_c0,comp132107_c0,comp132953_c0,comp137053_c0,comp140973_c0,comp136326_c0,comp136929_c0,comp129334_c0,comp119148_c1,comp119264_c0,comp128784_c0,comp135489_c0,comp112521_c0,comp136475_c0,comp74353_c0,comp140885_c0,comp108057_c0,comp130922_c0,comp131813_c0,comp136276_c1
GO:0015995	chlorophyll biosynthetic process	biological_process	0.035317	1	3	108	159	39043	comp125407_c0,comp130922_c0,comp112521_c0
GO:0017048	Rho GTPase binding	molecular_function	0.035344	1	1	108	9	39043	comp119264_c0
GO:0009415	response to water stimulus	biological_process	0.035933	1	2	108	90	39043	comp140973_c0,comp138298_c0
GO:0016667	oxidoreductase activity, acting on a sulfur group of donors	molecular_function	0.0361	1	3	108	236	39043	comp129334_c0,comp130141_c0,comp133960_c0
GO:0005215	transporter activity	molecular_function	0.036274	1	15	108	3068	39043	comp108057_c0,comp130922_c0,comp135359_c0,comp138818_c0,comp130858_c2,comp140973_c0,comp62616_c1,comp123503_c0,comp119264_c0,comp128569_c0,comp135936_c0,comp131630_c0,comp135542_c1,comp135018_c0,comp137398_c3
GO:0009813	flavonoid biosynthetic process	biological_process	0.036356	1	1	108	10	39043	comp130563_c0
GO:0016123	xanthophyll biosynthetic process	biological_process	0.037067	1	1	108	7	39043	comp138298_c0
GO:0007608	sensory perception of smell	biological_process	0.037087	1	1	108	12	39043	comp110502_c0
GO:0034637	cellular carbohydrate biosynthetic process	biological_process	0.037102	1	5	108	483	39043	comp137546_c0,comp133654_c0,comp113868_c0,comp127838_c0,comp149215_c0
GO:0035737	injection of substance in to other organism	biological_process	0.037237	1	1	108	11	39043	comp118388_c1
GO:0035738	envenomation resulting in modification of morphology or physiology of other organism	biological_process	0.037237	1	1	108	11	39043	comp118388_c1
GO:0044559	envenomation resulting in modulation of voltage-gated potassium channel activity in other organism	biological_process	0.037237	1	1	108	11	39043	comp118388_c1
GO:0044560	envenomation resulting in modulation of ion channel activity in other organism	biological_process	0.037237	1	1	108	11	39043	comp118388_c1
GO:0044562	envenomation resulting in negative regulation of voltage-gated potassium channel activity in other organism	biological_process	0.037237	1	1	108	11	39043	comp118388_c1
GO:0044564	envenomation resulting in occlusion of the pore of voltage-gated potassium channel in other organism	biological_process	0.037237	1	1	108	11	39043	comp118388_c1
GO:0015368	calcium:cation antiporter activity	molecular_function	0.03734	1	1	108	8	39043	comp128569_c0
GO:0015369	calcium:hydrogen antiporter activity	molecular_function	0.03734	1	1	108	8	39043	comp128569_c0
GO:0019748	secondary metabolic process	biological_process	0.038046	1	3	108	203	39043	comp100655_c0,comp149215_c0,comp130563_c0
GO:0009607	response to biotic stimulus	biological_process	0.038102	1	5	108	580	39043	comp139788_c4,comp124663_c0,comp125086_c0,comp132497_c0,comp129334_c0
GO:0051139	metal ion:hydrogen antiporter activity	molecular_function	0.038416	1	1	108	9	39043	comp128569_c0
GO:0006576	cellular biogenic amine metabolic process	biological_process	0.038425	1	4	108	385	39043	comp125407_c0,comp137914_c0,comp137053_c0,comp135112_c0
GO:0046906	tetrapyrrole binding	molecular_function	0.038681	1	5	108	675	39043	comp125151_c0,comp140002_c1,comp131541_c0,comp124290_c1,comp62616_c1
GO:0048518	positive regulation of biological process	biological_process	0.039984	1	4	108	424	39043	comp140973_c0,comp74353_c0,comp124663_c0,comp119264_c0
GO:0002218	activation of innate immune response	biological_process	0.040135	1	1	108	15	39043	comp124663_c0
GO:0016161	beta-amylase activity	molecular_function	0.040199	1	1	108	9	39043	comp129334_c0
GO:0004506	squalene monooxygenase activity	molecular_function	0.040234	1	1	108	11	39043	comp138298_c0
GO:0009064	glutamine family amino acid metabolic process	biological_process	0.040455	1	3	108	242	39043	comp137053_c0,comp135112_c0,comp137914_c0
GO:0015399	primary active transmembrane transporter activity	molecular_function	0.040491	1	4	108	413	39043	comp138818_c0,comp130858_c2,comp62616_c1,comp135359_c0
GO:0015405	P-P-bond-hydrolysis-driven transmembrane transporter activity	molecular_function	0.040491	1	4	108	413	39043	comp138818_c0,comp130858_c2,comp135359_c0,comp62616_c1
GO:0050878	regulation of body fluid levels	biological_process	0.04077	1	2	108	105	39043	comp138298_c0,comp135384_c0
GO:0004536	deoxyribonuclease activity	molecular_function	0.041321	1	2	108	90	39043	comp118431_c0,comp140607_c0
GO:0051276	chromosome organization	biological_process	0.041561	1	4	108	398	39043	comp119264_c0,comp136326_c0,comp136475_c0,comp112496_c1
GO:0019872	streptomycin biosynthetic process	biological_process	0.041926	1	2	108	82	39043	comp149215_c0,comp137546_c0
GO:0030647	aminoglycoside antibiotic metabolic process	biological_process	0.041926	1	2	108	82	39043	comp137546_c0,comp149215_c0
GO:0030648	aminoglycoside antibiotic biosynthetic process	biological_process	0.041926	1	2	108	82	39043	comp149215_c0,comp137546_c0
GO:0046343	streptomycin metabolic process	biological_process	0.041926	1	2	108	82	39043	comp137546_c0,comp149215_c0
GO:0044106	cellular amine metabolic process	biological_process	0.04216	1	4	108	395	39043	comp125407_c0,comp137914_c0,comp135112_c0,comp137053_c0
GO:0071265	L-methionine biosynthetic process	biological_process	0.043378	1	1	108	12	39043	comp142148_c0
GO:0016137	glycoside metabolic process	biological_process	0.043384	1	2	108	83	39043	comp137546_c0,comp149215_c0
GO:0016138	glycoside biosynthetic process	biological_process	0.043384	1	2	108	83	39043	comp137546_c0,comp149215_c0
GO:0010114	response to red light	biological_process	0.043399	1	1	108	13	39043	comp138298_c0
GO:0003919	FMN adenylyltransferase activity	molecular_function	0.043561	1	1	108	10	39043	comp140885_c0
GO:0022857	transmembrane transporter activity	molecular_function	0.043707	1	13	108	2591	39043	comp128569_c0,comp123503_c0,comp119264_c0,comp62616_c1,comp137398_c3,comp135542_c1,comp135018_c0,comp131630_c0,comp135359_c0,comp108057_c0,comp130922_c0,comp130858_c2,comp138818_c0
GO:0070569	uridylyltransferase activity	molecular_function	0.0438	1	1	108	12	39043	comp137070_c0
GO:0006631	fatty acid metabolic process	biological_process	0.043865	1	4	108	436	39043	comp133729_c0,comp140002_c1,comp125407_c0,comp130563_c0
GO:0005549	odorant binding	molecular_function	0.044174	1	1	108	23	39043	comp110502_c0
GO:0046173	polyol biosynthetic process	biological_process	0.04471	1	2	108	84	39043	comp149215_c0,comp137546_c0
GO:0044434	chloroplast part	cellular_component	0.044919	1	6	108	604	39043	comp138298_c0,comp125407_c0,comp130922_c0,comp146972_c0,comp129201_c0,comp112521_c0
GO:0017056	structural constituent of nuclear pore	molecular_function	0.04542	1	1	108	12	39043	comp110502_c0
GO:0016122	xanthophyll metabolic process	biological_process	0.045809	1	1	108	9	39043	comp138298_c0
GO:0045089	positive regulation of innate immune response	biological_process	0.045882	1	1	108	16	39043	comp124663_c0
GO:0006970	response to osmotic stress	biological_process	0.045965	1	3	108	209	39043	comp137914_c0,comp138298_c0,comp125086_c0
GO:0016788	hydrolase activity, acting on ester bonds	molecular_function	0.046227	1	10	108	1616	39043	comp118431_c0,comp130698_c0,comp132507_c0,comp141357_c0,comp128729_c0,comp136913_c0,comp135112_c0,comp140607_c0,comp139788_c4,comp129952_c0
GO:0006527	arginine catabolic process	biological_process	0.046366	1	1	108	11	39043	comp137914_c0
GO:0031349	positive regulation of defense response	biological_process	0.046736	1	1	108	17	39043	comp124663_c0
GO:0031325	positive regulation of cellular metabolic process	biological_process	0.046938	1	3	108	273	39043	comp119264_c0,comp74353_c0,comp140973_c0
GO:0009893	positive regulation of metabolic process	biological_process	0.047237	1	3	108	274	39043	comp119264_c0,comp74353_c0,comp140973_c0
GO:0016820	hydrolase activity, acting on acid anhydrides, catalyzing transmembrane movement of substances	molecular_function	0.047359	1	4	108	426	39043	comp138818_c0,comp130858_c2,comp62616_c1,comp135359_c0
GO:0044435	plastid part	cellular_component	0.04776	1	6	108	612	39043	comp125407_c0,comp138298_c0,comp146972_c0,comp130922_c0,comp129201_c0,comp112521_c0
GO:0009720	detection of hormone stimulus	biological_process	0.047964	1	1	108	14	39043	comp125086_c0
GO:0009726	detection of endogenous stimulus	biological_process	0.047964	1	1	108	14	39043	comp125086_c0
GO:0016787	hydrolase activity	molecular_function	0.048033	1	29	108	6759	39043	comp128451_c0,comp112521_c0,comp125961_c0,comp128729_c0,comp131252_c0,comp119148_c1,comp129334_c0,comp141357_c0,comp129187_c0,comp139788_c4,comp140607_c0,comp138818_c0,comp131059_c0,comp130858_c2,comp130922_c0,comp137070_c0,comp136913_c0,comp62616_c1,comp132507_c0,comp138062_c0,comp118431_c0,comp129939_c0,comp130698_c0,comp135112_c0,comp129952_c0,comp135384_c0,comp137117_c1,comp135359_c0,comp1362…
GO:0016999	antibiotic metabolic process	biological_process	0.048305	1	2	108	88	39043	comp137546_c0,comp149215_c0
GO:0017000	antibiotic biosynthetic process	biological_process	0.048305	1	2	108	88	39043	comp149215_c0,comp137546_c0
GO:0017144	drug metabolic process	biological_process	0.048305	1	2	108	88	39043	comp137546_c0,comp149215_c0
GO:0004089	carbonate dehydratase activity	molecular_function	0.048519	1	1	108	15	39043	comp125548_c0
GO:0019438	aromatic compound biosynthetic process	biological_process	0.048672	1	21	108	4535	39043	comp125407_c0,comp133654_c0,comp62616_c1,comp130563_c0,comp132107_c0,comp137053_c0,comp140973_c0,comp136326_c0,comp132953_c0,comp119264_c0,comp128784_c0,comp136929_c0,comp129334_c0,comp119148_c1,comp136475_c0,comp74353_c0,comp112521_c0,comp131813_c0,comp108057_c0,comp130922_c0,comp136276_c1
GO:0015105	arsenite transmembrane transporter activity	molecular_function	0.049052	1	1	108	9	39043	comp135359_c0
GO:0015700	arsenite transport	biological_process	0.049052	1	1	108	9	39043	comp135359_c0
GO:0065007	biological regulation	biological_process	0.049143	1	30	108	7061	39043	comp139179_c0,comp138298_c0,comp133654_c0,comp128569_c0,comp130563_c0,comp132507_c0,comp136913_c0,comp132107_c0,comp134955_c5,comp146972_c0,comp149215_c0,comp135384_c0,comp140973_c0,comp132953_c0,comp130141_c0,comp133960_c0,comp119264_c0,comp128784_c0,comp138145_c0,comp129334_c0,comp136929_c0,comp110502_c0,comp136475_c0,comp74353_c0,comp131813_c0,comp143460_c0,comp136276_c1,comp127838_c0,comp1388…
GO:0016109	tetraterpenoid biosynthetic process	biological_process	0.049215	1	2	108	82	39043	comp138298_c0,comp125407_c0
GO:0016117	carotenoid biosynthetic process	biological_process	0.049215	1	2	108	82	39043	comp125407_c0,comp138298_c0
GO:0008653	lipopolysaccharide metabolic process	biological_process	0.050519	1	3	108	188	39043	comp113868_c0,comp133654_c0,comp127838_c0
GO:0009103	lipopolysaccharide biosynthetic process	biological_process	0.050519	1	3	108	188	39043	comp113868_c0,comp133654_c0,comp127838_c0
GO:0016149	translation release factor activity, codon specific	molecular_function	0.050535	1	1	108	12	39043	comp134955_c5
GO:0006790	sulfur compound metabolic process	biological_process	0.050775	1	4	108	418	39043	comp142148_c0,comp84425_c0,comp137053_c0,comp133960_c0
GO:0010584	pollen exine formation	biological_process	0.050817	1	1	108	15	39043	comp112496_c1
GO:0016872	intramolecular lyase activity	molecular_function	0.050922	1	1	108	13	39043	comp137546_c0
GO:0006308	DNA catabolic process	biological_process	0.050936	1	2	108	100	39043	comp140607_c0,comp118431_c0
GO:0016108	tetraterpenoid metabolic process	biological_process	0.051488	1	2	108	84	39043	comp125407_c0,comp138298_c0
GO:0016116	carotenoid metabolic process	biological_process	0.051488	1	2	108	84	39043	comp125407_c0,comp138298_c0
GO:0030880	RNA polymerase complex	cellular_component	0.054063	1	3	108	259	39043	comp131813_c0,comp119148_c1,comp128451_c0
GO:0016570	histone modification	biological_process	0.054162	1	2	108	84	39043	comp136475_c0,comp136326_c0
GO:1900674	olefin biosynthetic process	biological_process	0.054481	1	1	108	18	39043	comp125086_c0
GO:0010224	response to UV-B	biological_process	0.054666	1	1	108	12	39043	comp130563_c0
GO:0016569	covalent chromatin modification	biological_process	0.055708	1	2	108	85	39043	comp136475_c0,comp136326_c0
GO:0010628	positive regulation of gene expression	biological_process	0.055876	1	2	108	131	39043	comp74353_c0,comp140973_c0
GO:0045893	positive regulation of transcription, DNA-dependent	biological_process	0.055876	1	2	108	131	39043	comp74353_c0,comp140973_c0
GO:0009626	plant-type hypersensitive response	biological_process	0.05661	1	1	108	14	39043	comp124663_c0
GO:0046914	transition metal ion binding	molecular_function	0.056624	1	18	108	3859	39043	comp62616_c1,comp129724_c0,comp138631_c0,comp125086_c0,comp131630_c0,comp124290_c1,comp137117_c1,comp137546_c0,comp110502_c0,comp74353_c0,comp136475_c0,comp112521_c0,comp131541_c0,comp133327_c2,comp135489_c0,comp143460_c0,comp125548_c0,comp140002_c1
GO:0034357	photosynthetic membrane	cellular_component	0.057146	1	4	108	420	39043	comp129201_c0,comp112521_c0,comp125407_c0,comp138298_c0
GO:0005788	endoplasmic reticulum lumen	cellular_component	0.057401	1	1	108	17	39043	comp133960_c0
GO:0030153	bacteriocin immunity	biological_process	0.05815	1	1	108	19	39043	comp100655_c0
GO:0009432	SOS response	biological_process	0.05818	1	1	108	14	39043	comp140607_c0
GO:0016849	phosphorus-oxygen lyase activity	molecular_function	0.058479	1	1	108	22	39043	comp137117_c1
GO:0051254	positive regulation of RNA metabolic process	biological_process	0.058664	1	2	108	137	39043	comp74353_c0,comp140973_c0
GO:0016830	carbon-carbon lyase activity	molecular_function	0.058764	1	3	108	277	39043	comp137053_c0,comp135112_c0,comp137914_c0
GO:0006325	chromatin organization	biological_process	0.059037	1	3	108	281	39043	comp136326_c0,comp136475_c0,comp112496_c1
GO:0010208	pollen wall assembly	biological_process	0.059587	1	1	108	17	39043	comp112496_c1
GO:0050792	regulation of viral process	biological_process	0.059787	1	1	108	19	39043	comp136913_c0
GO:0034050	host programmed cell death induced by symbiont	biological_process	0.060509	1	1	108	15	39043	comp124663_c0
GO:0006066	alcohol metabolic process	biological_process	0.060679	1	3	108	275	39043	comp137546_c0,comp138298_c0,comp149215_c0
GO:0009308	amine metabolic process	biological_process	0.06131	1	4	108	442	39043	comp135112_c0,comp137053_c0,comp125407_c0,comp137914_c0
GO:0009244	lipopolysaccharide core region biosynthetic process	biological_process	0.061927	1	1	108	12	39043	comp113868_c0
GO:0046401	lipopolysaccharide core region metabolic process	biological_process	0.061927	1	1	108	12	39043	comp113868_c0
GO:0045935	positive regulation of nucleobase-containing compound metabolic process	biological_process	0.062174	1	2	108	144	39043	comp74353_c0,comp140973_c0
GO:0051173	positive regulation of nitrogen compound metabolic process	biological_process	0.062637	1	2	108	146	39043	comp74353_c0,comp140973_c0
GO:0031967	organelle envelope	cellular_component	0.062921	1	7	108	1136	39043	comp130922_c0,comp110502_c0,comp146972_c0,comp119264_c0,comp138298_c0,comp125407_c0,comp112521_c0
GO:0016573	histone acetylation	biological_process	0.065552	1	1	108	15	39043	comp136475_c0
GO:0007187	G-protein coupled receptor signaling pathway, coupled to cyclic nucleotide second messenger	biological_process	0.06675	1	1	108	21	39043	comp110502_c0
GO:0019344	cysteine biosynthetic process	biological_process	0.067436	1	1	108	17	39043	comp133960_c0
GO:0015031	protein transport	biological_process	0.068865	1	8	108	1269	39043	comp130922_c0,comp133960_c0,comp135112_c0,comp136276_c1,comp140973_c0,comp110502_c0,comp119264_c0,comp132107_c0
GO:0016747	transferase activity, transferring acyl groups other than amino-acyl groups	molecular_function	0.068941	1	4	108	474	39043	comp136475_c0,comp135112_c0,comp133267_c0,comp130563_c0
GO:0045184	establishment of protein localization	biological_process	0.069656	1	8	108	1272	39043	comp119264_c0,comp110502_c0,comp132107_c0,comp130922_c0,comp140973_c0,comp136276_c1,comp135112_c0,comp133960_c0
GO:0018393	internal peptidyl-lysine acetylation	biological_process	0.069748	1	1	108	16	39043	comp136475_c0
GO:0018394	peptidyl-lysine acetylation	biological_process	0.069748	1	1	108	16	39043	comp136475_c0
GO:0003676	nucleic acid binding	molecular_function	0.070133	1	29	108	7485	39043	comp140607_c0,comp138818_c0,comp131059_c0,comp136276_c1,comp130922_c0,comp131813_c0,comp135489_c0,comp74353_c0,comp119148_c1,comp141357_c0,comp129334_c0,comp128784_c0,comp119264_c0,comp132953_c0,comp129952_c0,comp136326_c0,comp140973_c0,comp137117_c1,comp134955_c5,comp135018_c0,comp112496_c1,comp139179_c1,comp132107_c0,comp138631_c0,comp125407_c0,comp139179_c0,comp133654_c0,comp126871_c0,comp1184…
GO:0015643	toxic substance binding	molecular_function	0.070239	1	1	108	23	39043	comp100655_c0
GO:0080090	regulation of primary metabolic process	biological_process	0.070706	1	17	108	3630	39043	comp131813_c0,comp136276_c1,comp124663_c0,comp119264_c0,comp128784_c0,comp136929_c0,comp129334_c0,comp136475_c0,comp74353_c0,comp146972_c0,comp140973_c0,comp132953_c0,comp133654_c0,comp130563_c0,comp132507_c0,comp132107_c0,comp134955_c5
GO:0004519	endonuclease activity	molecular_function	0.070714	1	3	108	293	39043	comp118431_c0,comp141357_c0,comp129952_c0
GO:0045088	regulation of innate immune response	biological_process	0.071023	1	1	108	21	39043	comp124663_c0
GO:0009067	aspartate family amino acid biosynthetic process	biological_process	0.071029	1	2	108	121	39043	comp136434_c0,comp142148_c0
GO:0010557	positive regulation of macromolecule biosynthetic process	biological_process	0.071572	1	2	108	159	39043	comp140973_c0,comp74353_c0
GO:0009926	auxin polar transport	biological_process	0.071873	1	1	108	18	39043	comp130563_c0
GO:0006473	protein acetylation	biological_process	0.072306	1	1	108	19	39043	comp136475_c0
GO:0006475	internal protein amino acid acetylation	biological_process	0.072306	1	1	108	19	39043	comp136475_c0
GO:0002253	activation of immune response	biological_process	0.072436	1	1	108	23	39043	comp124663_c0
GO:0004521	endoribonuclease activity	molecular_function	0.072487	1	2	108	153	39043	comp141357_c0,comp129952_c0
GO:0005774	vacuolar membrane	cellular_component	0.072648	1	2	108	115	39043	comp130563_c0,comp135936_c0
GO:0016043	cellular component organization	biological_process	0.073194	1	12	108	2389	39043	comp131813_c0,comp146972_c0,comp136326_c0,comp139788_c4,comp119264_c0,comp129201_c0,comp114029_c0,comp136475_c0,comp132107_c0,comp135542_c1,comp134955_c5,comp112496_c1
GO:0071822	protein complex subunit organization	biological_process	0.073503	1	4	108	545	39043	comp134955_c5,comp132107_c0,comp129201_c0,comp119264_c0
GO:0042967	acyl-carrier-protein biosynthetic process	biological_process	0.073564	1	3	108	265	39043	comp136475_c0,comp135112_c0,comp130563_c0
GO:0004402	histone acetyltransferase activity	molecular_function	0.073976	1	1	108	19	39043	comp136475_c0
GO:0031419	cobalamin binding	molecular_function	0.074042	1	1	108	20	39043	comp125151_c0
GO:0009889	regulation of biosynthetic process	biological_process	0.074832	1	15	108	3141	39043	comp134955_c5,comp74353_c0,comp132107_c0,comp136475_c0,comp130563_c0,comp136929_c0,comp129334_c0,comp128784_c0,comp133654_c0,comp119264_c0,comp132953_c0,comp136276_c1,comp140973_c0,comp146972_c0,comp131813_c0
GO:0051382	kinetochore assembly	biological_process	0.074888	1	1	108	27	39043	comp119264_c0
GO:0051383	kinetochore organization	biological_process	0.074888	1	1	108	27	39043	comp119264_c0
GO:0004066	asparagine synthase (glutamine-hydrolyzing) activity	molecular_function	0.075217	1	1	108	23	39043	comp136434_c0
GO:0031328	positive regulation of cellular biosynthetic process	biological_process	0.07544	1	2	108	166	39043	comp74353_c0,comp140973_c0
GO:0045229	external encapsulating structure organization	biological_process	0.075906	1	2	108	152	39043	comp139788_c4,comp112496_c1
GO:0043903	regulation of symbiosis, encompassing mutualism through parasitism	biological_process	0.075938	1	1	108	25	39043	comp136913_c0
GO:0009891	positive regulation of biosynthetic process	biological_process	0.07604	1	2	108	167	39043	comp74353_c0,comp140973_c0
GO:0009593	detection of chemical stimulus	biological_process	0.076044	1	1	108	25	39043	comp125086_c0
GO:0044437	vacuolar part	cellular_component	0.076678	1	2	108	119	39043	comp130563_c0,comp135936_c0
GO:1901615	organic hydroxy compound metabolic process	biological_process	0.077815	1	3	108	304	39043	comp137546_c0,comp138298_c0,comp149215_c0
GO:0033036	macromolecule localization	biological_process	0.07821	1	9	108	1568	39043	comp130922_c0,comp136276_c1,comp140973_c0,comp135112_c0,comp133960_c0,comp119264_c0,comp110502_c0,comp132107_c0,comp111410_c0
GO:0004529	exodeoxyribonuclease activity	molecular_function	0.078997	1	1	108	25	39043	comp140607_c0
GO:0016895	exodeoxyribonuclease activity, producing 5'-phosphomonoesters	molecular_function	0.078997	1	1	108	25	39043	comp140607_c0
GO:0009065	glutamine family amino acid catabolic process	biological_process	0.079544	1	1	108	21	39043	comp137914_c0
GO:0044264	cellular polysaccharide metabolic process	biological_process	0.079713	1	6	108	862	39043	comp149215_c0,comp127838_c0,comp139788_c4,comp113868_c0,comp133654_c0,comp129334_c0
GO:0007219	Notch signaling pathway	biological_process	0.079906	1	1	108	27	39043	comp138818_c0
GO:0016829	lyase activity	molecular_function	0.080005	1	5	108	736	39043	comp125548_c0,comp137914_c0,comp135112_c0,comp137117_c1,comp137053_c0
GO:0044436	thylakoid part	cellular_component	0.080242	1	4	108	477	39043	comp112521_c0,comp129201_c0,comp138298_c0,comp125407_c0
GO:0003747	translation release factor activity	molecular_function	0.080331	1	1	108	19	39043	comp134955_c5
GO:0008079	translation termination factor activity	molecular_function	0.080331	1	1	108	19	39043	comp134955_c5
GO:0018444	translation release factor complex	cellular_component	0.080331	1	1	108	19	39043	comp134955_c5
GO:0002684	positive regulation of immune system process	biological_process	0.080492	1	1	108	27	39043	comp124663_c0
GO:0050778	positive regulation of immune response	biological_process	0.080492	1	1	108	27	39043	comp124663_c0
GO:0009629	response to gravity	biological_process	0.080943	1	1	108	24	39043	comp130563_c0
GO:0006505	GPI anchor metabolic process	biological_process	0.081469	1	2	108	115	39043	comp112521_c0,comp135112_c0
GO:0043543	protein acylation	biological_process	0.081551	1	1	108	24	39043	comp136475_c0
GO:0015994	chlorophyll metabolic process	biological_process	0.081674	1	3	108	245	39043	comp112521_c0,comp130922_c0,comp125407_c0
GO:0006529	asparagine biosynthetic process	biological_process	0.081965	1	1	108	25	39043	comp136434_c0
GO:0031975	envelope	cellular_component	0.082007	1	7	108	1218	39043	comp119264_c0,comp138298_c0,comp125407_c0,comp130922_c0,comp146972_c0,comp110502_c0,comp112521_c0
GO:0016725	oxidoreductase activity, acting on CH or CH2 groups	molecular_function	0.082178	1	1	108	29	39043	comp114029_c0
GO:0005643	nuclear pore	cellular_component	0.082389	1	2	108	132	39043	comp110502_c0,comp119264_c0
GO:0032787	monocarboxylic acid metabolic process	biological_process	0.083377	1	5	108	767	39043	comp138298_c0,comp125407_c0,comp130563_c0,comp133729_c0,comp140002_c1
GO:0033692	cellular polysaccharide biosynthetic process	biological_process	0.084438	1	4	108	430	39043	comp133654_c0,comp113868_c0,comp149215_c0,comp127838_c0
GO:0005976	polysaccharide metabolic process	biological_process	0.085334	1	6	108	885	39043	comp113868_c0,comp133654_c0,comp129334_c0,comp149215_c0,comp127838_c0,comp139788_c4
GO:0010604	positive regulation of macromolecule metabolic process	biological_process	0.085795	1	2	108	180	39043	comp140973_c0,comp74353_c0
GO:0015291	secondary active transmembrane transporter activity	molecular_function	0.08596	1	3	108	330	39043	comp123503_c0,comp128569_c0,comp135542_c1
GO:0045330	aspartyl esterase activity	molecular_function	0.086202	1	1	108	26	39043	comp139788_c4
GO:0044262	cellular carbohydrate metabolic process	biological_process	0.086341	1	7	108	1141	39043	comp129334_c0,comp113868_c0,comp133654_c0,comp137546_c0,comp139788_c4,comp127838_c0,comp149215_c0
GO:0031072	heat shock protein binding	molecular_function	0.086606	1	2	108	151	39043	comp114029_c0,comp132953_c0
GO:0000271	polysaccharide biosynthetic process	biological_process	0.08672	1	4	108	437	39043	comp133654_c0,comp113868_c0,comp127838_c0,comp149215_c0
GO:0018193	peptidyl-amino acid modification	biological_process	0.088026	1	2	108	179	39043	comp136475_c0,comp129285_c0
GO:0016703	oxidoreductase activity, acting on single donors with incorporation of molecular oxygen, incorporation of one atom of oxygen (internal monooxygenases or internal mixed function oxidases)	molecular_function	0.088479	1	1	108	28	39043	comp112521_c0
GO:0032324	molybdopterin cofactor biosynthetic process	biological_process	0.088687	1	1	108	27	39043	comp135489_c0
GO:0043545	molybdopterin cofactor metabolic process	biological_process	0.088687	1	1	108	27	39043	comp135489_c0
GO:0046930	pore complex	cellular_component	0.088841	1	2	108	137	39043	comp119264_c0,comp110502_c0
GO:0019082	viral protein processing	biological_process	0.089157	1	1	108	29	39043	comp129187_c0
GO:0009116	nucleoside metabolic process	biological_process	0.089915	1	7	108	1269	39043	comp137053_c0,comp124663_c0,comp142148_c0,comp62616_c1,comp117886_c0,comp132507_c0,comp108057_c0
GO:0004497	monooxygenase activity	molecular_function	0.091614	1	3	108	330	39043	comp112521_c0,comp124290_c1,comp138298_c0
GO:0016706	oxidoreductase activity, acting on paired donors, with incorporation or reduction of molecular oxygen, 2-oxoglutarate as one donor, and incorporation of one atom each of oxygen into both donors	molecular_function	0.091979	1	2	108	150	39043	comp133729_c0,comp125086_c0
GO:0048522	positive regulation of cellular process	biological_process	0.092836	1	3	108	367	39043	comp74353_c0,comp140973_c0,comp119264_c0
GO:0042623	ATPase activity, coupled	molecular_function	0.09318	1	5	108	673	39043	comp62616_c1,comp135359_c0,comp138818_c0,comp130858_c2,comp137117_c1
GO:0016160	amylase activity	molecular_function	0.093534	1	1	108	25	39043	comp129334_c0
GO:0004129	cytochrome-c oxidase activity	molecular_function	0.093697	1	2	108	216	39043	comp62616_c1,comp130922_c0
GO:0016675	oxidoreductase activity, acting on a heme group of donors	molecular_function	0.093697	1	2	108	216	39043	comp130922_c0,comp62616_c1
GO:0016676	oxidoreductase activity, acting on a heme group of donors, oxygen as acceptor	molecular_function	0.093697	1	2	108	216	39043	comp130922_c0,comp62616_c1
GO:0045277	respiratory chain complex IV	cellular_component	0.093697	1	2	108	216	39043	comp130922_c0,comp62616_c1
GO:1900673	olefin metabolic process	biological_process	0.093904	1	1	108	30	39043	comp125086_c0
GO:0003824	catalytic activity	molecular_function	0.093906	1	63	108	18704	39043	comp130563_c0,comp62616_c1,comp138062_c0,comp125407_c0,comp129939_c0,comp129285_c0,comp125086_c0,comp137070_c0,comp124290_c1,comp142148_c0,comp130141_c0,comp129952_c0,comp135384_c0,comp137053_c0,comp137117_c1,comp133267_c0,comp129187_c0,comp119264_c0,comp131541_c0,comp112521_c0,comp64852_c0,comp140885_c0,comp125151_c0,comp128729_c0,comp136475_c0,comp125548_c0,comp137914_c0,comp131813_c0,comp13978…
GO:0006123	mitochondrial electron transport, cytochrome c to oxygen	biological_process	0.094124	1	2	108	217	39043	comp130922_c0,comp62616_c1
GO:0060918	auxin transport	biological_process	0.095116	1	1	108	27	39043	comp130563_c0
GO:0008104	protein localization	biological_process	0.095237	1	8	108	1375	39043	comp132107_c0,comp119264_c0,comp110502_c0,comp136276_c1,comp140973_c0,comp133960_c0,comp135112_c0,comp130922_c0
GO:0006528	asparagine metabolic process	biological_process	0.09529	1	1	108	30	39043	comp136434_c0
GO:0044446	intracellular organelle part	cellular_component	0.095577	1	25	108	5894	39043	comp112521_c0,comp136475_c0,comp129201_c0,comp126751_c0,comp129334_c0,comp136929_c0,comp110502_c0,comp119148_c1,comp119264_c0,comp124663_c0,comp140607_c0,comp136276_c1,comp130922_c0,comp131813_c0,comp135936_c0,comp132107_c0,comp139179_c1,comp130563_c0,comp139179_c0,comp138298_c0,comp126871_c0,comp125407_c0,comp132953_c0,comp133960_c0,comp146972_c0
GO:0009914	hormone transport	biological_process	0.095848	1	1	108	28	39043	comp130563_c0
GO:0009579	thylakoid	cellular_component	0.096121	1	4	108	506	39043	comp112521_c0,comp129201_c0,comp125407_c0,comp138298_c0
GO:0006779	porphyrin-containing compound biosynthetic process	biological_process	0.096227	1	3	108	263	39043	comp112521_c0,comp130922_c0,comp125407_c0
GO:0015078	hydrogen ion transmembrane transporter activity	molecular_function	0.096641	1	5	108	917	39043	comp119264_c0,comp128569_c0,comp130922_c0,comp108057_c0,comp62616_c1
GO:0051189	prosthetic group metabolic process	biological_process	0.096757	1	1	108	30	39043	comp135489_c0
GO:0016818	hydrolase activity, acting on acid anhydrides, in phosphorus-containing anhydrides	molecular_function	0.097393	1	11	108	2101	39043	comp128451_c0,comp138062_c0,comp62616_c1,comp132507_c0,comp131059_c0,comp140607_c0,comp138818_c0,comp137117_c1,comp130858_c2,comp130922_c0,comp135359_c0
GO:0020037	heme binding	molecular_function	0.098127	1	4	108	649	39043	comp140002_c1,comp131541_c0,comp124290_c1,comp62616_c1
GO:0055074	calcium ion homeostasis	biological_process	0.098186	1	1	108	45	39043	comp124663_c0
GO:0071702	organic substance transport	biological_process	0.098584	1	10	108	1888	39043	comp136276_c1,comp140973_c0,comp130858_c2,comp135112_c0,comp133960_c0,comp130922_c0,comp132107_c0,comp111410_c0,comp119264_c0,comp110502_c0
GO:0018205	peptidyl-lysine modification	biological_process	0.098611	1	1	108	34	39043	comp136475_c0
GO:0044422	organelle part	cellular_component	0.10031	1	25	108	5933	39043	comp133960_c0,comp132953_c0,comp146972_c0,comp139179_c1,comp132107_c0,comp135936_c0,comp138298_c0,comp139179_c0,comp125407_c0,comp126871_c0,comp130563_c0,comp136276_c1,comp140607_c0,comp124663_c0,comp131813_c0,comp130922_c0,comp129201_c0,comp126751_c0,comp136475_c0,comp112521_c0,comp119264_c0,comp119148_c1,comp110502_c0,comp136929_c0,comp129334_c0
GO:0044281	small molecule metabolic process	biological_process	0.10118	1	25	108	6303	39043	comp62616_c1,comp130563_c0,comp117886_c0,comp132507_c0,comp125407_c0,comp138298_c0,comp133960_c0,comp135112_c0,comp137053_c0,comp149215_c0,comp133729_c0,comp136434_c0,comp142148_c0,comp128451_c0,comp140885_c0,comp119148_c1,comp137546_c0,comp84425_c0,comp140002_c1,comp127838_c0,comp124663_c0,comp108057_c0,comp131813_c0,comp137914_c0,comp125548_c0
GO:0019814	immunoglobulin complex	cellular_component	0.10171	1	1	108	31	39043	comp100655_c0
GO:0072521	purine-containing compound metabolic process	biological_process	0.10195	1	9	108	1822	39043	comp124663_c0,comp137053_c0,comp108057_c0,comp131813_c0,comp142148_c0,comp128451_c0,comp62616_c1,comp119148_c1,comp132507_c0
GO:0009528	plastid inner membrane	cellular_component	0.10426	1	1	108	25	39043	comp112521_c0
GO:0009706	chloroplast inner membrane	cellular_component	0.10426	1	1	108	25	39043	comp112521_c0
GO:0055080	cation homeostasis	biological_process	0.10471	1	2	108	179	39043	comp124663_c0,comp128569_c0
GO:0009699	phenylpropanoid biosynthetic process	biological_process	0.1053	1	1	108	36	39043	comp130563_c0
GO:0006449	regulation of translational termination	biological_process	0.10716	1	1	108	35	39043	comp134955_c5
GO:0015002	heme-copper terminal oxidase activity	molecular_function	0.10778	1	2	108	228	39043	comp130922_c0,comp62616_c1
GO:0044765	single-organism transport	biological_process	0.10778	1	18	108	4325	39043	comp130922_c0,comp108057_c0,comp130858_c2,comp138818_c0,comp119264_c0,comp123503_c0,comp110502_c0,comp111410_c0,comp135359_c0,comp133960_c0,comp128569_c0,comp130563_c0,comp62616_c1,comp137398_c3,comp132107_c0,comp135018_c0,comp135542_c1,comp131630_c0
GO:0005506	iron ion binding	molecular_function	0.10779	1	4	108	610	39043	comp140002_c1,comp112521_c0,comp131541_c0,comp124290_c1
GO:0009066	aspartate family amino acid metabolic process	biological_process	0.10795	1	4	108	572	39043	comp142148_c0,comp84425_c0,comp125407_c0,comp136434_c0
GO:0006904	vesicle docking involved in exocytosis	biological_process	0.10804	1	1	108	28	39043	comp132107_c0
GO:0044550	secondary metabolite biosynthetic process	biological_process	0.10859	1	2	108	147	39043	comp130563_c0,comp149215_c0
GO:0008324	cation transmembrane transporter activity	molecular_function	0.11003	1	8	108	1638	39043	comp62616_c1,comp128569_c0,comp119264_c0,comp135018_c0,comp131630_c0,comp137398_c3,comp108057_c0,comp130922_c0
GO:0048608	reproductive structure development	biological_process	0.11004	1	3	108	287	39043	comp136929_c0,comp131813_c0,comp137914_c0
GO:0061458	reproductive system development	biological_process	0.11004	1	3	108	287	39043	comp136929_c0,comp131813_c0,comp137914_c0
GO:0008654	phospholipid biosynthetic process	biological_process	0.11005	1	2	108	164	39043	comp112521_c0,comp137546_c0
GO:0090407	organophosphate biosynthetic process	biological_process	0.11005	1	5	108	881	39043	comp112521_c0,comp135489_c0,comp137546_c0,comp62616_c1,comp108057_c0
GO:0015491	cation:cation antiporter activity	molecular_function	0.11009	1	1	108	25	39043	comp128569_c0
GO:0034654	nucleobase-containing compound biosynthetic process	biological_process	0.11096	1	17	108	3936	39043	comp132107_c0,comp62616_c1,comp133654_c0,comp132953_c0,comp137053_c0,comp136326_c0,comp140973_c0,comp136475_c0,comp74353_c0,comp129334_c0,comp136929_c0,comp119148_c1,comp119264_c0,comp128784_c0,comp136276_c1,comp108057_c0,comp131813_c0
GO:0016887	ATPase activity	molecular_function	0.11103	1	7	108	1115	39043	comp138818_c0,comp137117_c1,comp130858_c2,comp130922_c0,comp135359_c0,comp62616_c1,comp132507_c0
GO:0050776	regulation of immune response	biological_process	0.11211	1	1	108	34	39043	comp124663_c0
GO:0032940	secretion by cell	biological_process	0.11269	1	2	108	175	39043	comp133960_c0,comp132107_c0
GO:0005088	Ras guanyl-nucleotide exchange factor activity	molecular_function	0.11277	1	1	108	40	39043	comp124663_c0
GO:0005089	Rho guanyl-nucleotide exchange factor activity	molecular_function	0.11277	1	1	108	40	39043	comp124663_c0
GO:0043169	cation binding	molecular_function	0.11469	1	24	108	6146	39043	comp143460_c0,comp125548_c0,comp124663_c0,comp140002_c1,comp137546_c0,comp110502_c0,comp129334_c0,comp138145_c0,comp125151_c0,comp74353_c0,comp136475_c0,comp131541_c0,comp112521_c0,comp135489_c0,comp133327_c2,comp124290_c1,comp137117_c1,comp59541_c0,comp129939_c0,comp62616_c1,comp129724_c0,comp138631_c0,comp125086_c0,comp131630_c0
GO:0051087	chaperone binding	molecular_function	0.11532	1	1	108	39	39043	comp137070_c0
GO:0006415	translational termination	biological_process	0.11592	1	1	108	44	39043	comp134955_c5
GO:0046903	secretion	biological_process	0.11592	1	2	108	181	39043	comp132107_c0,comp133960_c0
GO:0050801	ion homeostasis	biological_process	0.11627	1	2	108	189	39043	comp124663_c0,comp128569_c0
GO:0009070	serine family amino acid biosynthetic process	biological_process	0.11646	1	1	108	35	39043	comp133960_c0
GO:2000112	regulation of cellular macromolecule biosynthetic process	biological_process	0.11788	1	14	108	3102	39043	comp146972_c0,comp131813_c0,comp132953_c0,comp140973_c0,comp136276_c1,comp136929_c0,comp129334_c0,comp128784_c0,comp133654_c0,comp119264_c0,comp134955_c5,comp74353_c0,comp132107_c0,comp136475_c0
GO:0051705	multi-organism behavior	biological_process	0.11835	1	1	108	44	39043	comp118388_c1
GO:0022406	membrane docking	biological_process	0.11989	1	1	108	31	39043	comp132107_c0
GO:0048278	vesicle docking	biological_process	0.11989	1	1	108	31	39043	comp132107_c0
GO:0006352	DNA-dependent transcription, initiation	biological_process	0.12015	1	2	108	174	39043	comp132953_c0,comp136326_c0
GO:0000988	protein binding transcription factor activity	molecular_function	0.12015	1	3	108	370	39043	comp119264_c0,comp136475_c0,comp132953_c0
GO:0010556	regulation of macromolecule biosynthetic process	biological_process	0.1203	1	14	108	3113	39043	comp132953_c0,comp136276_c1,comp140973_c0,comp146972_c0,comp131813_c0,comp134955_c5,comp132107_c0,comp136475_c0,comp74353_c0,comp129334_c0,comp136929_c0,comp119264_c0,comp128784_c0,comp133654_c0
GO:0031347	regulation of defense response	biological_process	0.12058	1	1	108	37	39043	comp124663_c0
GO:0006810	transport	biological_process	0.12172	1	23	108	5769	39043	comp135359_c0,comp140973_c0,comp135112_c0,comp133960_c0,comp129952_c0,comp128569_c0,comp62616_c1,comp130563_c0,comp137398_c3,comp132107_c0,comp135542_c1,comp135018_c0,comp135936_c0,comp131630_c0,comp108057_c0,comp130922_c0,comp136276_c1,comp130858_c2,comp138818_c0,comp123503_c0,comp119264_c0,comp110502_c0,comp111410_c0
GO:0043933	macromolecular complex subunit organization	biological_process	0.12226	1	4	108	666	39043	comp134955_c5,comp129201_c0,comp132107_c0,comp119264_c0
GO:0051234	establishment of localization	biological_process	0.12239	1	23	108	5771	39043	comp135936_c0,comp131630_c0,comp135542_c1,comp135018_c0,comp132107_c0,comp137398_c3,comp62616_c1,comp130563_c0,comp128569_c0,comp129952_c0,comp133960_c0,comp135112_c0,comp140973_c0,comp135359_c0,comp111410_c0,comp110502_c0,comp123503_c0,comp119264_c0,comp138818_c0,comp136276_c1,comp130858_c2,comp130922_c0,comp108057_c0
GO:0045454	cell redox homeostasis	biological_process	0.12272	1	2	108	210	39043	comp130141_c0,comp133960_c0
GO:0051301	cell division	biological_process	0.12273	1	3	108	333	39043	comp131059_c0,comp138818_c0,comp131813_c0
GO:0022607	cellular component assembly	biological_process	0.12383	1	5	108	879	39043	comp131813_c0,comp119264_c0,comp129201_c0,comp132107_c0,comp135542_c1
GO:0042451	purine nucleoside biosynthetic process	biological_process	0.1239	1	3	108	486	39043	comp108057_c0,comp62616_c1,comp137053_c0
GO:0046129	purine ribonucleoside biosynthetic process	biological_process	0.1239	1	3	108	486	39043	comp108057_c0,comp62616_c1,comp137053_c0
GO:0055086	nucleobase-containing small molecule metabolic process	biological_process	0.12421	1	11	108	2428	39043	comp128451_c0,comp117886_c0,comp62616_c1,comp132507_c0,comp119148_c1,comp149215_c0,comp137053_c0,comp124663_c0,comp131813_c0,comp142148_c0,comp108057_c0
GO:0031326	regulation of cellular biosynthetic process	biological_process	0.12494	1	14	108	3133	39043	comp131813_c0,comp146972_c0,comp136276_c1,comp140973_c0,comp132953_c0,comp133654_c0,comp128784_c0,comp119264_c0,comp136929_c0,comp129334_c0,comp74353_c0,comp136475_c0,comp132107_c0,comp134955_c5
GO:0031090	organelle membrane	cellular_component	0.12537	1	7	108	1361	39043	comp112521_c0,comp124663_c0,comp135936_c0,comp138298_c0,comp110502_c0,comp130563_c0,comp130922_c0
GO:0051606	detection of stimulus	biological_process	0.12561	1	1	108	39	39043	comp125086_c0
GO:0043900	regulation of multi-organism process	biological_process	0.12651	1	1	108	46	39043	comp136913_c0
GO:0009086	methionine biosynthetic process	biological_process	0.12717	1	1	108	40	39043	comp142148_c0
GO:0005635	nuclear envelope	cellular_component	0.12751	1	2	108	171	39043	comp110502_c0,comp119264_c0
GO:0072507	divalent inorganic cation homeostasis	biological_process	0.12848	1	1	108	52	39043	comp124663_c0
GO:0016032	viral process	biological_process	0.12898	1	5	108	823	39043	comp135542_c1,comp114029_c0,comp136913_c0,comp129187_c0,comp139179_c0
GO:0002682	regulation of immune system process	biological_process	0.12949	1	1	108	45	39043	comp124663_c0
GO:0004315	3-oxoacyl-[acyl-carrier-protein] synthase activity	molecular_function	0.13003	1	1	108	33	39043	comp130563_c0
GO:0006020	inositol metabolic process	biological_process	0.13017	1	1	108	48	39043	comp137546_c0
GO:0007059	chromosome segregation	biological_process	0.1308	1	2	108	166	39043	comp138818_c0,comp131059_c0
GO:0015075	ion transmembrane transporter activity	molecular_function	0.13222	1	9	108	1992	39043	comp131630_c0,comp135018_c0,comp137398_c3,comp62616_c1,comp119264_c0,comp128569_c0,comp108057_c0,comp130922_c0,comp135359_c0
GO:0019751	polyol metabolic process	biological_process	0.13289	1	2	108	183	39043	comp137546_c0,comp149215_c0
GO:0017111	nucleoside-triphosphatase activity	molecular_function	0.13352	1	10	108	1980	39043	comp128451_c0,comp62616_c1,comp132507_c0,comp130858_c2,comp137117_c1,comp138818_c0,comp140607_c0,comp131059_c0,comp135359_c0,comp130922_c0
GO:0044432	endoplasmic reticulum part	cellular_component	0.13378	1	3	108	374	39043	comp124663_c0,comp133960_c0,comp112521_c0
GO:0031323	regulation of cellular metabolic process	biological_process	0.13383	1	16	108	3695	39043	comp131813_c0,comp136276_c1,comp124663_c0,comp128784_c0,comp119264_c0,comp129334_c0,comp136929_c0,comp74353_c0,comp136475_c0,comp146972_c0,comp140973_c0,comp132953_c0,comp133654_c0,comp132507_c0,comp132107_c0,comp134955_c5
GO:0019064	viral entry into host cell via membrane fusion with the plasma membrane	biological_process	0.13491	1	1	108	49	39043	comp114029_c0
GO:0003697	single-stranded DNA binding	molecular_function	0.13504	1	1	108	39	39043	comp140607_c0
GO:1901363	heterocyclic compound binding	molecular_function	0.13603	1	46	108	13473	39043	comp137546_c0,comp84425_c0,comp129334_c0,comp141357_c0,comp119148_c1,comp135489_c0,comp130922_c0,comp140002_c1,comp140607_c0,comp118431_c0,comp139179_c0,comp138298_c0,comp126871_c0,comp133654_c0,comp132507_c0,comp138631_c0,comp139179_c1,comp112496_c1,comp135018_c0,comp136434_c0,comp135359_c0,comp149215_c0,comp132953_c0,comp119264_c0,comp128784_c0,comp74353_c0,comp64852_c0,comp125151_c0,comp131541…
GO:0006461	protein complex assembly	biological_process	0.13621	1	3	108	430	39043	comp119264_c0,comp132107_c0,comp129201_c0
GO:0009055	electron carrier activity	molecular_function	0.13652	1	4	108	669	39043	comp130141_c0,comp62616_c1,comp130922_c0,comp124290_c1
GO:0097159	organic cyclic compound binding	molecular_function	0.13699	1	46	108	13483	39043	comp135489_c0,comp137546_c0,comp84425_c0,comp141357_c0,comp129334_c0,comp119148_c1,comp140002_c1,comp140607_c0,comp130922_c0,comp138631_c0,comp139179_c1,comp135018_c0,comp112496_c1,comp139179_c0,comp126871_c0,comp138298_c0,comp118431_c0,comp133654_c0,comp132507_c0,comp149215_c0,comp132953_c0,comp136434_c0,comp135359_c0,comp74353_c0,comp125151_c0,comp64852_c0,comp131541_c0,comp119264_c0,comp128784…
GO:0004175	endopeptidase activity	molecular_function	0.13738	1	6	108	1184	39043	comp119148_c1,comp129187_c0,comp128451_c0,comp125961_c0,comp135384_c0,comp131252_c0
GO:0070271	protein complex biogenesis	biological_process	0.13759	1	3	108	431	39043	comp119264_c0,comp132107_c0,comp129201_c0
GO:0006508	proteolysis	biological_process	0.13759	1	8	108	1646	39043	comp129187_c0,comp137731_c0,comp119148_c1,comp128451_c0,comp125961_c0,comp131252_c0,comp137070_c0,comp135384_c0
GO:0033014	tetrapyrrole biosynthetic process	biological_process	0.13786	1	3	108	321	39043	comp130922_c0,comp125407_c0,comp112521_c0
GO:0016817	hydrolase activity, acting on acid anhydrides	molecular_function	0.13794	1	11	108	2272	39043	comp130858_c2,comp137117_c1,comp140607_c0,comp138818_c0,comp131059_c0,comp135359_c0,comp130922_c0,comp128451_c0,comp62616_c1,comp138062_c0,comp132507_c0
GO:0005496	steroid binding	molecular_function	0.13796	1	1	108	47	39043	comp133654_c0
GO:0022892	substrate-specific transporter activity	molecular_function	0.13874	1	10	108	2319	39043	comp140973_c0,comp135359_c0,comp108057_c0,comp130922_c0,comp135018_c0,comp131630_c0,comp137398_c3,comp62616_c1,comp128569_c0,comp119264_c0
GO:0009231	riboflavin biosynthetic process	biological_process	0.13897	1	1	108	38	39043	comp140885_c0
GO:0042727	flavin-containing compound biosynthetic process	biological_process	0.13897	1	1	108	38	39043	comp140885_c0
GO:0016746	transferase activity, transferring acyl groups	molecular_function	0.13911	1	4	108	640	39043	comp135112_c0,comp136475_c0,comp130563_c0,comp133267_c0
GO:0043624	cellular protein complex disassembly	biological_process	0.13915	1	1	108	57	39043	comp134955_c5
GO:0009404	toxin metabolic process	biological_process	0.13956	1	1	108	41	39043	comp100655_c0
GO:0010927	cellular component assembly involved in morphogenesis	biological_process	0.14024	1	1	108	54	39043	comp112496_c1
GO:0019219	regulation of nucleobase-containing compound metabolic process	biological_process	0.14029	1	14	108	3136	39043	comp131813_c0,comp140973_c0,comp136276_c1,comp124663_c0,comp132953_c0,comp128784_c0,comp133654_c0,comp119264_c0,comp132507_c0,comp129334_c0,comp136929_c0,comp74353_c0,comp136475_c0,comp132107_c0
GO:0000123	histone acetyltransferase complex	cellular_component	0.14051	1	1	108	43	39043	comp136475_c0
GO:0006778	porphyrin-containing compound metabolic process	biological_process	0.1406	1	3	108	321	39043	comp125407_c0,comp130922_c0,comp112521_c0
GO:0009163	nucleoside biosynthetic process	biological_process	0.14119	1	3	108	503	39043	comp62616_c1,comp108057_c0,comp137053_c0
GO:0042455	ribonucleoside biosynthetic process	biological_process	0.14119	1	3	108	503	39043	comp137053_c0,comp108057_c0,comp62616_c1
GO:0017080	sodium channel regulator activity	molecular_function	0.14236	1	1	108	44	39043	comp129952_c0
GO:0019871	sodium channel inhibitor activity	molecular_function	0.14236	1	1	108	44	39043	comp129952_c0
GO:0034508	centromere complex assembly	biological_process	0.1426	1	1	108	55	39043	comp119264_c0
GO:0019222	regulation of metabolic process	biological_process	0.14325	1	17	108	4005	39043	comp146972_c0,comp140973_c0,comp132953_c0,comp133654_c0,comp132507_c0,comp130563_c0,comp132107_c0,comp134955_c5,comp131813_c0,comp136276_c1,comp124663_c0,comp119264_c0,comp128784_c0,comp136929_c0,comp129334_c0,comp136475_c0,comp74353_c0
GO:0051259	protein oligomerization	biological_process	0.14372	1	1	108	51	39043	comp132107_c0
GO:0051171	regulation of nitrogen compound metabolic process	biological_process	0.14409	1	14	108	3149	39043	comp124663_c0,comp132953_c0,comp140973_c0,comp136276_c1,comp131813_c0,comp74353_c0,comp132107_c0,comp136475_c0,comp132507_c0,comp129334_c0,comp136929_c0,comp128784_c0,comp133654_c0,comp119264_c0
GO:0010468	regulation of gene expression	biological_process	0.14487	1	14	108	3198	39043	comp140973_c0,comp136276_c1,comp132953_c0,comp131813_c0,comp146972_c0,comp74353_c0,comp136475_c0,comp132107_c0,comp134955_c5,comp133654_c0,comp128784_c0,comp119264_c0,comp129334_c0,comp136929_c0
GO:0047134	protein-disulfide reductase activity	molecular_function	0.14507	1	1	108	39	39043	comp130141_c0
GO:0003707	steroid hormone receptor activity	molecular_function	0.14556	1	1	108	45	39043	comp133654_c0
GO:0046873	metal ion transmembrane transporter activity	molecular_function	0.14561	1	4	108	583	39043	comp137398_c3,comp131630_c0,comp135018_c0,comp128569_c0
GO:0003724	RNA helicase activity	molecular_function	0.14742	1	2	108	154	39043	comp131059_c0,comp130922_c0
GO:0042278	purine nucleoside metabolic process	biological_process	0.14764	1	6	108	1188	39043	comp142148_c0,comp62616_c1,comp132507_c0,comp108057_c0,comp137053_c0,comp124663_c0
GO:0046128	purine ribonucleoside metabolic process	biological_process	0.14764	1	6	108	1188	39043	comp137053_c0,comp124663_c0,comp142148_c0,comp108057_c0,comp132507_c0,comp62616_c1
GO:0005515	protein binding	molecular_function	0.14776	1	29	108	6598	39043	comp128649_c0,comp124663_c0,comp131813_c0,comp150306_c0,comp136475_c0,comp140885_c0,comp136316_c0,comp114597_c0,comp133327_c2,comp126829_c0,comp125961_c0,comp137546_c0,comp119264_c0,comp128784_c0,comp110502_c0,comp139464_c0,comp135384_c0,comp130141_c0,comp132953_c0,comp136434_c0,comp146972_c0,comp132107_c0,comp137070_c0,comp114029_c0,comp129724_c0,comp131632_c0,comp130698_c0,comp133654_c0,comp138…
GO:0009654	oxygen evolving complex	cellular_component	0.14868	1	1	108	54	39043	comp129201_c0
GO:0001071	nucleic acid binding transcription factor activity	molecular_function	0.15061	1	6	108	1103	39043	comp132107_c0,comp136276_c1,comp132953_c0,comp131813_c0,comp129334_c0,comp136929_c0
GO:0003700	sequence-specific DNA binding transcription factor activity	molecular_function	0.15061	1	6	108	1103	39043	comp131813_c0,comp136929_c0,comp129334_c0,comp136276_c1,comp132107_c0,comp132953_c0
GO:0048584	positive regulation of response to stimulus	biological_process	0.15096	1	1	108	55	39043	comp124663_c0
GO:0044707	single-multicellular organism process	biological_process	0.15121	1	8	108	1597	39043	comp137914_c0,comp131813_c0,comp135384_c0,comp138818_c0,comp138298_c0,comp110502_c0,comp136929_c0,comp112496_c1
GO:0009251	glucan catabolic process	biological_process	0.15134	1	1	108	41	39043	comp129334_c0
GO:0016462	pyrophosphatase activity	molecular_function	0.15176	1	10	108	2040	39043	comp128451_c0,comp132507_c0,comp62616_c1,comp131059_c0,comp138818_c0,comp140607_c0,comp137117_c1,comp130858_c2,comp130922_c0,comp135359_c0
GO:0016796	exonuclease activity, active with either ribo- or deoxyribonucleic acids and producing 5'-phosphomonoesters	molecular_function	0.15186	1	1	108	45	39043	comp140607_c0
GO:0006730	one-carbon metabolic process	biological_process	0.15385	1	1	108	61	39043	comp125548_c0
GO:0080134	regulation of response to stress	biological_process	0.15386	1	1	108	53	39043	comp124663_c0
GO:0043094	cellular metabolic compound salvage	biological_process	0.15389	1	1	108	48	39043	comp142148_c0
GO:0005578	proteinaceous extracellular matrix	cellular_component	0.15433	1	2	108	235	39043	comp138145_c0,comp119264_c0
GO:0050794	regulation of cellular process	biological_process	0.15447	1	24	108	6162	39043	comp136276_c1,comp127838_c0,comp124663_c0,comp138818_c0,comp131813_c0,comp143460_c0,comp136475_c0,comp74353_c0,comp119264_c0,comp128784_c0,comp136929_c0,comp138145_c0,comp129334_c0,comp110502_c0,comp140973_c0,comp132953_c0,comp130141_c0,comp133960_c0,comp146972_c0,comp132107_c0,comp136913_c0,comp134955_c5,comp133654_c0,comp132507_c0
GO:0051252	regulation of RNA metabolic process	biological_process	0.15448	1	13	108	2933	39043	comp132107_c0,comp136475_c0,comp74353_c0,comp119264_c0,comp128784_c0,comp133654_c0,comp129334_c0,comp136929_c0,comp132507_c0,comp140973_c0,comp136276_c1,comp132953_c0,comp131813_c0
GO:0016482	cytoplasmic transport	biological_process	0.15495	1	3	108	398	39043	comp110502_c0,comp130922_c0,comp119264_c0
GO:0051179	localization	biological_process	0.15537	1	23	108	5941	39043	comp108057_c0,comp130922_c0,comp130858_c2,comp136276_c1,comp138818_c0,comp123503_c0,comp119264_c0,comp110502_c0,comp111410_c0,comp135359_c0,comp140973_c0,comp133960_c0,comp135112_c0,comp129952_c0,comp128569_c0,comp62616_c1,comp130563_c0,comp137398_c3,comp132107_c0,comp135542_c1,comp135018_c0,comp135936_c0,comp131630_c0
GO:0009723	response to ethylene stimulus	biological_process	0.15566	1	1	108	49	39043	comp125086_c0
GO:0044247	cellular polysaccharide catabolic process	biological_process	0.15655	1	1	108	42	39043	comp129334_c0
GO:0060255	regulation of macromolecule metabolic process	biological_process	0.15747	1	15	108	3537	39043	comp132107_c0,comp136475_c0,comp74353_c0,comp134955_c5,comp119264_c0,comp133654_c0,comp128784_c0,comp136929_c0,comp129334_c0,comp132507_c0,comp136276_c1,comp140973_c0,comp132953_c0,comp131813_c0,comp146972_c0
GO:0009698	phenylpropanoid metabolic process	biological_process	0.15909	1	1	108	57	39043	comp130563_c0
GO:0016051	carbohydrate biosynthetic process	biological_process	0.15975	1	5	108	854	39043	comp149215_c0,comp127838_c0,comp137546_c0,comp113868_c0,comp133654_c0
GO:0010817	regulation of hormone levels	biological_process	0.15988	1	2	108	191	39043	comp149215_c0,comp130563_c0
GO:0015985	energy coupled proton transport, down electrochemical gradient	biological_process	0.16038	1	2	108	309	39043	comp62616_c1,comp108057_c0
GO:0015986	ATP synthesis coupled proton transport	biological_process	0.16038	1	2	108	309	39043	comp62616_c1,comp108057_c0
GO:0006644	phospholipid metabolic process	biological_process	0.16058	1	3	108	381	39043	comp112521_c0,comp135112_c0,comp137546_c0
GO:0006534	cysteine metabolic process	biological_process	0.16099	1	1	108	49	39043	comp133960_c0
GO:0009119	ribonucleoside metabolic process	biological_process	0.16106	1	6	108	1210	39043	comp108057_c0,comp132507_c0,comp62616_c1,comp142148_c0,comp124663_c0,comp137053_c0
GO:0046488	phosphatidylinositol metabolic process	biological_process	0.16129	1	2	108	181	39043	comp112521_c0,comp135112_c0
GO:0009266	response to temperature stimulus	biological_process	0.16204	1	2	108	188	39043	comp137914_c0,comp138298_c0
GO:0046872	metal ion binding	molecular_function	0.16265	1	22	108	5767	39043	comp62616_c1,comp59541_c0,comp131630_c0,comp125086_c0,comp138631_c0,comp129724_c0,comp124290_c1,comp137117_c1,comp138145_c0,comp110502_c0,comp137546_c0,comp133327_c2,comp135489_c0,comp131541_c0,comp112521_c0,comp136475_c0,comp125151_c0,comp74353_c0,comp143460_c0,comp125548_c0,comp140002_c1,comp124663_c0
GO:0000413	protein peptidyl-prolyl isomerization	biological_process	0.16332	1	1	108	73	39043	comp129285_c0
GO:0009378	four-way junction helicase activity	molecular_function	0.16403	1	2	108	159	39043	comp140607_c0,comp130922_c0
GO:0009379	Holliday junction helicase complex	cellular_component	0.16403	1	2	108	159	39043	comp140607_c0,comp130922_c0
GO:0048476	Holliday junction resolvase complex	cellular_component	0.16403	1	2	108	159	39043	comp130922_c0,comp140607_c0
GO:0009651	response to salt stress	biological_process	0.16405	1	2	108	190	39043	comp137914_c0,comp125086_c0
GO:0007606	sensory perception of chemical stimulus	biological_process	0.16445	1	1	108	50	39043	comp110502_c0
GO:0019087	transformation of host cell by virus	biological_process	0.16572	1	1	108	50	39043	comp139179_c0
GO:0000103	sulfate assimilation	biological_process	0.16656	1	1	108	45	39043	comp133960_c0
GO:0005667	transcription factor complex	cellular_component	0.16672	1	7	108	1356	39043	comp129334_c0,comp136929_c0,comp131813_c0,comp132953_c0,comp136475_c0,comp132107_c0,comp136276_c1
GO:0044403	symbiosis, encompassing mutualism through parasitism	biological_process	0.16709	1	5	108	908	39043	comp135542_c1,comp136913_c0,comp114029_c0,comp129187_c0,comp139179_c0
GO:0033202	DNA helicase complex	cellular_component	0.16738	1	2	108	161	39043	comp140607_c0,comp130922_c0
GO:0046933	proton-transporting ATP synthase activity, rotational mechanism	molecular_function	0.1692	1	1	108	90	39043	comp62616_c1
GO:0044419	interspecies interaction between organisms	biological_process	0.16953	1	5	108	911	39043	comp129187_c0,comp139179_c0,comp135542_c1,comp136913_c0,comp114029_c0
GO:0006812	cation transport	biological_process	0.16975	1	9	108	2084	39043	comp130922_c0,comp108057_c0,comp135359_c0,comp131630_c0,comp135018_c0,comp137398_c3,comp62616_c1,comp119264_c0,comp128569_c0
GO:0045261	proton-transporting ATP synthase complex, catalytic core F(1)	cellular_component	0.17008	1	1	108	86	39043	comp62616_c1
GO:0016861	intramolecular oxidoreductase activity, interconverting aldoses and ketoses	molecular_function	0.17017	1	1	108	69	39043	comp142148_c0
GO:0006351	transcription, DNA-dependent	biological_process	0.17144	1	14	108	3250	39043	comp131813_c0,comp136326_c0,comp140973_c0,comp136276_c1,comp132953_c0,comp133654_c0,comp128784_c0,comp119264_c0,comp119148_c1,comp136929_c0,comp129334_c0,comp74353_c0,comp132107_c0,comp136475_c0
GO:0044763	single-organism cellular process	biological_process	0.17188	1	34	108	9117	39043	comp140607_c0,comp130922_c0,comp123503_c0,comp138145_c0,comp110502_c0,comp135112_c0,comp133960_c0,comp135359_c0,comp131630_c0,comp135018_c0,comp112496_c1,comp135542_c1,comp133654_c0,comp128569_c0,comp130858_c2,comp136276_c1,comp131059_c0,comp127838_c0,comp139788_c4,comp124663_c0,comp138818_c0,comp131813_c0,comp143460_c0,comp108057_c0,comp136475_c0,comp119264_c0,comp128784_c0,comp136326_c0,comp130…
GO:0009657	plastid organization	biological_process	0.17223	1	1	108	45	39043	comp146972_c0
GO:0072522	purine-containing compound biosynthetic process	biological_process	0.17232	1	3	108	573	39043	comp108057_c0,comp62616_c1,comp137053_c0
GO:0042742	defense response to bacterium	biological_process	0.17239	1	2	108	233	39043	comp124663_c0,comp132497_c0
GO:0016272	prefoldin complex	cellular_component	0.17334	1	1	108	67	39043	comp119264_c0
GO:0044764	multi-organism cellular process	biological_process	0.17363	1	5	108	908	39043	comp129187_c0,comp139179_c0,comp135542_c1,comp136913_c0,comp114029_c0
GO:0009306	protein secretion	biological_process	0.17427	1	1	108	71	39043	comp133960_c0
GO:0009987	cellular process	biological_process	0.17558	1	74	108	23759	39043	comp137398_c3,comp129285_c0,comp125086_c0,comp62616_c1,comp138062_c0,comp130563_c0,comp136326_c0,comp146972_c0,comp64852_c0,comp74353_c0,comp140885_c0,comp112521_c0,comp100655_c0,comp119264_c0,comp128784_c0,comp130858_c2,comp127838_c0,comp138818_c0,comp137914_c0,comp125548_c0,comp143460_c0,comp108057_c0,comp136913_c0,comp114029_c0,comp131630_c0,comp112496_c1,comp135542_c1,comp135018_c0,comp133654…
GO:0050789	regulation of biological process	biological_process	0.17577	1	25	108	6551	39043	comp136913_c0,comp132107_c0,comp134955_c5,comp133654_c0,comp130563_c0,comp132507_c0,comp140973_c0,comp133960_c0,comp132953_c0,comp130141_c0,comp146972_c0,comp74353_c0,comp136475_c0,comp128784_c0,comp119264_c0,comp110502_c0,comp138145_c0,comp129334_c0,comp136929_c0,comp136276_c1,comp124663_c0,comp138818_c0,comp127838_c0,comp143460_c0,comp131813_c0
GO:0010035	response to inorganic substance	biological_process	0.17613	1	3	108	420	39043	comp128451_c0,comp140973_c0,comp138298_c0
GO:0043401	steroid hormone mediated signaling pathway	biological_process	0.17644	1	1	108	55	39043	comp133654_c0
GO:0071383	cellular response to steroid hormone stimulus	biological_process	0.17644	1	1	108	55	39043	comp133654_c0
GO:0006694	steroid biosynthetic process	biological_process	0.17663	1	2	108	201	39043	comp138298_c0,comp149215_c0
GO:0045259	proton-transporting ATP synthase complex	cellular_component	0.17684	1	2	108	322	39043	comp108057_c0,comp62616_c1
GO:0006338	chromatin remodeling	biological_process	0.17804	1	1	108	67	39043	comp112496_c1
GO:0005835	fatty acid synthase complex	cellular_component	0.17814	1	1	108	49	39043	comp130563_c0
GO:0006355	regulation of transcription, DNA-dependent	biological_process	0.17933	1	12	108	2732	39043	comp136276_c1,comp140973_c0,comp132953_c0,comp131813_c0,comp132107_c0,comp136475_c0,comp74353_c0,comp119264_c0,comp133654_c0,comp128784_c0,comp136929_c0,comp129334_c0
GO:0070566	adenylyltransferase activity	molecular_function	0.17959	1	1	108	55	39043	comp140885_c0
GO:0032774	RNA biosynthetic process	biological_process	0.17989	1	14	108	3282	39043	comp132107_c0,comp136475_c0,comp74353_c0,comp129334_c0,comp136929_c0,comp119148_c1,comp119264_c0,comp128784_c0,comp133654_c0,comp132953_c0,comp136326_c0,comp140973_c0,comp136276_c1,comp131813_c0
GO:0044275	cellular carbohydrate catabolic process	biological_process	0.18074	1	1	108	51	39043	comp129334_c0
GO:0004312	fatty acid synthase activity	molecular_function	0.18089	1	1	108	52	39043	comp130563_c0
GO:0008202	steroid metabolic process	biological_process	0.1811	1	2	108	207	39043	comp138298_c0,comp149215_c0
GO:0046500	S-adenosylmethionine metabolic process	biological_process	0.18125	1	1	108	57	39043	comp142148_c0
GO:0000156	phosphorelay response regulator activity	molecular_function	0.18127	1	1	108	49	39043	comp133654_c0
GO:0018208	peptidyl-proline modification	biological_process	0.18151	1	1	108	84	39043	comp129285_c0
GO:0019080	viral genome expression	biological_process	0.18166	1	1	108	65	39043	comp129187_c0
GO:0031012	extracellular matrix	cellular_component	0.18198	1	2	108	261	39043	comp138145_c0,comp119264_c0
GO:2001141	regulation of RNA biosynthetic process	biological_process	0.18266	1	12	108	2743	39043	comp131813_c0,comp132953_c0,comp140973_c0,comp136276_c1,comp129334_c0,comp136929_c0,comp119264_c0,comp133654_c0,comp128784_c0,comp136475_c0,comp132107_c0,comp74353_c0
GO:0051649	establishment of localization in cell	biological_process	0.18274	1	7	108	1310	39043	comp130922_c0,comp110502_c0,comp119264_c0,comp133960_c0,comp135112_c0,comp132107_c0,comp136276_c1
GO:0043244	regulation of protein complex disassembly	biological_process	0.18341	1	1	108	68	39043	comp134955_c5
GO:0033013	tetrapyrrole metabolic process	biological_process	0.18455	1	3	108	374	39043	comp112521_c0,comp130922_c0,comp125407_c0
GO:0044699	single-organism process	biological_process	0.1849	1	40	108	11215	39043	comp108057_c0,comp143460_c0,comp137914_c0,comp131813_c0,comp138818_c0,comp139788_c4,comp124663_c0,comp131059_c0,comp127838_c0,comp136276_c1,comp130858_c2,comp128784_c0,comp119264_c0,comp136475_c0,comp146972_c0,comp130141_c0,comp136326_c0,comp135384_c0,comp130563_c0,comp62616_c1,comp134955_c5,comp137398_c3,comp132107_c0,comp130922_c0,comp140607_c0,comp110502_c0,comp136929_c0,comp138145_c0,comp1235…
GO:0034062	RNA polymerase activity	molecular_function	0.18496	1	3	108	454	39043	comp119148_c1,comp131813_c0,comp128451_c0
GO:0008172	S-methyltransferase activity	molecular_function	0.1863	1	1	108	67	39043	comp84425_c0
GO:0016884	carbon-nitrogen ligase activity, with glutamine as amido-N-donor	molecular_function	0.1864	1	1	108	66	39043	comp136434_c0
GO:0048193	Golgi vesicle transport	biological_process	0.18715	1	2	108	222	39043	comp110502_c0,comp119264_c0
GO:0008270	zinc ion binding	molecular_function	0.18748	1	12	108	2798	39043	comp137117_c1,comp125548_c0,comp143460_c0,comp136475_c0,comp138631_c0,comp129724_c0,comp74353_c0,comp135489_c0,comp131630_c0,comp133327_c2,comp137546_c0,comp110502_c0
GO:0051213	dioxygenase activity	molecular_function	0.18827	1	2	108	248	39043	comp133729_c0,comp125086_c0
GO:0022891	substrate-specific transmembrane transporter activity	molecular_function	0.18828	1	9	108	2184	39043	comp62616_c1,comp128569_c0,comp119264_c0,comp135018_c0,comp131630_c0,comp137398_c3,comp135359_c0,comp130922_c0,comp108057_c0
GO:0030260	entry into host cell	biological_process	0.18923	1	1	108	69	39043	comp114029_c0
GO:0044409	entry into host	biological_process	0.18923	1	1	108	69	39043	comp114029_c0
GO:0046718	viral entry into host cell	biological_process	0.18923	1	1	108	69	39043	comp114029_c0
GO:0051806	entry into cell of other organism involved in symbiotic interaction	biological_process	0.18923	1	1	108	69	39043	comp114029_c0
GO:0051828	entry into other organism involved in symbiotic interaction	biological_process	0.18923	1	1	108	69	39043	comp114029_c0
GO:0016853	isomerase activity	molecular_function	0.19009	1	3	108	507	39043	comp137546_c0,comp142148_c0,comp129285_c0
GO:0070469	respiratory chain	cellular_component	0.19017	1	2	108	340	39043	comp130922_c0,comp62616_c1
GO:0048545	response to steroid hormone stimulus	biological_process	0.19078	1	1	108	69	39043	comp133654_c0
GO:0007600	sensory perception	biological_process	0.1908	1	1	108	63	39043	comp110502_c0
GO:0004867	serine-type endopeptidase inhibitor activity	molecular_function	0.19146	1	1	108	91	39043	comp119264_c0
GO:0043241	protein complex disassembly	biological_process	0.19208	1	1	108	78	39043	comp134955_c5
GO:0015085	calcium ion transmembrane transporter activity	molecular_function	0.19213	1	1	108	68	39043	comp128569_c0
GO:0003755	peptidyl-prolyl cis-trans isomerase activity	molecular_function	0.19373	1	1	108	88	39043	comp129285_c0
GO:0016709	oxidoreductase activity, acting on paired donors, with incorporation or reduction of molecular oxygen, NAD(P)H as one donor, and incorporation of one atom of oxygen	molecular_function	0.19487	1	1	108	60	39043	comp138298_c0
GO:0008061	chitin binding	molecular_function	0.19541	1	1	108	105	39043	comp141961_c0
GO:0042545	cell wall modification	biological_process	0.19564	1	1	108	66	39043	comp139788_c4
GO:0044723	single-organism carbohydrate metabolic process	biological_process	0.19574	1	8	108	1708	39043	comp149215_c0,comp139788_c4,comp127838_c0,comp113868_c0,comp133654_c0,comp137546_c0,comp129334_c0,comp125151_c0
GO:0035556	intracellular signal transduction	biological_process	0.19659	1	4	108	640	39043	comp143460_c0,comp133654_c0,comp138818_c0,comp130141_c0
GO:0016209	antioxidant activity	molecular_function	0.19737	1	2	108	356	39043	comp133960_c0,comp130141_c0
GO:0016668	oxidoreductase activity, acting on a sulfur group of donors, NAD(P) as acceptor	molecular_function	0.19832	1	1	108	60	39043	comp130141_c0
GO:0016859	cis-trans isomerase activity	molecular_function	0.19871	1	1	108	89	39043	comp129285_c0
GO:0006950	response to stress	biological_process	0.19883	1	11	108	2504	39043	comp125086_c0,comp132497_c0,comp138298_c0,comp130563_c0,comp135384_c0,comp140973_c0,comp140607_c0,comp139788_c4,comp124663_c0,comp137914_c0,comp130922_c0
GO:1901360	organic cyclic compound metabolic process	biological_process	0.19903	1	36	108	10470	39043	comp119148_c1,comp136929_c0,comp129334_c0,comp128451_c0,comp135489_c0,comp130922_c0,comp140607_c0,comp132507_c0,comp117886_c0,comp133654_c0,comp138298_c0,comp118431_c0,comp135112_c0,comp132953_c0,comp149215_c0,comp128784_c0,comp119264_c0,comp112521_c0,comp74353_c0,comp140885_c0,comp136475_c0,comp108057_c0,comp131813_c0,comp137914_c0,comp124663_c0,comp136276_c1,comp62616_c1,comp138062_c0,comp13056…
GO:0009507	chloroplast	cellular_component	0.20112	1	7	108	1163	39043	comp112521_c0,comp129201_c0,comp146972_c0,comp130922_c0,comp84425_c0,comp138298_c0,comp125407_c0
GO:0044451	nucleoplasm part	cellular_component	0.20148	1	8	108	1690	39043	comp132953_c0,comp136276_c1,comp131813_c0,comp132107_c0,comp136475_c0,comp129334_c0,comp136929_c0,comp119264_c0
GO:0016469	proton-transporting two-sector ATPase complex	cellular_component	0.20181	1	3	108	566	39043	comp108057_c0,comp62616_c1,comp119264_c0
GO:0032501	multicellular organismal process	biological_process	0.20186	1	8	108	1752	39043	comp112496_c1,comp110502_c0,comp136929_c0,comp138298_c0,comp138818_c0,comp135384_c0,comp137914_c0,comp131813_c0
GO:0004386	helicase activity	molecular_function	0.2025	1	4	108	556	39043	comp130922_c0,comp140607_c0,comp131059_c0,comp137117_c1
GO:0071840	cellular component organization or biogenesis	biological_process	0.20295	1	15	108	4302	39043	comp117886_c0,comp119264_c0,comp125407_c0,comp112496_c1,comp135542_c1,comp134955_c5,comp137070_c0,comp136475_c0,comp132107_c0,comp114029_c0,comp129201_c0,comp146972_c0,comp131813_c0,comp139788_c4,comp136326_c0
GO:0015298	solute:cation antiporter activity	molecular_function	0.20327	1	1	108	65	39043	comp128569_c0
GO:0015299	solute:hydrogen antiporter activity	molecular_function	0.20327	1	1	108	65	39043	comp128569_c0
GO:0009617	response to bacterium	biological_process	0.20373	1	2	108	271	39043	comp132497_c0,comp124663_c0
GO:0006955	immune response	biological_process	0.20429	1	2	108	270	39043	comp124663_c0,comp100655_c0
GO:0016860	intramolecular oxidoreductase activity	molecular_function	0.20466	1	1	108	81	39043	comp142148_c0
GO:0009639	response to red or far red light	biological_process	0.20512	1	1	108	64	39043	comp138298_c0
GO:0005654	nucleoplasm	cellular_component	0.20591	1	8	108	1706	39043	comp132953_c0,comp136276_c1,comp131813_c0,comp136475_c0,comp132107_c0,comp129334_c0,comp136929_c0,comp119264_c0
GO:0012505	endomembrane system	cellular_component	0.20728	1	4	108	673	39043	comp124663_c0,comp112521_c0,comp119264_c0,comp110502_c0
GO:0012507	ER to Golgi transport vesicle membrane	cellular_component	0.20788	1	1	108	63	39043	comp110502_c0
GO:0030127	COPII vesicle coat	cellular_component	0.20788	1	1	108	63	39043	comp110502_c0
GO:0019013	viral nucleocapsid	cellular_component	0.20892	1	1	108	80	39043	comp131630_c0
GO:0015077	monovalent inorganic cation transmembrane transporter activity	molecular_function	0.20925	1	5	108	1146	39043	comp130922_c0,comp108057_c0,comp62616_c1,comp119264_c0,comp128569_c0
GO:0030134	ER to Golgi transport vesicle	cellular_component	0.20926	1	1	108	65	39043	comp110502_c0
GO:0006650	glycerophospholipid metabolic process	biological_process	0.20983	1	2	108	220	39043	comp135112_c0,comp112521_c0
GO:0032984	macromolecular complex disassembly	biological_process	0.21005	1	1	108	83	39043	comp134955_c5
GO:0006885	regulation of pH	biological_process	0.21019	1	1	108	69	39043	comp128569_c0
GO:0065003	macromolecular complex assembly	biological_process	0.21036	1	3	108	546	39043	comp119264_c0,comp132107_c0,comp129201_c0
GO:0007610	behavior	biological_process	0.21105	1	1	108	84	39043	comp118388_c1
GO:0009791	post-embryonic development	biological_process	0.21128	1	3	108	433	39043	comp136929_c0,comp137914_c0,comp131813_c0
GO:0004520	endodeoxyribonuclease activity	molecular_function	0.21346	1	1	108	65	39043	comp118431_c0
GO:0032505	reproduction of a single-celled organism	biological_process	0.21381	1	1	108	64	39043	comp131813_c0
GO:0043093	cytokinesis by binary fission	biological_process	0.21381	1	1	108	64	39043	comp131813_c0
GO:0015103	inorganic anion transmembrane transporter activity	molecular_function	0.21601	1	1	108	66	39043	comp135359_c0
GO:0000990	core RNA polymerase binding transcription factor activity	molecular_function	0.22155	1	1	108	72	39043	comp132953_c0
GO:0000996	core DNA-dependent RNA polymerase binding promoter specificity activity	molecular_function	0.22155	1	1	108	72	39043	comp132953_c0
GO:0016987	sigma factor activity	molecular_function	0.22155	1	1	108	72	39043	comp132953_c0
GO:0000272	polysaccharide catabolic process	biological_process	0.2217	1	1	108	68	39043	comp129334_c0
GO:0008374	O-acyltransferase activity	molecular_function	0.22212	1	1	108	67	39043	comp135112_c0
GO:0009408	response to heat	biological_process	0.22218	1	1	108	70	39043	comp138298_c0
GO:0006531	aspartate metabolic process	biological_process	0.22249	1	1	108	93	39043	comp136434_c0
GO:0022411	cellular component disassembly	biological_process	0.22299	1	1	108	88	39043	comp134955_c5
GO:0030259	lipid glycosylation	biological_process	0.22315	1	1	108	69	39043	comp125151_c0
GO:0000145	exocyst	cellular_component	0.2234	1	1	108	61	39043	comp132107_c0
GO:0007596	blood coagulation	biological_process	0.22419	1	1	108	86	39043	comp135384_c0
GO:0005507	copper ion binding	molecular_function	0.22513	1	2	108	277	39043	comp62616_c1,comp125086_c0
GO:0022900	electron transport chain	biological_process	0.22543	1	3	108	590	39043	comp130922_c0,comp62616_c1,comp138298_c0
GO:0006506	GPI anchor biosynthetic process	biological_process	0.22612	1	1	108	68	39043	comp112521_c0
GO:0030599	pectinesterase activity	molecular_function	0.22794	1	1	108	91	39043	comp139788_c4
GO:0030001	metal ion transport	biological_process	0.22794	1	5	108	950	39043	comp135018_c0,comp131630_c0,comp137398_c3,comp135359_c0,comp128569_c0
GO:0005604	basement membrane	cellular_component	0.2284	1	1	108	95	39043	comp119264_c0
GO:0009405	pathogenesis	biological_process	0.22843	1	3	108	538	39043	comp129952_c0,comp138818_c0,comp119264_c0
GO:0005085	guanyl-nucleotide exchange factor activity	molecular_function	0.23047	1	1	108	75	39043	comp124663_c0
GO:0006661	phosphatidylinositol biosynthetic process	biological_process	0.23054	1	1	108	70	39043	comp112521_c0
GO:0043229	intracellular organelle	cellular_component	0.23066	1	45	108	13278	39043	comp140607_c0,comp130922_c0,comp128451_c0,comp131252_c0,comp126751_c0,comp129201_c0,comp136929_c0,comp129334_c0,comp110502_c0,comp119148_c1,comp84425_c0,comp132953_c0,comp133960_c0,comp131630_c0,comp135936_c0,comp112496_c1,comp138631_c0,comp139179_c1,comp117886_c0,comp138298_c0,comp139179_c0,comp126871_c0,comp118431_c0,comp133654_c0,comp124663_c0,comp136276_c1,comp131813_c0,comp112521_c0,comp1006…
GO:0008831	dTDP-4-dehydrorhamnose reductase activity	molecular_function	0.23071	1	1	108	62	39043	comp149215_c0
GO:0030117	membrane coat	cellular_component	0.2312	1	2	108	243	39043	comp110502_c0,comp136276_c1
GO:0048475	coated membrane	cellular_component	0.2312	1	2	108	243	39043	comp136276_c1,comp110502_c0
GO:0043226	organelle	cellular_component	0.23161	1	45	108	13286	39043	comp130563_c0,comp125407_c0,comp132497_c0,comp134955_c5,comp131632_c0,comp132107_c0,comp137070_c0,comp146972_c0,comp142148_c0,comp140973_c0,comp136326_c0,comp137117_c1,comp128784_c0,comp119264_c0,comp112521_c0,comp100655_c0,comp74353_c0,comp136475_c0,comp131813_c0,comp124663_c0,comp136276_c1,comp117886_c0,comp139179_c0,comp138298_c0,comp126871_c0,comp118431_c0,comp133654_c0,comp112496_c1,comp1316…
GO:0003006	developmental process involved in reproduction	biological_process	0.23175	1	3	108	459	39043	comp136929_c0,comp137914_c0,comp131813_c0
GO:0006606	protein import into nucleus	biological_process	0.23264	1	1	108	79	39043	comp119264_c0
GO:0044744	protein targeting to nucleus	biological_process	0.23264	1	1	108	79	39043	comp119264_c0
GO:0015988	energy coupled proton transmembrane transport, against electrochemical gradient	biological_process	0.23331	1	2	108	296	39043	comp62616_c1,comp119264_c0
GO:0015991	ATP hydrolysis coupled proton transport	biological_process	0.23331	1	2	108	296	39043	comp62616_c1,comp119264_c0
GO:0002376	immune system process	biological_process	0.23337	1	2	108	296	39043	comp124663_c0,comp100655_c0
GO:0055067	monovalent inorganic cation homeostasis	biological_process	0.23457	1	1	108	77	39043	comp128569_c0
GO:0006811	ion transport	biological_process	0.23498	1	10	108	2563	39043	comp130858_c2,comp135359_c0,comp130922_c0,comp108057_c0,comp135018_c0,comp131630_c0,comp137398_c3,comp62616_c1,comp128569_c0,comp119264_c0
GO:0006497	protein lipidation	biological_process	0.23528	1	1	108	75	39043	comp112521_c0
GO:0051641	cellular localization	biological_process	0.23574	1	7	108	1426	39043	comp119264_c0,comp130922_c0,comp110502_c0,comp132107_c0,comp136276_c1,comp135112_c0,comp133960_c0
GO:0034504	protein localization to nucleus	biological_process	0.23588	1	1	108	82	39043	comp119264_c0
GO:0006979	response to oxidative stress	biological_process	0.23704	1	2	108	359	39043	comp137914_c0,comp130563_c0
GO:0051170	nuclear import	biological_process	0.23742	1	1	108	80	39043	comp119264_c0
GO:0042158	lipoprotein biosynthetic process	biological_process	0.23749	1	1	108	78	39043	comp112521_c0
GO:0045226	extracellular polysaccharide biosynthetic process	biological_process	0.23771	1	1	108	66	39043	comp149215_c0
GO:0046379	extracellular polysaccharide metabolic process	biological_process	0.23771	1	1	108	66	39043	comp149215_c0
GO:0097367	carbohydrate derivative binding	molecular_function	0.23821	1	1	108	128	39043	comp141961_c0
GO:0030638	polyketide metabolic process	biological_process	0.23822	1	1	108	67	39043	comp149215_c0
GO:0030639	polyketide biosynthetic process	biological_process	0.23822	1	1	108	67	39043	comp149215_c0
GO:0000003	reproduction	biological_process	0.23873	1	5	108	985	39043	comp136929_c0,comp137914_c0,comp131813_c0,comp135542_c1,comp114029_c0
GO:0000776	kinetochore	cellular_component	0.23914	1	1	108	96	39043	comp119264_c0
GO:0043531	ADP binding	molecular_function	0.23925	1	3	108	462	39043	comp140607_c0,comp138818_c0,comp137828_c1
GO:0033365	protein localization to organelle	biological_process	0.23933	1	2	108	274	39043	comp119264_c0,comp130922_c0
GO:0006664	glycolipid metabolic process	biological_process	0.24045	1	2	108	263	39043	comp112521_c0,comp135112_c0
GO:0019954	asexual reproduction	biological_process	0.24145	1	1	108	72	39043	comp131813_c0
GO:0017016	Ras GTPase binding	molecular_function	0.24199	1	1	108	67	39043	comp119264_c0
GO:0031267	small GTPase binding	molecular_function	0.24199	1	1	108	67	39043	comp119264_c0
GO:0019725	cellular homeostasis	biological_process	0.2421	1	2	108	331	39043	comp130141_c0,comp133960_c0
GO:0009414	response to water deprivation	biological_process	0.24264	1	1	108	78	39043	comp138298_c0
GO:0005789	endoplasmic reticulum membrane	cellular_component	0.24331	1	2	108	274	39043	comp112521_c0,comp124663_c0
GO:0042175	nuclear outer membrane-endoplasmic reticulum membrane network	cellular_component	0.24331	1	2	108	274	39043	comp112521_c0,comp124663_c0
GO:0003712	transcription cofactor activity	molecular_function	0.24426	1	2	108	295	39043	comp119264_c0,comp136475_c0
GO:0000917	barrier septum assembly	biological_process	0.24492	1	1	108	82	39043	comp131813_c0
GO:0090529	cell septum assembly	biological_process	0.24492	1	1	108	82	39043	comp131813_c0
GO:0051020	GTPase binding	molecular_function	0.24604	1	1	108	68	39043	comp119264_c0
GO:0000989	transcription factor binding transcription factor activity	molecular_function	0.24737	1	2	108	298	39043	comp136475_c0,comp119264_c0
GO:0005746	mitochondrial respiratory chain	cellular_component	0.24808	1	1	108	118	39043	comp130922_c0
GO:0004866	endopeptidase inhibitor activity	molecular_function	0.24942	1	1	108	121	39043	comp119264_c0
GO:0061135	endopeptidase regulator activity	molecular_function	0.24942	1	1	108	121	39043	comp119264_c0
GO:0019637	organophosphate metabolic process	biological_process	0.24995	1	9	108	2231	39043	comp112521_c0,comp135489_c0,comp62616_c1,comp132507_c0,comp137546_c0,comp135112_c0,comp124663_c0,comp149215_c0,comp108057_c0
GO:1901606	alpha-amino acid catabolic process	biological_process	0.25046	1	2	108	273	39043	comp125407_c0,comp137914_c0
GO:0046961	proton-transporting ATPase activity, rotational mechanism	molecular_function	0.25249	1	1	108	107	39043	comp62616_c1
GO:0031329	regulation of cellular catabolic process	biological_process	0.25312	1	2	108	261	39043	comp124663_c0,comp119264_c0
GO:0006754	ATP biosynthetic process	biological_process	0.25536	1	2	108	394	39043	comp62616_c1,comp108057_c0
GO:0006816	calcium ion transport	biological_process	0.25567	1	1	108	97	39043	comp128569_c0
GO:0052126	movement in host environment	biological_process	0.25611	1	1	108	101	39043	comp114029_c0
GO:0052192	movement in environment of other organism involved in symbiotic interaction	biological_process	0.25611	1	1	108	101	39043	comp114029_c0
GO:0046034	ATP metabolic process	biological_process	0.25656	1	3	108	648	39043	comp108057_c0,comp132507_c0,comp62616_c1
GO:0043233	organelle lumen	cellular_component	0.25663	1	10	108	2359	39043	comp119264_c0,comp119148_c1,comp136929_c0,comp129334_c0,comp136475_c0,comp132107_c0,comp131813_c0,comp136276_c1,comp133960_c0,comp132953_c0
GO:0070013	intracellular organelle lumen	cellular_component	0.25663	1	10	108	2359	39043	comp132953_c0,comp133960_c0,comp136276_c1,comp131813_c0,comp132107_c0,comp136475_c0,comp136929_c0,comp129334_c0,comp119148_c1,comp119264_c0
GO:0010508	positive regulation of autophagy	biological_process	0.25802	1	1	108	87	39043	comp119264_c0
GO:0051701	interaction with host	biological_process	0.2586	1	2	108	316	39043	comp139179_c0,comp114029_c0
GO:0016020	membrane	cellular_component	0.259	1	34	108	9757	39043	comp140973_c0,comp146972_c0,comp125086_c0,comp137070_c0,comp137398_c3,comp62616_c1,comp130563_c0,comp132497_c0,comp125407_c0,comp131059_c0,comp127838_c0,comp124663_c0,comp138818_c0,comp136276_c1,comp130858_c2,comp108057_c0,comp112521_c0,comp119264_c0,comp133729_c0,comp135359_c0,comp131630_c0,comp135936_c0,comp135542_c1,comp135018_c0,comp114029_c0,comp128569_c0,comp133654_c0,comp138298_c0,comp1391…
GO:0006605	protein targeting	biological_process	0.25963	1	2	108	302	39043	comp130922_c0,comp119264_c0
GO:0006643	membrane lipid metabolic process	biological_process	0.25966	1	2	108	279	39043	comp135112_c0,comp112521_c0
GO:0031331	positive regulation of cellular catabolic process	biological_process	0.25994	1	1	108	90	39043	comp119264_c0
GO:0009896	positive regulation of catabolic process	biological_process	0.26062	1	1	108	91	39043	comp119264_c0
GO:0061025	membrane fusion	biological_process	0.26075	1	1	108	95	39043	comp114029_c0
GO:0006888	ER to Golgi vesicle-mediated transport	biological_process	0.26157	1	1	108	84	39043	comp110502_c0
GO:0006886	intracellular protein transport	biological_process	0.26248	1	5	108	954	39043	comp119264_c0,comp110502_c0,comp130922_c0,comp136276_c1,comp135112_c0
GO:0034655	nucleobase-containing compound catabolic process	biological_process	0.26405	1	4	108	801	39043	comp132507_c0,comp118431_c0,comp124663_c0,comp140607_c0
GO:0065004	protein-DNA complex assembly	biological_process	0.26453	1	1	108	117	39043	comp119264_c0
GO:0071824	protein-DNA complex subunit organization	biological_process	0.26453	1	1	108	117	39043	comp119264_c0
GO:0006310	DNA recombination	biological_process	0.265	1	3	108	490	39043	comp130922_c0,comp119264_c0,comp140607_c0
GO:0044445	cytosolic part	cellular_component	0.26546	1	2	108	339	39043	comp130563_c0,comp119264_c0
GO:0006522	alanine metabolic process	biological_process	0.26588	1	1	108	104	39043	comp136434_c0
GO:0009078	pyruvate family amino acid metabolic process	biological_process	0.26588	1	1	108	104	39043	comp136434_c0
GO:0006865	amino acid transport	biological_process	0.26595	1	1	108	98	39043	comp130858_c2
GO:0031974	membrane-enclosed lumen	cellular_component	0.2671	1	10	108	2387	39043	comp131813_c0,comp132953_c0,comp133960_c0,comp136276_c1,comp129334_c0,comp136929_c0,comp119148_c1,comp119264_c0,comp132107_c0,comp136475_c0
GO:0043623	cellular protein complex assembly	biological_process	0.2673	1	2	108	340	39043	comp119264_c0,comp129201_c0
GO:0030658	transport vesicle membrane	cellular_component	0.26857	1	1	108	91	39043	comp110502_c0
GO:0007599	hemostasis	biological_process	0.26864	1	1	108	103	39043	comp135384_c0
GO:0050817	coagulation	biological_process	0.26864	1	1	108	103	39043	comp135384_c0
GO:0009145	purine nucleoside triphosphate biosynthetic process	biological_process	0.26908	1	2	108	412	39043	comp108057_c0,comp62616_c1
GO:0009206	purine ribonucleoside triphosphate biosynthetic process	biological_process	0.26908	1	2	108	412	39043	comp62616_c1,comp108057_c0
GO:0019031	viral envelope	cellular_component	0.26915	1	2	108	304	39043	comp119264_c0,comp135018_c0
GO:0036338	viral membrane	cellular_component	0.26915	1	2	108	304	39043	comp119264_c0,comp135018_c0
GO:0051537	2 iron, 2 sulfur cluster binding	molecular_function	0.27038	1	1	108	115	39043	comp112521_c0
GO:0055065	metal ion homeostasis	biological_process	0.27046	1	1	108	112	39043	comp124663_c0
GO:0071407	cellular response to organic cyclic compound	biological_process	0.27094	1	1	108	89	39043	comp133654_c0
GO:0042775	mitochondrial ATP synthesis coupled electron transport	biological_process	0.27169	1	2	108	388	39043	comp62616_c1,comp130922_c0
GO:0009894	regulation of catabolic process	biological_process	0.27227	1	2	108	282	39043	comp119264_c0,comp124663_c0
GO:0009063	cellular amino acid catabolic process	biological_process	0.27306	1	2	108	289	39043	comp137914_c0,comp125407_c0
GO:0003857	3-hydroxyacyl-CoA dehydrogenase activity	molecular_function	0.27311	1	1	108	90	39043	comp125407_c0
GO:0032506	cytokinetic process	biological_process	0.274	1	1	108	89	39043	comp131813_c0
GO:0034645	cellular macromolecule biosynthetic process	biological_process	0.27408	1	25	108	7586	39043	comp146972_c0,comp140973_c0,comp136326_c0,comp149215_c0,comp135112_c0,comp132953_c0,comp133654_c0,comp125407_c0,comp113868_c0,comp117886_c0,comp130563_c0,comp137070_c0,comp132107_c0,comp134955_c5,comp131813_c0,comp136276_c1,comp127838_c0,comp128784_c0,comp119264_c0,comp119148_c1,comp136929_c0,comp129334_c0,comp74353_c0,comp136475_c0,comp112521_c0
GO:0009201	ribonucleoside triphosphate biosynthetic process	biological_process	0.27435	1	2	108	416	39043	comp108057_c0,comp62616_c1
GO:0006614	SRP-dependent cotranslational protein targeting to membrane	biological_process	0.27618	1	1	108	89	39043	comp130922_c0
GO:0009142	nucleoside triphosphate biosynthetic process	biological_process	0.27697	1	2	108	418	39043	comp108057_c0,comp62616_c1
GO:0019842	vitamin binding	molecular_function	0.28076	1	1	108	104	39043	comp125151_c0
GO:0033177	proton-transporting two-sector ATPase complex, proton-transporting domain	cellular_component	0.28125	1	2	108	388	39043	comp108057_c0,comp119264_c0
GO:0045047	protein targeting to ER	biological_process	0.28134	1	1	108	91	39043	comp130922_c0
GO:0072599	establishment of protein localization to endoplasmic reticulum	biological_process	0.28134	1	1	108	91	39043	comp130922_c0
GO:0046474	glycerophospholipid biosynthetic process	biological_process	0.28194	1	1	108	88	39043	comp112521_c0
GO:0009555	pollen development	biological_process	0.28198	1	1	108	81	39043	comp112496_c1
GO:0042773	ATP synthesis coupled electron transport	biological_process	0.28199	1	2	108	396	39043	comp62616_c1,comp130922_c0
GO:0046483	heterocycle metabolic process	biological_process	0.28319	1	34	108	10249	39043	comp149215_c0,comp132953_c0,comp135112_c0,comp118431_c0,comp133654_c0,comp117886_c0,comp132507_c0,comp130922_c0,comp140607_c0,comp129334_c0,comp136929_c0,comp119148_c1,comp135489_c0,comp128451_c0,comp142148_c0,comp146972_c0,comp137053_c0,comp140973_c0,comp136326_c0,comp125407_c0,comp138062_c0,comp62616_c1,comp132107_c0,comp131813_c0,comp137914_c0,comp108057_c0,comp136276_c1,comp124663_c0,comp1192…
GO:0006417	regulation of translation	biological_process	0.28414	1	2	108	382	39043	comp146972_c0,comp134955_c5
GO:0044420	extracellular matrix part	cellular_component	0.28474	1	1	108	119	39043	comp119264_c0
GO:0019068	virion assembly	biological_process	0.287	1	1	108	106	39043	comp135542_c1
GO:0071396	cellular response to lipid	biological_process	0.2885	1	1	108	100	39043	comp133654_c0
GO:0016485	protein processing	biological_process	0.2891	1	1	108	108	39043	comp129187_c0
GO:0019684	photosynthesis, light reaction	biological_process	0.29005	1	1	108	112	39043	comp129201_c0
GO:0009059	macromolecule biosynthetic process	biological_process	0.29009	1	25	108	7649	39043	comp74353_c0,comp136475_c0,comp112521_c0,comp128784_c0,comp119264_c0,comp119148_c1,comp136929_c0,comp129334_c0,comp136276_c1,comp127838_c0,comp131813_c0,comp137070_c0,comp132107_c0,comp134955_c5,comp113868_c0,comp125407_c0,comp133654_c0,comp130563_c0,comp117886_c0,comp140973_c0,comp136326_c0,comp149215_c0,comp135112_c0,comp132953_c0,comp146972_c0
GO:0008080	N-acetyltransferase activity	molecular_function	0.29095	1	1	108	95	39043	comp136475_c0
GO:0016192	vesicle-mediated transport	biological_process	0.29172	1	4	108	723	39043	comp136276_c1,comp132107_c0,comp110502_c0,comp119264_c0
GO:0003678	DNA helicase activity	molecular_function	0.29229	1	2	108	233	39043	comp130922_c0,comp140607_c0
GO:0006887	exocytosis	biological_process	0.2925	1	1	108	88	39043	comp132107_c0
GO:0030414	peptidase inhibitor activity	molecular_function	0.2927	1	1	108	138	39043	comp119264_c0
GO:0061134	peptidase regulator activity	molecular_function	0.2927	1	1	108	138	39043	comp119264_c0
GO:0051604	protein maturation	biological_process	0.29279	1	1	108	109	39043	comp129187_c0
GO:0050660	flavin adenine dinucleotide binding	molecular_function	0.2935	1	2	108	337	39043	comp125407_c0,comp138298_c0
GO:0008565	protein transporter activity	molecular_function	0.29537	1	1	108	121	39043	comp140973_c0
GO:0044769	ATPase activity, coupled to transmembrane movement of ions, rotational mechanism	molecular_function	0.29568	1	1	108	134	39043	comp62616_c1
GO:1901564	organonitrogen compound metabolic process	biological_process	0.29574	1	21	108	5937	39043	comp127838_c0,comp124663_c0,comp130922_c0,comp108057_c0,comp131813_c0,comp137914_c0,comp135489_c0,comp128451_c0,comp112521_c0,comp140885_c0,comp119148_c1,comp84425_c0,comp135112_c0,comp133960_c0,comp137053_c0,comp136434_c0,comp142148_c0,comp62616_c1,comp132507_c0,comp117886_c0,comp125407_c0
GO:0006613	cotranslational protein targeting to membrane	biological_process	0.29619	1	1	108	99	39043	comp130922_c0
GO:0042060	wound healing	biological_process	0.29642	1	1	108	117	39043	comp135384_c0
GO:0005829	cytosol	cellular_component	0.29737	1	3	108	584	39043	comp128451_c0,comp119264_c0,comp130563_c0
GO:0007275	multicellular organismal development	biological_process	0.2975	1	5	108	1075	39043	comp138818_c0,comp112496_c1,comp131813_c0,comp137914_c0,comp136929_c0
GO:0008233	peptidase activity	molecular_function	0.29753	1	7	108	1767	39043	comp131252_c0,comp137070_c0,comp135384_c0,comp125961_c0,comp128451_c0,comp129187_c0,comp119148_c1
GO:0015035	protein disulfide oxidoreductase activity	molecular_function	0.29945	1	1	108	126	39043	comp130141_c0
GO:0010506	regulation of autophagy	biological_process	0.302	1	1	108	104	39043	comp119264_c0
GO:0030133	transport vesicle	cellular_component	0.30246	1	1	108	109	39043	comp110502_c0
GO:0005622	intracellular	cellular_component	0.30319	1	52	108	16088	39043	comp136276_c1,comp124663_c0,comp138818_c0,comp131813_c0,comp143460_c0,comp108057_c0,comp136475_c0,comp74353_c0,comp133327_c2,comp112521_c0,comp100655_c0,comp119264_c0,comp128784_c0,comp137117_c1,comp140973_c0,comp136326_c0,comp142148_c0,comp146972_c0,comp137070_c0,comp132107_c0,comp134955_c5,comp131632_c0,comp125407_c0,comp132497_c0,comp62616_c1,comp130563_c0,comp140607_c0,comp130922_c0,comp13125…
GO:0070972	protein localization to endoplasmic reticulum	biological_process	0.30354	1	1	108	99	39043	comp130922_c0
GO:0006771	riboflavin metabolic process	biological_process	0.30364	1	1	108	105	39043	comp140885_c0
GO:0042726	flavin-containing compound metabolic process	biological_process	0.30364	1	1	108	105	39043	comp140885_c0
GO:0004803	transposase activity	molecular_function	0.30392	1	1	108	99	39043	comp119264_c0
GO:0009312	oligosaccharide biosynthetic process	biological_process	0.30446	1	1	108	100	39043	comp113868_c0
GO:0015979	photosynthesis	biological_process	0.30478	1	3	108	549	39043	comp125407_c0,comp130922_c0,comp129201_c0
GO:0018874	benzoate metabolic process	biological_process	0.30525	1	1	108	105	39043	comp125407_c0
GO:0034641	cellular nitrogen compound metabolic process	biological_process	0.30778	1	34	108	10378	39043	comp125407_c0,comp62616_c1,comp138062_c0,comp132107_c0,comp142148_c0,comp146972_c0,comp140973_c0,comp136326_c0,comp137053_c0,comp128784_c0,comp119264_c0,comp140885_c0,comp74353_c0,comp136475_c0,comp112521_c0,comp137914_c0,comp131813_c0,comp108057_c0,comp136276_c1,comp124663_c0,comp133654_c0,comp118431_c0,comp117886_c0,comp132507_c0,comp136434_c0,comp149215_c0,comp135112_c0,comp132953_c0,comp11914…
GO:0043167	ion binding	molecular_function	0.30852	1	38	108	11293	39043	comp124290_c1,comp137117_c1,comp125407_c0,comp59541_c0,comp129939_c0,comp138062_c0,comp62616_c1,comp125086_c0,comp125548_c0,comp143460_c0,comp137828_c1,comp130858_c2,comp124663_c0,comp138818_c0,comp131059_c0,comp127838_c0,comp125151_c0,comp74353_c0,comp136475_c0,comp131541_c0,comp112521_c0,comp133327_c2,comp136434_c0,comp135359_c0,comp138298_c0,comp132507_c0,comp129724_c0,comp138631_c0,comp131630…
GO:0010467	gene expression	biological_process	0.30864	1	21	108	6267	39043	comp128784_c0,comp119264_c0,comp119148_c1,comp129187_c0,comp136929_c0,comp129334_c0,comp74353_c0,comp136475_c0,comp131813_c0,comp136276_c1,comp125407_c0,comp133654_c0,comp132507_c0,comp117886_c0,comp137070_c0,comp132107_c0,comp134955_c5,comp146972_c0,comp136326_c0,comp140973_c0,comp132953_c0
GO:0004527	exonuclease activity	molecular_function	0.30918	1	1	108	98	39043	comp140607_c0
GO:0071555	cell wall organization	biological_process	0.31086	1	1	108	129	39043	comp139788_c4
GO:0050662	coenzyme binding	molecular_function	0.31252	1	4	108	922	39043	comp138298_c0,comp125407_c0,comp149215_c0,comp64852_c0
GO:0006612	protein targeting to membrane	biological_process	0.31312	1	1	108	105	39043	comp130922_c0
GO:0015036	disulfide oxidoreductase activity	molecular_function	0.31399	1	1	108	132	39043	comp130141_c0
GO:0006913	nucleocytoplasmic transport	biological_process	0.31404	1	1	108	116	39043	comp119264_c0
GO:0051169	nuclear transport	biological_process	0.31404	1	1	108	116	39043	comp119264_c0
GO:0009311	oligosaccharide metabolic process	biological_process	0.31428	1	3	108	620	39043	comp113868_c0,comp129334_c0,comp139788_c4
GO:0019538	protein metabolic process	biological_process	0.31607	1	25	108	7559	39043	comp135489_c0,comp128451_c0,comp112521_c0,comp125961_c0,comp136475_c0,comp131252_c0,comp137731_c0,comp129187_c0,comp119148_c1,comp119264_c0,comp84425_c0,comp127838_c0,comp124663_c0,comp134955_c5,comp129285_c0,comp137070_c0,comp114029_c0,comp117886_c0,comp130563_c0,comp125407_c0,comp132953_c0,comp135112_c0,comp135384_c0,comp136326_c0,comp146972_c0
GO:0070925	organelle assembly	biological_process	0.31716	1	1	108	131	39043	comp119264_c0
GO:0045017	glycerolipid biosynthetic process	biological_process	0.31718	1	1	108	104	39043	comp112521_c0
GO:0005576	extracellular region	cellular_component	0.3174	1	8	108	2190	39043	comp137914_c0,comp136434_c0,comp135384_c0,comp139788_c4,comp129952_c0,comp119264_c0,comp138145_c0,comp137731_c0
GO:0044421	extracellular region part	cellular_component	0.31869	1	3	108	677	39043	comp136434_c0,comp119264_c0,comp138145_c0
GO:0006118	electron transport	biological_process	0.31938	1	4	108	984	39043	comp130141_c0,comp124290_c1,comp130922_c0,comp62616_c1
GO:0006818	hydrogen transport	biological_process	0.32197	1	4	108	1057	39043	comp119264_c0,comp62616_c1,comp108057_c0,comp130922_c0
GO:0015992	proton transport	biological_process	0.32197	1	4	108	1057	39043	comp119264_c0,comp108057_c0,comp130922_c0,comp62616_c1
GO:0034613	cellular protein localization	biological_process	0.32336	1	5	108	1051	39043	comp130922_c0,comp110502_c0,comp119264_c0,comp135112_c0,comp136276_c1
GO:0045087	innate immune response	biological_process	0.32354	1	1	108	122	39043	comp124663_c0
GO:0046700	heterocycle catabolic process	biological_process	0.32438	1	4	108	875	39043	comp118431_c0,comp132507_c0,comp140607_c0,comp124663_c0
GO:0022904	respiratory electron transport chain	biological_process	0.3245	1	2	108	436	39043	comp62616_c1,comp130922_c0
GO:0016701	oxidoreductase activity, acting on single donors with incorporation of molecular oxygen	molecular_function	0.32551	1	1	108	134	39043	comp112521_c0
GO:0016070	RNA metabolic process	biological_process	0.32577	1	17	108	4561	39043	comp128784_c0,comp119264_c0,comp119148_c1,comp129334_c0,comp136929_c0,comp74353_c0,comp136475_c0,comp131813_c0,comp136276_c1,comp133654_c0,comp125407_c0,comp132507_c0,comp132107_c0,comp146972_c0,comp136326_c0,comp140973_c0,comp132953_c0
GO:0044270	cellular nitrogen compound catabolic process	biological_process	0.32592	1	4	108	877	39043	comp118431_c0,comp132507_c0,comp140607_c0,comp124663_c0
GO:1901607	alpha-amino acid biosynthetic process	biological_process	0.32668	1	3	108	644	39043	comp142148_c0,comp136434_c0,comp133960_c0
GO:0006550	isoleucine catabolic process	biological_process	0.32758	1	1	108	112	39043	comp125407_c0
GO:0006574	valine catabolic process	biological_process	0.32758	1	1	108	112	39043	comp125407_c0
GO:0043566	structure-specific DNA binding	molecular_function	0.32901	1	1	108	106	39043	comp140607_c0
GO:0030120	vesicle coat	cellular_component	0.32909	1	1	108	123	39043	comp110502_c0
GO:0016023	cytoplasmic membrane-bounded vesicle	cellular_component	0.33043	1	6	108	1507	39043	comp110502_c0,comp132497_c0,comp118431_c0,comp124663_c0,comp100655_c0,comp131252_c0
GO:0031668	cellular response to extracellular stimulus	biological_process	0.33292	1	1	108	120	39043	comp140607_c0
GO:0070727	cellular macromolecule localization	biological_process	0.33327	1	5	108	1068	39043	comp110502_c0,comp130922_c0,comp119264_c0,comp135112_c0,comp136276_c1
GO:0006552	leucine catabolic process	biological_process	0.33381	1	1	108	114	39043	comp125407_c0
GO:0009083	branched-chain amino acid catabolic process	biological_process	0.33381	1	1	108	114	39043	comp125407_c0
GO:0038023	signaling receptor activity	molecular_function	0.33416	1	2	108	372	39043	comp110502_c0,comp133654_c0
GO:0030662	coated vesicle membrane	cellular_component	0.33602	1	1	108	127	39043	comp110502_c0
GO:0051188	cofactor biosynthetic process	biological_process	0.33692	1	4	108	813	39043	comp130922_c0,comp125407_c0,comp112521_c0,comp135489_c0
GO:0016054	organic acid catabolic process	biological_process	0.3384	1	2	108	347	39043	comp125407_c0,comp137914_c0
GO:0046395	carboxylic acid catabolic process	biological_process	0.3384	1	2	108	347	39043	comp125407_c0,comp137914_c0
GO:0071496	cellular response to external stimulus	biological_process	0.33877	1	1	108	126	39043	comp140607_c0
GO:0019752	carboxylic acid metabolic process	biological_process	0.33948	1	13	108	3625	39043	comp133960_c0,comp135112_c0,comp127838_c0,comp140002_c1,comp137053_c0,comp133729_c0,comp142148_c0,comp136434_c0,comp137914_c0,comp130563_c0,comp84425_c0,comp138298_c0,comp125407_c0
GO:0006820	anion transport	biological_process	0.33969	1	2	108	395	39043	comp135359_c0,comp130858_c2
GO:0031988	membrane-bounded vesicle	cellular_component	0.34032	1	6	108	1531	39043	comp132497_c0,comp118431_c0,comp110502_c0,comp131252_c0,comp100655_c0,comp124663_c0
GO:0031981	nuclear lumen	cellular_component	0.34097	1	9	108	2266	39043	comp132953_c0,comp136276_c1,comp131813_c0,comp136475_c0,comp132107_c0,comp136929_c0,comp129334_c0,comp119148_c1,comp119264_c0
GO:0051536	iron-sulfur cluster binding	molecular_function	0.34346	1	2	108	410	39043	comp112521_c0,comp114029_c0
GO:0051540	metal cluster binding	molecular_function	0.34346	1	2	108	410	39043	comp112521_c0,comp114029_c0
GO:0003854	3-beta-hydroxy-delta5-steroid dehydrogenase activity	molecular_function	0.34507	1	1	108	110	39043	comp149215_c0
GO:0008207	C21-steroid hormone metabolic process	biological_process	0.34507	1	1	108	110	39043	comp149215_c0
GO:0008200	ion channel inhibitor activity	molecular_function	0.34531	1	1	108	138	39043	comp129952_c0
GO:0016248	channel inhibitor activity	molecular_function	0.34531	1	1	108	138	39043	comp129952_c0
GO:0016410	N-acyltransferase activity	molecular_function	0.34563	1	1	108	118	39043	comp136475_c0
GO:0033764	steroid dehydrogenase activity, acting on the CH-OH group of donors, NAD or NADP as acceptor	molecular_function	0.34604	1	1	108	111	39043	comp149215_c0
GO:0031410	cytoplasmic vesicle	cellular_component	0.34624	1	6	108	1540	39043	comp110502_c0,comp132497_c0,comp118431_c0,comp124663_c0,comp100655_c0,comp131252_c0
GO:0016628	oxidoreductase activity, acting on the CH-CH group of donors, NAD or NADP as acceptor	molecular_function	0.34716	1	1	108	110	39043	comp125407_c0
GO:0019048	modulation by virus of host morphology or physiology	biological_process	0.34779	1	1	108	129	39043	comp139179_c0
GO:0048229	gametophyte development	biological_process	0.34841	1	1	108	107	39043	comp112496_c1
GO:0008209	androgen metabolic process	biological_process	0.34847	1	1	108	112	39043	comp149215_c0
GO:0008210	estrogen metabolic process	biological_process	0.34847	1	1	108	112	39043	comp149215_c0
GO:0016229	steroid dehydrogenase activity	molecular_function	0.34847	1	1	108	112	39043	comp149215_c0
GO:0009144	purine nucleoside triphosphate metabolic process	biological_process	0.34892	1	4	108	1029	39043	comp108057_c0,comp132507_c0,comp62616_c1,comp124663_c0
GO:0009205	purine ribonucleoside triphosphate metabolic process	biological_process	0.34892	1	4	108	1029	39043	comp124663_c0,comp62616_c1,comp132507_c0,comp108057_c0
GO:0009247	glycolipid biosynthetic process	biological_process	0.34971	1	1	108	122	39043	comp112521_c0
GO:0043436	oxoacid metabolic process	biological_process	0.34975	1	13	108	3651	39043	comp142148_c0,comp136434_c0,comp137914_c0,comp135112_c0,comp133960_c0,comp127838_c0,comp140002_c1,comp137053_c0,comp133729_c0,comp130563_c0,comp84425_c0,comp138298_c0,comp125407_c0
GO:0006082	organic acid metabolic process	biological_process	0.35107	1	13	108	3655	39043	comp130563_c0,comp138298_c0,comp84425_c0,comp125407_c0,comp133960_c0,comp135112_c0,comp140002_c1,comp127838_c0,comp137053_c0,comp133729_c0,comp142148_c0,comp136434_c0,comp137914_c0
GO:0019439	aromatic compound catabolic process	biological_process	0.35158	1	4	108	919	39043	comp124663_c0,comp140607_c0,comp118431_c0,comp132507_c0
GO:0009199	ribonucleoside triphosphate metabolic process	biological_process	0.35217	1	4	108	1033	39043	comp62616_c1,comp132507_c0,comp108057_c0,comp124663_c0
GO:0006313	transposition, DNA-mediated	biological_process	0.35237	1	1	108	122	39043	comp119264_c0
GO:0005657	replication fork	cellular_component	0.35268	1	2	108	285	39043	comp130922_c0,comp140607_c0
GO:1901361	organic cyclic compound catabolic process	biological_process	0.35341	1	4	108	922	39043	comp132507_c0,comp118431_c0,comp124663_c0,comp140607_c0
GO:0000775	chromosome, centromeric region	cellular_component	0.35394	1	1	108	144	39043	comp119264_c0
GO:0004871	signal transducer activity	molecular_function	0.35435	1	3	108	653	39043	comp110502_c0,comp128784_c0,comp133654_c0
GO:0060089	molecular transducer activity	molecular_function	0.35435	1	3	108	653	39043	comp110502_c0,comp128784_c0,comp133654_c0
GO:0044448	cell cortex part	cellular_component	0.3544	1	1	108	124	39043	comp132107_c0
GO:0030135	coated vesicle	cellular_component	0.35601	1	1	108	142	39043	comp110502_c0
GO:0044282	small molecule catabolic process	biological_process	0.35673	1	2	108	369	39043	comp125407_c0,comp137914_c0
GO:0044712	single-organism catabolic process	biological_process	0.35673	1	2	108	369	39043	comp137914_c0,comp125407_c0
GO:0031982	vesicle	cellular_component	0.3577	1	6	108	1569	39043	comp100655_c0,comp124663_c0,comp131252_c0,comp110502_c0,comp132497_c0,comp118431_c0
GO:0042157	lipoprotein metabolic process	biological_process	0.35805	1	1	108	133	39043	comp112521_c0
GO:0070011	peptidase activity, acting on L-amino acid peptides	molecular_function	0.35901	1	6	108	1592	39043	comp128451_c0,comp125961_c0,comp135384_c0,comp131252_c0,comp119148_c1,comp129187_c0
GO:0010608	posttranscriptional regulation of gene expression	biological_process	0.35921	1	2	108	440	39043	comp146972_c0,comp134955_c5
GO:0009141	nucleoside triphosphate metabolic process	biological_process	0.35976	1	4	108	1044	39043	comp132507_c0,comp62616_c1,comp108057_c0,comp124663_c0
GO:0009991	response to extracellular stimulus	biological_process	0.36201	1	1	108	142	39043	comp140607_c0
GO:0043231	intracellular membrane-bounded organelle	cellular_component	0.36218	1	37	108	10731	39043	comp128784_c0,comp119264_c0,comp74353_c0,comp136475_c0,comp112521_c0,comp100655_c0,comp131813_c0,comp136276_c1,comp124663_c0,comp125407_c0,comp132497_c0,comp130563_c0,comp132107_c0,comp131632_c0,comp142148_c0,comp146972_c0,comp136326_c0,comp140973_c0,comp137117_c1,comp84425_c0,comp110502_c0,comp119148_c1,comp129334_c0,comp136929_c0,comp129201_c0,comp131252_c0,comp128451_c0,comp130922_c0,comp13829…
GO:0030659	cytoplasmic vesicle membrane	cellular_component	0.36244	1	1	108	139	39043	comp110502_c0
GO:0043227	membrane-bounded organelle	cellular_component	0.36387	1	37	108	10743	39043	comp135936_c0,comp131630_c0,comp112496_c1,comp138631_c0,comp118431_c0,comp138298_c0,comp133654_c0,comp132953_c0,comp133960_c0,comp128451_c0,comp131252_c0,comp129201_c0,comp129334_c0,comp136929_c0,comp119148_c1,comp110502_c0,comp84425_c0,comp130922_c0,comp131632_c0,comp132107_c0,comp130563_c0,comp132497_c0,comp125407_c0,comp137117_c1,comp136326_c0,comp140973_c0,comp146972_c0,comp142148_c0,comp1006…
GO:0032196	transposition	biological_process	0.36392	1	1	108	126	39043	comp119264_c0
GO:0019058	viral infectious cycle	biological_process	0.36773	1	2	108	394	39043	comp129187_c0,comp135542_c1
GO:0046467	membrane lipid biosynthetic process	biological_process	0.36848	1	1	108	128	39043	comp112521_c0
GO:0009057	macromolecule catabolic process	biological_process	0.36904	1	3	108	695	39043	comp129334_c0,comp118431_c0,comp140607_c0
GO:0019067	viral assembly, maturation, egress, and release	biological_process	0.36948	1	1	108	151	39043	comp135542_c1
GO:0046983	protein dimerization activity	molecular_function	0.37156	1	3	108	639	39043	comp131813_c0,comp132107_c0,comp131632_c0
GO:0016836	hydro-lyase activity	molecular_function	0.37183	1	1	108	162	39043	comp125548_c0
GO:0006869	lipid transport	biological_process	0.37231	1	1	108	155	39043	comp111410_c0
GO:0043228	non-membrane-bounded organelle	cellular_component	0.37483	1	13	108	4127	39043	comp139179_c1,comp126751_c0,comp137070_c0,comp134955_c5,comp125407_c0,comp139179_c0,comp126871_c0,comp119264_c0,comp119148_c1,comp117886_c0,comp140607_c0,comp132953_c0,comp130922_c0
GO:0043232	intracellular non-membrane-bounded organelle	cellular_component	0.37483	1	13	108	4127	39043	comp119148_c1,comp117886_c0,comp126871_c0,comp139179_c0,comp125407_c0,comp119264_c0,comp134955_c5,comp139179_c1,comp126751_c0,comp137070_c0,comp130922_c0,comp140607_c0,comp132953_c0
GO:0016407	acetyltransferase activity	molecular_function	0.37549	1	1	108	131	39043	comp136475_c0
GO:0010876	lipid localization	biological_process	0.37633	1	1	108	159	39043	comp111410_c0
GO:0042537	benzene-containing compound metabolic process	biological_process	0.37647	1	1	108	143	39043	comp125407_c0
GO:0009152	purine ribonucleotide biosynthetic process	biological_process	0.37735	1	2	108	520	39043	comp62616_c1,comp108057_c0
GO:0006144	purine nucleobase metabolic process	biological_process	0.37756	1	3	108	702	39043	comp128451_c0,comp131813_c0,comp119148_c1
GO:0034622	cellular macromolecular complex assembly	biological_process	0.37833	1	2	108	455	39043	comp129201_c0,comp119264_c0
GO:0015672	monovalent inorganic cation transport	biological_process	0.38016	1	5	108	1401	39043	comp119264_c0,comp62616_c1,comp135359_c0,comp130922_c0,comp108057_c0
GO:0009409	response to cold	biological_process	0.38048	1	1	108	122	39043	comp137914_c0
GO:0012506	vesicle membrane	cellular_component	0.38131	1	1	108	148	39043	comp110502_c0
GO:0044003	modification by symbiont of host morphology or physiology	biological_process	0.38406	1	1	108	150	39043	comp139179_c0
GO:0051186	cofactor metabolic process	biological_process	0.38406	1	5	108	1184	39043	comp112521_c0,comp135489_c0,comp130922_c0,comp125407_c0,comp142148_c0
GO:0051817	modification of morphology or physiology of other organism involved in symbiotic interaction	biological_process	0.38739	1	1	108	151	39043	comp139179_c0
GO:0033178	proton-transporting two-sector ATPase complex, catalytic domain	cellular_component	0.38779	1	1	108	172	39043	comp62616_c1
GO:0017038	protein import	biological_process	0.38784	1	1	108	142	39043	comp119264_c0
GO:0015698	inorganic anion transport	biological_process	0.38885	1	1	108	164	39043	comp135359_c0
GO:0022890	inorganic cation transmembrane transporter activity	molecular_function	0.38955	1	5	108	1412	39043	comp62616_c1,comp130922_c0,comp108057_c0,comp128569_c0,comp119264_c0
GO:0006164	purine nucleotide biosynthetic process	biological_process	0.38992	1	2	108	536	39043	comp108057_c0,comp62616_c1
GO:0046907	intracellular transport	biological_process	0.39195	1	5	108	1151	39043	comp135112_c0,comp136276_c1,comp130922_c0,comp110502_c0,comp119264_c0
GO:0044085	cellular component biogenesis	biological_process	0.39216	1	8	108	2785	39043	comp131813_c0,comp125407_c0,comp119264_c0,comp117886_c0,comp129201_c0,comp132107_c0,comp137070_c0,comp135542_c1
GO:0004872	receptor activity	molecular_function	0.39262	1	2	108	430	39043	comp133654_c0,comp110502_c0
GO:0048731	system development	biological_process	0.3932	1	3	108	673	39043	comp137914_c0,comp131813_c0,comp136929_c0
GO:0033179	proton-transporting V-type ATPase, V0 domain	cellular_component	0.39375	1	1	108	158	39043	comp119264_c0
GO:0035821	modification of morphology or physiology of other organism	biological_process	0.39449	1	1	108	156	39043	comp139179_c0
GO:0014070	response to organic cyclic compound	biological_process	0.39498	1	1	108	171	39043	comp133654_c0
GO:0016247	channel regulator activity	molecular_function	0.39728	1	1	108	166	39043	comp129952_c0
GO:0005938	cell cortex	cellular_component	0.3974	1	1	108	140	39043	comp132107_c0
GO:0019829	cation-transporting ATPase activity	molecular_function	0.39883	1	1	108	185	39043	comp62616_c1
GO:0005623	cell	cellular_component	0.39917	1	54	108	17167	39043	comp110502_c0,comp119148_c1,comp136929_c0,comp129334_c0,comp84425_c0,comp128451_c0,comp126751_c0,comp129201_c0,comp131252_c0,comp130922_c0,comp140607_c0,comp117886_c0,comp138298_c0,comp139179_c0,comp118431_c0,comp126871_c0,comp133654_c0,comp135018_c0,comp112496_c1,comp131630_c0,comp135936_c0,comp129724_c0,comp139179_c1,comp138631_c0,comp133960_c0,comp132953_c0,comp128784_c0,comp119264_c0,comp1125…
GO:0044464	cell part	cellular_component	0.39917	1	54	108	17167	39043	comp142148_c0,comp146972_c0,comp136326_c0,comp140973_c0,comp137117_c1,comp132497_c0,comp125407_c0,comp130563_c0,comp62616_c1,comp137070_c0,comp132107_c0,comp134955_c5,comp131632_c0,comp125086_c0,comp143460_c0,comp131813_c0,comp108057_c0,comp136276_c1,comp138818_c0,comp139788_c4,comp124663_c0,comp128784_c0,comp119264_c0,comp74353_c0,comp136475_c0,comp112521_c0,comp100655_c0,comp133327_c2,comp13396…
GO:0009225	nucleotide-sugar metabolic process	biological_process	0.40197	1	1	108	142	39043	comp149215_c0
GO:0044238	primary metabolic process	biological_process	0.40277	1	57	108	18961	39043	comp131252_c0,comp135489_c0,comp128451_c0,comp125961_c0,comp137546_c0,comp84425_c0,comp129334_c0,comp137731_c0,comp136929_c0,comp119148_c1,comp122234_c0,comp140002_c1,comp140607_c0,comp130922_c0,comp114029_c0,comp133654_c0,comp138298_c0,comp118431_c0,comp113868_c0,comp117886_c0,comp132507_c0,comp133729_c0,comp149215_c0,comp132953_c0,comp133960_c0,comp135112_c0,comp136434_c0,comp136475_c0,comp1251…
GO:0044433	cytoplasmic vesicle part	cellular_component	0.40326	1	1	108	162	39043	comp110502_c0
GO:0007154	cell communication	biological_process	0.40821	1	10	108	2749	39043	comp133654_c0,comp128784_c0,comp138145_c0,comp110502_c0,comp127838_c0,comp130141_c0,comp124663_c0,comp140607_c0,comp138818_c0,comp143460_c0
GO:0009908	flower development	biological_process	0.40957	1	1	108	127	39043	comp131813_c0
GO:0045263	proton-transporting ATP synthase complex, coupling factor F(o)	cellular_component	0.40995	1	1	108	218	39043	comp108057_c0
GO:0015849	organic acid transport	biological_process	0.41056	1	1	108	164	39043	comp130858_c2
GO:0046942	carboxylic acid transport	biological_process	0.41056	1	1	108	164	39043	comp130858_c2
GO:0050877	neurological system process	biological_process	0.41281	1	1	108	186	39043	comp110502_c0
GO:0005083	small GTPase regulator activity	molecular_function	0.41317	1	1	108	138	39043	comp124663_c0
GO:0005975	carbohydrate metabolic process	biological_process	0.41387	1	9	108	2594	39043	comp125151_c0,comp133654_c0,comp113868_c0,comp129939_c0,comp137546_c0,comp129334_c0,comp149215_c0,comp139788_c4,comp127838_c0
GO:0009260	ribonucleotide biosynthetic process	biological_process	0.41402	1	2	108	546	39043	comp62616_c1,comp108057_c0
GO:0046390	ribose phosphate biosynthetic process	biological_process	0.41402	1	2	108	546	39043	comp108057_c0,comp62616_c1
GO:0019866	organelle inner membrane	cellular_component	0.41603	1	2	108	545	39043	comp112521_c0,comp130922_c0
GO:0000160	phosphorelay signal transduction system	biological_process	0.41637	1	1	108	139	39043	comp133654_c0
GO:0007165	signal transduction	biological_process	0.41743	1	9	108	2463	39043	comp130141_c0,comp127838_c0,comp138818_c0,comp124663_c0,comp143460_c0,comp133654_c0,comp128784_c0,comp138145_c0,comp110502_c0
GO:0008033	tRNA processing	biological_process	0.41765	1	2	108	363	39043	comp125407_c0,comp132507_c0
GO:0044265	cellular macromolecule catabolic process	biological_process	0.41814	1	2	108	444	39043	comp118431_c0,comp140607_c0
GO:0005615	extracellular space	cellular_component	0.41831	1	1	108	190	39043	comp136434_c0
GO:0005198	structural molecule activity	molecular_function	0.41831	1	7	108	2538	39043	comp138818_c0,comp135542_c1,comp137070_c0,comp117886_c0,comp110502_c0,comp119264_c0,comp125407_c0
GO:0006725	cellular aromatic compound metabolic process	biological_process	0.41922	1	32	108	10176	39043	comp129334_c0,comp136929_c0,comp119148_c1,comp128451_c0,comp130922_c0,comp140607_c0,comp117886_c0,comp132507_c0,comp133654_c0,comp118431_c0,comp138298_c0,comp132953_c0,comp149215_c0,comp119264_c0,comp128784_c0,comp112521_c0,comp136475_c0,comp74353_c0,comp108057_c0,comp131813_c0,comp124663_c0,comp136276_c1,comp62616_c1,comp138062_c0,comp130563_c0,comp125407_c0,comp132107_c0,comp146972_c0,comp14214…
GO:0005618	cell wall	cellular_component	0.42168	1	2	108	461	39043	comp125086_c0,comp139788_c4
GO:0048646	anatomical structure formation involved in morphogenesis	biological_process	0.42275	1	1	108	190	39043	comp112496_c1
GO:0010007	magnesium chelatase complex	cellular_component	0.42305	1	1	108	112	39043	comp130922_c0
GO:0016851	magnesium chelatase activity	molecular_function	0.42305	1	1	108	112	39043	comp130922_c0
GO:0051002	ligase activity, forming nitrogen-metal bonds	molecular_function	0.42305	1	1	108	112	39043	comp130922_c0
GO:0051003	ligase activity, forming nitrogen-metal bonds, forming coordination complexes	molecular_function	0.42305	1	1	108	112	39043	comp130922_c0
GO:0034754	cellular hormone metabolic process	biological_process	0.42311	1	1	108	142	39043	comp149215_c0
GO:0044425	membrane part	cellular_component	0.42368	1	19	108	5822	39043	comp129201_c0,comp112521_c0,comp119264_c0,comp110502_c0,comp136276_c1,comp130858_c2,comp131059_c0,comp138818_c0,comp124663_c0,comp130922_c0,comp108057_c0,comp135936_c0,comp138298_c0,comp139179_c0,comp128569_c0,comp62616_c1,comp133729_c0,comp140973_c0,comp135359_c0
GO:0032268	regulation of cellular protein metabolic process	biological_process	0.42387	1	2	108	504	39043	comp146972_c0,comp134955_c5
GO:0000910	cytokinesis	biological_process	0.42575	1	1	108	155	39043	comp131813_c0
GO:0009150	purine ribonucleotide metabolic process	biological_process	0.42626	1	4	108	1143	39043	comp124663_c0,comp108057_c0,comp62616_c1,comp132507_c0
GO:0022414	reproductive process	biological_process	0.42627	1	3	108	705	39043	comp131813_c0,comp137914_c0,comp136929_c0
GO:0023052	signaling	biological_process	0.42801	1	9	108	2492	39043	comp143460_c0,comp138818_c0,comp124663_c0,comp127838_c0,comp130141_c0,comp110502_c0,comp138145_c0,comp128784_c0,comp133654_c0
GO:0044700	single organism signaling	biological_process	0.42801	1	9	108	2492	39043	comp130141_c0,comp127838_c0,comp138818_c0,comp124663_c0,comp143460_c0,comp138145_c0,comp110502_c0,comp133654_c0,comp128784_c0
GO:0006952	defense response	biological_process	0.43361	1	3	108	769	39043	comp132497_c0,comp124663_c0,comp139788_c4
GO:0034220	ion transmembrane transport	biological_process	0.43473	1	3	108	833	39043	comp119264_c0,comp62616_c1,comp108057_c0
GO:0033124	regulation of GTP catabolic process	biological_process	0.43536	1	1	108	140	39043	comp124663_c0
GO:0043087	regulation of GTPase activity	biological_process	0.43536	1	1	108	140	39043	comp124663_c0
GO:0019899	enzyme binding	molecular_function	0.43834	1	1	108	168	39043	comp119264_c0
GO:0006163	purine nucleotide metabolic process	biological_process	0.44193	1	4	108	1170	39043	comp108057_c0,comp132507_c0,comp62616_c1,comp124663_c0
GO:0006554	lysine catabolic process	biological_process	0.44201	1	1	108	160	39043	comp125407_c0
GO:0051246	regulation of protein metabolic process	biological_process	0.44235	1	2	108	527	39043	comp134955_c5,comp146972_c0
GO:0012501	programmed cell death	biological_process	0.44306	1	1	108	197	39043	comp124663_c0
GO:0071704	organic substance metabolic process	biological_process	0.44334	1	59	108	19825	39043	comp132953_c0,comp135112_c0,comp133960_c0,comp149215_c0,comp133729_c0,comp136434_c0,comp114029_c0,comp117886_c0,comp132507_c0,comp118431_c0,comp138298_c0,comp133654_c0,comp113868_c0,comp140002_c1,comp122234_c0,comp140607_c0,comp130922_c0,comp135489_c0,comp128451_c0,comp125961_c0,comp131252_c0,comp137731_c0,comp129334_c0,comp136929_c0,comp119148_c1,comp137546_c0,comp84425_c0,comp137053_c0,comp1371…
GO:0048316	seed development	biological_process	0.44475	1	1	108	146	39043	comp137914_c0
GO:0051128	regulation of cellular component organization	biological_process	0.44502	1	1	108	238	39043	comp134955_c5
GO:0009068	aspartate family amino acid catabolic process	biological_process	0.44548	1	1	108	161	39043	comp125407_c0
GO:0005773	vacuole	cellular_component	0.44756	1	2	108	429	39043	comp130563_c0,comp135936_c0
GO:0003723	RNA binding	molecular_function	0.44776	1	8	108	2539	39043	comp138631_c0,comp134955_c5,comp135018_c0,comp141357_c0,comp137117_c1,comp129952_c0,comp131059_c0,comp130922_c0
GO:0009259	ribonucleotide metabolic process	biological_process	0.44814	1	4	108	1168	39043	comp132507_c0,comp62616_c1,comp108057_c0,comp124663_c0
GO:0019693	ribose phosphate metabolic process	biological_process	0.44814	1	4	108	1168	39043	comp62616_c1,comp132507_c0,comp108057_c0,comp124663_c0
GO:0042181	ketone biosynthetic process	biological_process	0.44857	1	1	108	178	39043	comp130563_c0
GO:0061024	membrane organization	biological_process	0.44927	1	1	108	187	39043	comp114029_c0
GO:0008017	microtubule binding	molecular_function	0.45039	1	1	108	133	39043	comp119264_c0
GO:0044428	nuclear part	cellular_component	0.4513	1	10	108	2746	39043	comp136276_c1,comp132953_c0,comp131813_c0,comp132107_c0,comp136475_c0,comp119264_c0,comp136929_c0,comp129334_c0,comp110502_c0,comp119148_c1
GO:0006807	nitrogen compound metabolic process	biological_process	0.45135	1	39	108	12641	39043	comp125407_c0,comp138062_c0,comp62616_c1,comp132107_c0,comp142148_c0,comp146972_c0,comp137053_c0,comp136326_c0,comp140973_c0,comp119264_c0,comp128784_c0,comp136475_c0,comp74353_c0,comp140885_c0,comp112521_c0,comp137914_c0,comp131813_c0,comp125548_c0,comp108057_c0,comp136276_c1,comp127838_c0,comp124663_c0,comp118431_c0,comp133654_c0,comp117886_c0,comp132507_c0,comp136434_c0,comp149215_c0,comp13295…
GO:0009118	regulation of nucleoside metabolic process	biological_process	0.45151	1	1	108	150	39043	comp124663_c0
GO:0030811	regulation of nucleotide catabolic process	biological_process	0.45151	1	1	108	150	39043	comp124663_c0
GO:0033121	regulation of purine nucleotide catabolic process	biological_process	0.45151	1	1	108	150	39043	comp124663_c0
GO:0009112	nucleobase metabolic process	biological_process	0.45166	1	3	108	786	39043	comp128451_c0,comp119148_c1,comp131813_c0
GO:1900542	regulation of purine nucleotide metabolic process	biological_process	0.45287	1	1	108	153	39043	comp124663_c0
GO:0006996	organelle organization	biological_process	0.45355	1	5	108	1386	39043	comp112496_c1,comp136326_c0,comp136475_c0,comp146972_c0,comp119264_c0
GO:0030258	lipid modification	biological_process	0.4549	1	1	108	177	39043	comp125151_c0
GO:0010154	fruit development	biological_process	0.45838	1	1	108	153	39043	comp137914_c0
GO:0042445	hormone metabolic process	biological_process	0.46258	1	1	108	163	39043	comp149215_c0
GO:0044237	cellular metabolic process	biological_process	0.46492	1	56	108	18867	39043	comp135489_c0,comp128451_c0,comp129201_c0,comp129334_c0,comp136929_c0,comp119148_c1,comp137546_c0,comp84425_c0,comp140002_c1,comp140607_c0,comp130922_c0,comp114029_c0,comp117886_c0,comp132507_c0,comp138298_c0,comp133654_c0,comp113868_c0,comp118431_c0,comp132953_c0,comp133960_c0,comp135112_c0,comp133729_c0,comp149215_c0,comp136434_c0,comp100655_c0,comp112521_c0,comp136475_c0,comp64852_c0,comp74353…
GO:0008652	cellular amino acid biosynthetic process	biological_process	0.46509	1	3	108	795	39043	comp133960_c0,comp142148_c0,comp136434_c0
GO:0072594	establishment of protein localization to organelle	biological_process	0.46693	1	1	108	183	39043	comp130922_c0
GO:0044424	intracellular part	cellular_component	0.47114	1	48	108	15510	39043	comp133960_c0,comp132953_c0,comp117886_c0,comp138298_c0,comp139179_c0,comp133654_c0,comp126871_c0,comp118431_c0,comp135018_c0,comp112496_c1,comp135936_c0,comp131630_c0,comp139179_c1,comp138631_c0,comp130922_c0,comp140607_c0,comp110502_c0,comp119148_c1,comp129334_c0,comp136929_c0,comp84425_c0,comp128451_c0,comp126751_c0,comp129201_c0,comp131252_c0,comp146972_c0,comp142148_c0,comp140973_c0,comp1363…
GO:0009523	photosystem II	cellular_component	0.47175	1	1	108	206	39043	comp129201_c0
GO:0006139	nucleobase-containing compound metabolic process	biological_process	0.47289	1	29	108	9416	39043	comp129334_c0,comp136929_c0,comp119148_c1,comp119264_c0,comp128784_c0,comp128451_c0,comp136475_c0,comp74353_c0,comp130922_c0,comp108057_c0,comp131813_c0,comp140607_c0,comp124663_c0,comp136276_c1,comp132507_c0,comp62616_c1,comp138062_c0,comp117886_c0,comp133654_c0,comp125407_c0,comp118431_c0,comp132107_c0,comp146972_c0,comp142148_c0,comp132953_c0,comp149215_c0,comp137053_c0,comp140973_c0,comp13632…
GO:1901605	alpha-amino acid metabolic process	biological_process	0.47452	1	9	108	2699	39043	comp137053_c0,comp127838_c0,comp133960_c0,comp135112_c0,comp136434_c0,comp137914_c0,comp142148_c0,comp84425_c0,comp125407_c0
GO:0006573	valine metabolic process	biological_process	0.47505	1	1	108	201	39043	comp125407_c0
GO:0006140	regulation of nucleotide metabolic process	biological_process	0.47608	1	1	108	178	39043	comp124663_c0
GO:0015711	organic anion transport	biological_process	0.47803	1	1	108	196	39043	comp130858_c2
GO:0048610	cellular process involved in reproduction	biological_process	0.47807	1	2	108	526	39043	comp114029_c0,comp135542_c1
GO:0008509	anion transmembrane transporter activity	molecular_function	0.47828	1	1	108	213	39043	comp135359_c0
GO:0009755	hormone-mediated signaling pathway	biological_process	0.47932	1	1	108	186	39043	comp133654_c0
GO:0015631	tubulin binding	molecular_function	0.48275	1	1	108	153	39043	comp119264_c0
GO:0044248	cellular catabolic process	biological_process	0.48336	1	7	108	2026	39043	comp118431_c0,comp125407_c0,comp119264_c0,comp137914_c0,comp132507_c0,comp140607_c0,comp124663_c0
GO:0005509	calcium ion binding	molecular_function	0.48465	1	2	108	567	39043	comp124663_c0,comp138145_c0
GO:0006549	isoleucine metabolic process	biological_process	0.48476	1	1	108	205	39043	comp125407_c0
GO:0007049	cell cycle	biological_process	0.48584	1	3	108	746	39043	comp131059_c0,comp138818_c0,comp131813_c0
GO:0048869	cellular developmental process	biological_process	0.48675	1	2	108	548	39043	comp131813_c0,comp112496_c1
GO:0005985	sucrose metabolic process	biological_process	0.48719	1	2	108	524	39043	comp129334_c0,comp139788_c4
GO:0045298	tubulin complex	cellular_component	0.48921	1	1	108	156	39043	comp119264_c0
GO:0032870	cellular response to hormone stimulus	biological_process	0.49077	1	1	108	194	39043	comp133654_c0
GO:0042625	ATPase activity, coupled to transmembrane movement of ions	molecular_function	0.49143	1	1	108	245	39043	comp62616_c1
GO:0042180	cellular ketone metabolic process	biological_process	0.4915	1	1	108	200	39043	comp130563_c0
GO:1901565	organonitrogen compound catabolic process	biological_process	0.49159	1	4	108	1116	39043	comp124663_c0,comp132507_c0,comp125407_c0,comp137914_c0
GO:0051336	regulation of hydrolase activity	biological_process	0.49164	1	1	108	190	39043	comp124663_c0
GO:0048856	anatomical structure development	biological_process	0.49298	1	4	108	1092	39043	comp136929_c0,comp137914_c0,comp131813_c0,comp112496_c1
GO:0003008	system process	biological_process	0.49517	1	1	108	244	39043	comp110502_c0
GO:0005982	starch metabolic process	biological_process	0.49522	1	2	108	530	39043	comp139788_c4,comp129334_c0
GO:0006551	leucine metabolic process	biological_process	0.49775	1	1	108	216	39043	comp125407_c0
GO:0071495	cellular response to endogenous stimulus	biological_process	0.49852	1	1	108	203	39043	comp133654_c0
GO:0032502	developmental process	biological_process	0.50232	1	5	108	1401	39043	comp131813_c0,comp137914_c0,comp136929_c0,comp112496_c1,comp138818_c0
GO:0070085	glycosylation	biological_process	0.50325	1	1	108	196	39043	comp125151_c0
GO:0043604	amide biosynthetic process	biological_process	0.5049	1	1	108	196	39043	comp136434_c0
GO:0006119	oxidative phosphorylation	biological_process	0.51597	1	2	108	646	39043	comp62616_c1,comp130922_c0
GO:0048037	cofactor binding	molecular_function	0.51664	1	4	108	1211	39043	comp149215_c0,comp64852_c0,comp125407_c0,comp138298_c0
GO:0030695	GTPase regulator activity	molecular_function	0.51969	1	1	108	191	39043	comp124663_c0
GO:0016779	nucleotidyltransferase activity	molecular_function	0.52198	1	5	108	1723	39043	comp128451_c0,comp140885_c0,comp137070_c0,comp119148_c1,comp131813_c0
GO:0005984	disaccharide metabolic process	biological_process	0.52317	1	2	108	558	39043	comp139788_c4,comp129334_c0
GO:0009605	response to external stimulus	biological_process	0.5243	1	1	108	254	39043	comp140607_c0
GO:0009165	nucleotide biosynthetic process	biological_process	0.52437	1	2	108	642	39043	comp62616_c1,comp108057_c0
GO:0009081	branched-chain amino acid metabolic process	biological_process	0.52483	1	1	108	232	39043	comp125407_c0
GO:0046486	glycerolipid metabolic process	biological_process	0.5249	1	2	108	496	39043	comp112521_c0,comp135112_c0
GO:0033176	proton-transporting V-type ATPase complex	cellular_component	0.52799	1	1	108	222	39043	comp119264_c0
GO:1901293	nucleoside phosphate biosynthetic process	biological_process	0.53131	1	2	108	649	39043	comp108057_c0,comp62616_c1
GO:0001076	RNA polymerase II transcription factor binding transcription factor activity	molecular_function	0.53181	1	1	108	237	39043	comp119264_c0
GO:0001104	RNA polymerase II transcription cofactor activity	molecular_function	0.53181	1	1	108	237	39043	comp119264_c0
GO:0004888	transmembrane signaling receptor activity	molecular_function	0.53295	1	1	108	255	39043	comp110502_c0
GO:0008152	metabolic process	biological_process	0.5368	1	67	108	23408	39043	comp133960_c0,comp132953_c0,comp136434_c0,comp138298_c0,comp113868_c0,comp122234_c0,comp130922_c0,comp125961_c0,comp128451_c0,comp135489_c0,comp129201_c0,comp119148_c1,comp136929_c0,comp137546_c0,comp130141_c0,comp135384_c0,comp140973_c0,comp137117_c1,comp137053_c0,comp124290_c1,comp142148_c0,comp134955_c5,comp132107_c0,comp137070_c0,comp125407_c0,comp129939_c0,comp139788_c4,comp124663_c0,comp136…
GO:0072509	divalent inorganic cation transmembrane transporter activity	molecular_function	0.53692	1	1	108	206	39043	comp128569_c0
GO:0016592	mediator complex	cellular_component	0.53919	1	1	108	241	39043	comp119264_c0
GO:0008219	cell death	biological_process	0.54024	1	1	108	252	39043	comp124663_c0
GO:0016265	death	biological_process	0.54024	1	1	108	252	39043	comp124663_c0
GO:0070838	divalent metal ion transport	biological_process	0.54145	1	1	108	217	39043	comp128569_c0
GO:0006553	lysine metabolic process	biological_process	0.54203	1	1	108	212	39043	comp125407_c0
GO:0007166	cell surface receptor signaling pathway	biological_process	0.54479	1	2	108	606	39043	comp138818_c0,comp110502_c0
GO:0016835	carbon-oxygen lyase activity	molecular_function	0.54689	1	1	108	250	39043	comp125548_c0
GO:0046686	response to cadmium ion	biological_process	0.54934	1	1	108	217	39043	comp128451_c0
GO:0016616	oxidoreductase activity, acting on the CH-OH group of donors, NAD or NADP as acceptor	molecular_function	0.55082	1	2	108	599	39043	comp125407_c0,comp149215_c0
GO:0007155	cell adhesion	biological_process	0.55235	1	1	108	293	39043	comp119264_c0
GO:0006073	cellular glucan metabolic process	biological_process	0.55867	1	2	108	603	39043	comp129334_c0,comp139788_c4
GO:0044042	glucan metabolic process	biological_process	0.55867	1	2	108	603	39043	comp139788_c4,comp129334_c0
GO:0044423	virion part	cellular_component	0.5592	1	3	108	897	39043	comp135018_c0,comp131630_c0,comp119264_c0
GO:0016627	oxidoreductase activity, acting on the CH-CH group of donors	molecular_function	0.56184	1	1	108	237	39043	comp125407_c0
GO:0006200	ATP catabolic process	biological_process	0.56458	1	1	108	274	39043	comp132507_c0
GO:0008757	S-adenosylmethionine-dependent methyltransferase activity	molecular_function	0.56521	1	1	108	210	39043	comp84425_c0
GO:0006814	sodium ion transport	biological_process	0.56544	1	1	108	239	39043	comp135359_c0
GO:0071310	cellular response to organic substance	biological_process	0.56641	1	1	108	250	39043	comp133654_c0
GO:0019028	viral capsid	cellular_component	0.56709	1	2	108	575	39043	comp131630_c0,comp119264_c0
GO:0045333	cellular respiration	biological_process	0.5694	1	2	108	713	39043	comp130922_c0,comp62616_c1
GO:0034470	ncRNA processing	biological_process	0.57273	1	2	108	504	39043	comp132507_c0,comp125407_c0
GO:0030312	external encapsulating structure	cellular_component	0.5733	1	2	108	619	39043	comp125086_c0,comp139788_c4
GO:0006568	tryptophan metabolic process	biological_process	0.57446	1	1	108	275	39043	comp125407_c0
GO:0006586	indolalkylamine metabolic process	biological_process	0.57446	1	1	108	275	39043	comp125407_c0
GO:0008135	translation factor activity, nucleic acid binding	molecular_function	0.57495	1	1	108	308	39043	comp134955_c5
GO:0032989	cellular component morphogenesis	biological_process	0.5776	1	1	108	276	39043	comp112496_c1
GO:0006412	translation	biological_process	0.58126	1	5	108	2190	39043	comp137070_c0,comp134955_c5,comp125407_c0,comp117886_c0,comp146972_c0
GO:0048367	shoot system development	biological_process	0.58196	1	1	108	218	39043	comp131813_c0
GO:0006914	autophagy	biological_process	0.58359	1	1	108	254	39043	comp119264_c0
GO:0072511	divalent inorganic cation transport	biological_process	0.58402	1	1	108	242	39043	comp128569_c0
GO:0009521	photosystem	cellular_component	0.58437	1	1	108	278	39043	comp129201_c0
GO:0006091	generation of precursor metabolites and energy	biological_process	0.58551	1	4	108	1491	39043	comp62616_c1,comp130922_c0,comp138298_c0,comp129201_c0
GO:0006357	regulation of transcription from RNA polymerase II promoter	biological_process	0.58651	1	1	108	293	39043	comp119264_c0
GO:0051716	cellular response to stimulus	biological_process	0.58752	1	11	108	3346	39043	comp143460_c0,comp130922_c0,comp127838_c0,comp130141_c0,comp140607_c0,comp124663_c0,comp138818_c0,comp133654_c0,comp128784_c0,comp138145_c0,comp110502_c0
GO:0060589	nucleoside-triphosphatase regulator activity	molecular_function	0.58918	1	1	108	243	39043	comp124663_c0
GO:0009117	nucleotide metabolic process	biological_process	0.58996	1	5	108	1721	39043	comp124663_c0,comp149215_c0,comp62616_c1,comp132507_c0,comp108057_c0
GO:0019867	outer membrane	cellular_component	0.59038	1	1	108	286	39043	comp114029_c0
GO:0043565	sequence-specific DNA binding	molecular_function	0.5974	1	2	108	621	39043	comp129334_c0,comp136276_c1
GO:0043234	protein complex	cellular_component	0.59745	1	19	108	6129	39043	comp140607_c0,comp136276_c1,comp130922_c0,comp108057_c0,comp131813_c0,comp100655_c0,comp128451_c0,comp136475_c0,comp129201_c0,comp129334_c0,comp136929_c0,comp119148_c1,comp110502_c0,comp119264_c0,comp132953_c0,comp134955_c5,comp132107_c0,comp62616_c1,comp130563_c0
GO:0040011	locomotion	biological_process	0.59809	1	1	108	303	39043	comp114029_c0
GO:0036094	small molecule binding	molecular_function	0.59873	1	21	108	6778	39043	comp137546_c0,comp84425_c0,comp135489_c0,comp64852_c0,comp125151_c0,comp130922_c0,comp137828_c1,comp127838_c0,comp131059_c0,comp140607_c0,comp138818_c0,comp130858_c2,comp138062_c0,comp62616_c1,comp132507_c0,comp138298_c0,comp125407_c0,comp135359_c0,comp136434_c0,comp137117_c1,comp149215_c0
GO:0022610	biological adhesion	biological_process	0.59911	1	1	108	322	39043	comp119264_c0
GO:0004857	enzyme inhibitor activity	molecular_function	0.60021	1	1	108	343	39043	comp119264_c0
GO:0006152	purine nucleoside catabolic process	biological_process	0.60064	1	2	108	635	39043	comp132507_c0,comp124663_c0
GO:0009143	nucleoside triphosphate catabolic process	biological_process	0.60064	1	2	108	635	39043	comp124663_c0,comp132507_c0
GO:0009146	purine nucleoside triphosphate catabolic process	biological_process	0.60064	1	2	108	635	39043	comp132507_c0,comp124663_c0
GO:0009203	ribonucleoside triphosphate catabolic process	biological_process	0.60064	1	2	108	635	39043	comp124663_c0,comp132507_c0
GO:0009207	purine ribonucleoside triphosphate catabolic process	biological_process	0.60064	1	2	108	635	39043	comp132507_c0,comp124663_c0
GO:0046130	purine ribonucleoside catabolic process	biological_process	0.60064	1	2	108	635	39043	comp124663_c0,comp132507_c0
GO:0016021	integral to membrane	cellular_component	0.60111	1	13	108	4295	39043	comp138818_c0,comp131059_c0,comp140973_c0,comp130858_c2,comp133729_c0,comp135359_c0,comp135936_c0,comp62616_c1,comp110502_c0,comp139179_c0,comp128569_c0,comp138298_c0,comp119264_c0
GO:0016614	oxidoreductase activity, acting on CH-OH group of donors	molecular_function	0.60173	1	2	108	672	39043	comp125407_c0,comp149215_c0
GO:0009154	purine ribonucleotide catabolic process	biological_process	0.60524	1	2	108	640	39043	comp124663_c0,comp132507_c0
GO:0009261	ribonucleotide catabolic process	biological_process	0.60524	1	2	108	640	39043	comp132507_c0,comp124663_c0
GO:0009164	nucleoside catabolic process	biological_process	0.60603	1	2	108	640	39043	comp132507_c0,comp124663_c0
GO:0042454	ribonucleoside catabolic process	biological_process	0.60603	1	2	108	640	39043	comp124663_c0,comp132507_c0
GO:0006753	nucleoside phosphate metabolic process	biological_process	0.60617	1	5	108	1753	39043	comp108057_c0,comp62616_c1,comp132507_c0,comp149215_c0,comp124663_c0
GO:0042430	indole-containing compound metabolic process	biological_process	0.60632	1	1	108	296	39043	comp125407_c0
GO:1901658	glycosyl compound catabolic process	biological_process	0.60753	1	2	108	641	39043	comp132507_c0,comp124663_c0
GO:0006195	purine nucleotide catabolic process	biological_process	0.61021	1	2	108	647	39043	comp132507_c0,comp124663_c0
GO:0072523	purine-containing compound catabolic process	biological_process	0.61161	1	2	108	649	39043	comp124663_c0,comp132507_c0
GO:0003899	DNA-directed RNA polymerase activity	molecular_function	0.61357	1	1	108	283	39043	comp119148_c1
GO:0033554	cellular response to stress	biological_process	0.61368	1	3	108	835	39043	comp140607_c0,comp124663_c0,comp130922_c0
GO:0009166	nucleotide catabolic process	biological_process	0.6141	1	2	108	656	39043	comp132507_c0,comp124663_c0
GO:1901292	nucleoside phosphate catabolic process	biological_process	0.61455	1	2	108	657	39043	comp132507_c0,comp124663_c0
GO:0030234	enzyme regulator activity	molecular_function	0.61752	1	2	108	684	39043	comp119264_c0,comp124663_c0
GO:0006397	mRNA processing	biological_process	0.62003	1	1	108	277	39043	comp146972_c0
GO:0044455	mitochondrial membrane part	cellular_component	0.6279	1	1	108	385	39043	comp130922_c0
GO:0010038	response to metal ion	biological_process	0.62967	1	1	108	277	39043	comp128451_c0
GO:0016651	oxidoreductase activity, acting on NAD(P)H	molecular_function	0.62999	1	1	108	309	39043	comp130141_c0
GO:0019012	virion	cellular_component	0.63036	1	3	108	986	39043	comp119264_c0,comp131630_c0,comp135018_c0
GO:0031224	intrinsic to membrane	cellular_component	0.63156	1	13	108	4379	39043	comp131059_c0,comp138818_c0,comp133729_c0,comp140973_c0,comp130858_c2,comp135359_c0,comp135936_c0,comp110502_c0,comp62616_c1,comp119264_c0,comp139179_c0,comp128569_c0,comp138298_c0
GO:0015980	energy derivation by oxidation of organic compounds	biological_process	0.63178	1	2	108	775	39043	comp62616_c1,comp130922_c0
GO:0006520	cellular amino acid metabolic process	biological_process	0.63399	1	9	108	3056	39043	comp137053_c0,comp127838_c0,comp135112_c0,comp133960_c0,comp136434_c0,comp137914_c0,comp142148_c0,comp125407_c0,comp84425_c0
GO:0071554	cell wall organization or biogenesis	biological_process	0.63461	1	1	108	350	39043	comp139788_c4
GO:0052689	carboxylic ester hydrolase activity	molecular_function	0.63478	1	1	108	308	39043	comp139788_c4
GO:0009056	catabolic process	biological_process	0.63677	1	8	108	2724	39043	comp118431_c0,comp125407_c0,comp119264_c0,comp132507_c0,comp129334_c0,comp137914_c0,comp124663_c0,comp140607_c0
GO:0008026	ATP-dependent helicase activity	molecular_function	0.63703	1	1	108	225	39043	comp137117_c1
GO:0070035	purine NTP-dependent helicase activity	molecular_function	0.63703	1	1	108	225	39043	comp137117_c1
GO:0004190	aspartic-type endopeptidase activity	molecular_function	0.63858	1	1	108	359	39043	comp131252_c0
GO:0070001	aspartic-type peptidase activity	molecular_function	0.63858	1	1	108	359	39043	comp131252_c0
GO:0003735	structural constituent of ribosome	molecular_function	0.63921	1	3	108	1567	39043	comp117886_c0,comp125407_c0,comp137070_c0
GO:1901575	organic substance catabolic process	biological_process	0.64127	1	7	108	2424	39043	comp140607_c0,comp124663_c0,comp137914_c0,comp118431_c0,comp125407_c0,comp129334_c0,comp132507_c0
GO:0006399	tRNA metabolic process	biological_process	0.64213	1	2	108	612	39043	comp125407_c0,comp132507_c0
GO:0019220	regulation of phosphate metabolic process	biological_process	0.64479	1	1	108	294	39043	comp124663_c0
GO:0051174	regulation of phosphorus metabolic process	biological_process	0.64479	1	1	108	294	39043	comp124663_c0
GO:0005840	ribosome	cellular_component	0.64554	1	4	108	1978	39043	comp137070_c0,comp134955_c5,comp125407_c0,comp117886_c0
GO:0048583	regulation of response to stimulus	biological_process	0.64766	1	1	108	297	39043	comp124663_c0
GO:0006396	RNA processing	biological_process	0.65687	1	3	108	913	39043	comp125407_c0,comp132507_c0,comp146972_c0
GO:0000166	nucleotide binding	molecular_function	0.65753	1	20	108	6653	39043	comp135359_c0,comp136434_c0,comp137117_c1,comp149215_c0,comp138062_c0,comp62616_c1,comp132507_c0,comp125407_c0,comp138298_c0,comp130922_c0,comp137828_c1,comp131059_c0,comp127838_c0,comp140607_c0,comp138818_c0,comp130858_c2,comp137546_c0,comp84425_c0,comp135489_c0,comp64852_c0
GO:1901265	nucleoside phosphate binding	molecular_function	0.65753	1	20	108	6653	39043	comp136434_c0,comp135359_c0,comp149215_c0,comp137117_c1,comp138298_c0,comp125407_c0,comp62616_c1,comp132507_c0,comp138062_c0,comp130922_c0,comp137828_c1,comp130858_c2,comp138818_c0,comp140607_c0,comp131059_c0,comp127838_c0,comp84425_c0,comp137546_c0,comp64852_c0,comp135489_c0
GO:0043648	dicarboxylic acid metabolic process	biological_process	0.65785	1	1	108	354	39043	comp136434_c0
GO:0008289	lipid binding	molecular_function	0.66541	1	1	108	343	39043	comp133654_c0
GO:0071705	nitrogen compound transport	biological_process	0.66719	1	1	108	349	39043	comp130858_c2
GO:0016791	phosphatase activity	molecular_function	0.6686	1	1	108	322	39043	comp128729_c0
GO:0016071	mRNA metabolic process	biological_process	0.67058	1	1	108	315	39043	comp146972_c0
GO:0006366	transcription from RNA polymerase II promoter	biological_process	0.67306	1	1	108	361	39043	comp119264_c0
GO:0043170	macromolecule metabolic process	biological_process	0.67859	1	42	108	14889	39043	comp128784_c0,comp119264_c0,comp129187_c0,comp74353_c0,comp136475_c0,comp112521_c0,comp131813_c0,comp136276_c1,comp124663_c0,comp139788_c4,comp127838_c0,comp125407_c0,comp130563_c0,comp138062_c0,comp137070_c0,comp132107_c0,comp129285_c0,comp134955_c5,comp146972_c0,comp135384_c0,comp140973_c0,comp136326_c0,comp84425_c0,comp119148_c1,comp136929_c0,comp137731_c0,comp129334_c0,comp131252_c0,comp12845…
GO:0007186	G-protein coupled receptor signaling pathway	biological_process	0.68025	1	1	108	354	39043	comp110502_c0
GO:0009536	plastid	cellular_component	0.6835	1	7	108	1985	39043	comp138298_c0,comp84425_c0,comp125407_c0,comp130922_c0,comp146972_c0,comp129201_c0,comp112521_c0
GO:0004252	serine-type endopeptidase activity	molecular_function	0.68368	1	1	108	378	39043	comp135384_c0
GO:0044267	cellular protein metabolic process	biological_process	0.68485	1	16	108	5910	39043	comp119264_c0,comp84425_c0,comp135489_c0,comp112521_c0,comp136475_c0,comp127838_c0,comp124663_c0,comp117886_c0,comp125407_c0,comp134955_c5,comp129285_c0,comp137070_c0,comp114029_c0,comp146972_c0,comp132953_c0,comp136326_c0
GO:0006184	GTP catabolic process	biological_process	0.69731	1	1	108	361	39043	comp124663_c0
GO:1901069	guanosine-containing compound catabolic process	biological_process	0.69731	1	1	108	361	39043	comp124663_c0
GO:0030154	cell differentiation	biological_process	0.70268	1	1	108	426	39043	comp131813_c0
GO:0046039	GTP metabolic process	biological_process	0.71027	1	1	108	382	39043	comp124663_c0
GO:0004553	hydrolase activity, hydrolyzing O-glycosyl compounds	molecular_function	0.7115	1	2	108	831	39043	comp129939_c0,comp129334_c0
GO:0090304	nucleic acid metabolic process	biological_process	0.71156	1	21	108	7545	39043	comp118431_c0,comp133654_c0,comp125407_c0,comp132507_c0,comp138062_c0,comp132107_c0,comp146972_c0,comp136326_c0,comp140973_c0,comp132953_c0,comp128784_c0,comp119264_c0,comp119148_c1,comp129334_c0,comp136929_c0,comp74353_c0,comp136475_c0,comp131813_c0,comp130922_c0,comp136276_c1,comp140607_c0
GO:0006206	pyrimidine nucleobase metabolic process	biological_process	0.71156	1	1	108	373	39043	comp119148_c1
GO:0009072	aromatic amino acid family metabolic process	biological_process	0.71227	1	1	108	404	39043	comp125407_c0
GO:0032559	adenyl ribonucleotide binding	molecular_function	0.7124	1	14	108	4650	39043	comp135359_c0,comp130922_c0,comp137828_c1,comp136434_c0,comp138818_c0,comp140607_c0,comp131059_c0,comp127838_c0,comp130858_c2,comp137117_c1,comp132507_c0,comp62616_c1,comp138062_c0,comp84425_c0
GO:1901136	carbohydrate derivative catabolic process	biological_process	0.7132	1	2	108	796	39043	comp132507_c0,comp124663_c0
GO:0032991	macromolecular complex	cellular_component	0.71618	1	22	108	8156	39043	comp136276_c1,comp140607_c0,comp131813_c0,comp130922_c0,comp108057_c0,comp136475_c0,comp129201_c0,comp100655_c0,comp128451_c0,comp119264_c0,comp129334_c0,comp136929_c0,comp119148_c1,comp110502_c0,comp132953_c0,comp137070_c0,comp132107_c0,comp134955_c5,comp125407_c0,comp62616_c1,comp130563_c0,comp117886_c0
GO:0005743	mitochondrial inner membrane	cellular_component	0.71866	1	1	108	505	39043	comp130922_c0
GO:0006281	DNA repair	biological_process	0.71867	1	2	108	619	39043	comp140607_c0,comp130922_c0
GO:0043603	cellular amide metabolic process	biological_process	0.7215	1	1	108	391	39043	comp136434_c0
GO:0042364	water-soluble vitamin biosynthetic process	biological_process	0.72324	1	1	108	367	39043	comp140885_c0
GO:0005525	GTP binding	molecular_function	0.72495	1	2	108	757	39043	comp138818_c0,comp130922_c0
GO:1901068	guanosine-containing compound metabolic process	biological_process	0.72552	1	1	108	396	39043	comp124663_c0
GO:0046434	organophosphate catabolic process	biological_process	0.7289	1	2	108	803	39043	comp124663_c0,comp132507_c0
GO:0032561	guanyl ribonucleotide binding	molecular_function	0.72921	1	2	108	765	39043	comp138818_c0,comp130922_c0
GO:0022402	cell cycle process	biological_process	0.73108	1	1	108	391	39043	comp131813_c0
GO:0030554	adenyl nucleotide binding	molecular_function	0.73357	1	14	108	4708	39043	comp84425_c0,comp62616_c1,comp138062_c0,comp132507_c0,comp136434_c0,comp130922_c0,comp137828_c1,comp135359_c0,comp137117_c1,comp130858_c2,comp127838_c0,comp131059_c0,comp140607_c0,comp138818_c0
GO:0009110	vitamin biosynthetic process	biological_process	0.7344	1	1	108	376	39043	comp140885_c0
GO:0005524	ATP binding	molecular_function	0.73474	1	13	108	4380	39043	comp135359_c0,comp130922_c0,comp136434_c0,comp138818_c0,comp140607_c0,comp127838_c0,comp131059_c0,comp130858_c2,comp137117_c1,comp132507_c0,comp62616_c1,comp138062_c0,comp84425_c0
GO:0019001	guanyl nucleotide binding	molecular_function	0.73489	1	2	108	772	39043	comp138818_c0,comp130922_c0
GO:0070887	cellular response to chemical stimulus	biological_process	0.73868	1	1	108	424	39043	comp133654_c0
GO:0006974	response to DNA damage stimulus	biological_process	0.73943	1	2	108	657	39043	comp130922_c0,comp140607_c0
GO:0044724	single-organism carbohydrate catabolic process	biological_process	0.73993	1	1	108	470	39043	comp129334_c0
GO:0044444	cytoplasmic part	cellular_component	0.74863	1	25	108	8986	39043	comp124663_c0,comp136276_c1,comp130922_c0,comp112521_c0,comp128451_c0,comp100655_c0,comp131252_c0,comp129201_c0,comp129334_c0,comp110502_c0,comp119264_c0,comp84425_c0,comp133960_c0,comp146972_c0,comp135936_c0,comp134955_c5,comp137070_c0,comp138631_c0,comp132107_c0,comp130563_c0,comp117886_c0,comp118431_c0,comp138298_c0,comp132497_c0,comp125407_c0
GO:0034660	ncRNA metabolic process	biological_process	0.75442	1	2	108	763	39043	comp132507_c0,comp125407_c0
GO:0072527	pyrimidine-containing compound metabolic process	biological_process	0.75923	1	1	108	422	39043	comp119148_c1
GO:0016798	hydrolase activity, acting on glycosyl bonds	molecular_function	0.76038	1	2	108	898	39043	comp129334_c0,comp129939_c0
GO:0042254	ribosome biogenesis	biological_process	0.76221	1	3	108	1772	39043	comp125407_c0,comp117886_c0,comp137070_c0
GO:0016052	carbohydrate catabolic process	biological_process	0.76232	1	1	108	500	39043	comp129334_c0
GO:0030246	carbohydrate binding	molecular_function	0.76396	1	1	108	501	39043	comp129334_c0
GO:0048513	organ development	biological_process	0.76799	1	1	108	451	39043	comp136929_c0
GO:0022613	ribonucleoprotein complex biogenesis	biological_process	0.77044	1	3	108	1791	39043	comp117886_c0,comp125407_c0,comp137070_c0
GO:0006732	coenzyme metabolic process	biological_process	0.77718	1	2	108	873	39043	comp135489_c0,comp142148_c0
GO:0007264	small GTPase mediated signal transduction	biological_process	0.7798	1	1	108	404	39043	comp138818_c0
GO:0030529	ribonucleoprotein complex	cellular_component	0.77999	1	4	108	2276	39043	comp137070_c0,comp134955_c5,comp125407_c0,comp117886_c0
GO:0042578	phosphoric ester hydrolase activity	molecular_function	0.78171	1	1	108	435	39043	comp128729_c0
GO:0050790	regulation of catalytic activity	biological_process	0.78668	1	1	108	458	39043	comp124663_c0
GO:0006575	cellular modified amino acid metabolic process	biological_process	0.79358	1	1	108	483	39043	comp142148_c0
GO:0065009	regulation of molecular function	biological_process	0.80055	1	1	108	479	39043	comp124663_c0
GO:0001883	purine nucleoside binding	molecular_function	0.80356	1	14	108	5083	39043	comp62616_c1,comp132507_c0,comp138062_c0,comp84425_c0,comp131059_c0,comp127838_c0,comp138818_c0,comp140607_c0,comp137117_c1,comp130858_c2,comp137828_c1,comp130922_c0,comp135359_c0,comp136434_c0
GO:0032550	purine ribonucleoside binding	molecular_function	0.80356	1	14	108	5083	39043	comp84425_c0,comp132507_c0,comp62616_c1,comp138062_c0,comp136434_c0,comp135359_c0,comp137828_c1,comp130922_c0,comp130858_c2,comp137117_c1,comp138818_c0,comp140607_c0,comp131059_c0,comp127838_c0
GO:0032555	purine ribonucleotide binding	molecular_function	0.80523	1	14	108	5093	39043	comp62616_c1,comp132507_c0,comp138062_c0,comp84425_c0,comp127838_c0,comp131059_c0,comp140607_c0,comp138818_c0,comp137117_c1,comp130858_c2,comp137828_c1,comp130922_c0,comp135359_c0,comp136434_c0
GO:0044260	cellular macromolecule metabolic process	biological_process	0.80695	1	36	108	13485	39043	comp125407_c0,comp138062_c0,comp130563_c0,comp132107_c0,comp137070_c0,comp134955_c5,comp129285_c0,comp146972_c0,comp140973_c0,comp136326_c0,comp119264_c0,comp128784_c0,comp136475_c0,comp74353_c0,comp112521_c0,comp131813_c0,comp136276_c1,comp127838_c0,comp124663_c0,comp139788_c4,comp118431_c0,comp113868_c0,comp133654_c0,comp132507_c0,comp117886_c0,comp114029_c0,comp149215_c0,comp132953_c0,comp1351…
GO:0032549	ribonucleoside binding	molecular_function	0.80738	1	14	108	5096	39043	comp62616_c1,comp138062_c0,comp132507_c0,comp84425_c0,comp127838_c0,comp131059_c0,comp140607_c0,comp138818_c0,comp137117_c1,comp130858_c2,comp130922_c0,comp137828_c1,comp135359_c0,comp136434_c0
GO:0044767	single-organism developmental process	biological_process	0.80817	1	2	108	911	39043	comp131813_c0,comp112496_c1
GO:0001882	nucleoside binding	molecular_function	0.80977	1	14	108	5107	39043	comp130858_c2,comp137117_c1,comp138818_c0,comp140607_c0,comp127838_c0,comp131059_c0,comp136434_c0,comp135359_c0,comp137828_c1,comp130922_c0,comp84425_c0,comp62616_c1,comp138062_c0,comp132507_c0
GO:0005730	nucleolus	cellular_component	0.811	1	1	108	489	39043	comp119148_c1
GO:0031966	mitochondrial membrane	cellular_component	0.81195	1	1	108	647	39043	comp130922_c0
GO:0006767	water-soluble vitamin metabolic process	biological_process	0.81513	1	1	108	488	39043	comp140885_c0
GO:0009653	anatomical structure morphogenesis	biological_process	0.82011	1	1	108	550	39043	comp112496_c1
GO:0032553	ribonucleotide binding	molecular_function	0.82088	1	14	108	5178	39043	comp140607_c0,comp138818_c0,comp131059_c0,comp127838_c0,comp130858_c2,comp137117_c1,comp135359_c0,comp130922_c0,comp137828_c1,comp136434_c0,comp62616_c1,comp132507_c0,comp138062_c0,comp84425_c0
GO:0017076	purine nucleotide binding	molecular_function	0.82171	1	14	108	5153	39043	comp137117_c1,comp130858_c2,comp127838_c0,comp131059_c0,comp140607_c0,comp138818_c0,comp136434_c0,comp130922_c0,comp137828_c1,comp135359_c0,comp84425_c0,comp62616_c1,comp132507_c0,comp138062_c0
GO:0006766	vitamin metabolic process	biological_process	0.82262	1	1	108	497	39043	comp140885_c0
GO:0035639	purine ribonucleoside triphosphate binding	molecular_function	0.82487	1	13	108	4822	39043	comp84425_c0,comp62616_c1,comp138062_c0,comp132507_c0,comp130858_c2,comp137117_c1,comp140607_c0,comp138818_c0,comp131059_c0,comp127838_c0,comp136434_c0,comp135359_c0,comp130922_c0
GO:0005737	cytoplasm	cellular_component	0.83329	1	27	108	10153	39043	comp133960_c0,comp142148_c0,comp146972_c0,comp138631_c0,comp132107_c0,comp137070_c0,comp134955_c5,comp135936_c0,comp132497_c0,comp138298_c0,comp118431_c0,comp125407_c0,comp130563_c0,comp117886_c0,comp136276_c1,comp124663_c0,comp131813_c0,comp130922_c0,comp129201_c0,comp131252_c0,comp128451_c0,comp112521_c0,comp100655_c0,comp84425_c0,comp119264_c0,comp110502_c0,comp129334_c0
GO:0005740	mitochondrial envelope	cellular_component	0.8411	1	1	108	714	39043	comp130922_c0
GO:0043168	anion binding	molecular_function	0.84371	1	16	108	5985	39043	comp84425_c0,comp131059_c0,comp127838_c0,comp140607_c0,comp138818_c0,comp130858_c2,comp130922_c0,comp137828_c1,comp132507_c0,comp138062_c0,comp62616_c1,comp125407_c0,comp138298_c0,comp137117_c1,comp135359_c0,comp136434_c0
GO:0008236	serine-type peptidase activity	molecular_function	0.84807	1	1	108	582	39043	comp135384_c0
GO:0017171	serine hydrolase activity	molecular_function	0.84807	1	1	108	582	39043	comp135384_c0
GO:0003924	GTPase activity	molecular_function	0.86845	1	1	108	558	39043	comp138818_c0
GO:0044429	mitochondrial part	cellular_component	0.8705	1	1	108	779	39043	comp130922_c0
GO:0044430	cytoskeletal part	cellular_component	0.8865	1	1	108	686	39043	comp119264_c0
GO:0006796	phosphate-containing compound metabolic process	biological_process	0.89495	1	12	108	5074	39043	comp108057_c0,comp130922_c0,comp124663_c0,comp135112_c0,comp127838_c0,comp149215_c0,comp62616_c1,comp132507_c0,comp84425_c0,comp137546_c0,comp112521_c0,comp135489_c0
GO:0008092	cytoskeletal protein binding	molecular_function	0.89588	1	1	108	725	39043	comp119264_c0
GO:0016758	transferase activity, transferring hexosyl groups	molecular_function	0.90024	1	1	108	753	39043	comp125151_c0
GO:0006793	phosphorus metabolic process	biological_process	0.90222	1	12	108	5127	39043	comp130922_c0,comp108057_c0,comp149215_c0,comp127838_c0,comp135112_c0,comp124663_c0,comp137546_c0,comp84425_c0,comp132507_c0,comp62616_c1,comp135489_c0,comp112521_c0
GO:0008168	methyltransferase activity	molecular_function	0.90322	1	1	108	645	39043	comp84425_c0
GO:0015074	DNA integration	biological_process	0.91333	1	1	108	1141	39043	comp138062_c0
GO:0005856	cytoskeleton	cellular_component	0.91404	1	1	108	809	39043	comp119264_c0
GO:0016741	transferase activity, transferring one-carbon groups	molecular_function	0.91405	1	1	108	684	39043	comp84425_c0
GO:0071944	cell periphery	cellular_component	0.91408	1	5	108	2389	39043	comp119264_c0,comp146972_c0,comp132107_c0,comp125086_c0,comp139788_c4
GO:0016879	ligase activity, forming carbon-nitrogen bonds	molecular_function	0.91695	1	1	108	720	39043	comp136434_c0
GO:0016772	transferase activity, transferring phosphorus-containing groups	molecular_function	0.91775	1	10	108	4568	39043	comp128451_c0,comp137070_c0,comp140885_c0,comp119148_c1,comp84425_c0,comp113868_c0,comp127838_c0,comp131059_c0,comp130922_c0,comp131813_c0
GO:0016874	ligase activity	molecular_function	0.92059	1	2	108	1197	39043	comp130922_c0,comp136434_c0
GO:0005886	plasma membrane	cellular_component	0.95184	1	3	108	1766	39043	comp125086_c0,comp146972_c0,comp119264_c0
GO:0005739	mitochondrion	cellular_component	0.95761	1	3	108	2058	39043	comp130922_c0,comp129334_c0,comp138631_c0
GO:0009069	serine family amino acid metabolic process	biological_process	0.95895	1	2	108	1524	39043	comp127838_c0,comp133960_c0
GO:0016757	transferase activity, transferring glycosyl groups	molecular_function	0.96365	1	1	108	1022	39043	comp125151_c0
GO:0006464	cellular protein modification process	biological_process	0.96491	1	6	108	3162	39043	comp84425_c0,comp112521_c0,comp129285_c0,comp127838_c0,comp136326_c0,comp136475_c0
GO:0036211	protein modification process	biological_process	0.96491	1	6	108	3162	39043	comp136475_c0,comp136326_c0,comp127838_c0,comp112521_c0,comp129285_c0,comp84425_c0
GO:0006259	DNA metabolic process	biological_process	0.972	1	5	108	3464	39043	comp140607_c0,comp119264_c0,comp118431_c0,comp130922_c0,comp138062_c0
GO:0016740	transferase activity	molecular_function	0.97781	1	15	108	7215	39043	comp135112_c0,comp131059_c0,comp127838_c0,comp130922_c0,comp131813_c0,comp128451_c0,comp140885_c0,comp125151_c0,comp137070_c0,comp136475_c0,comp119148_c1,comp133267_c0,comp130563_c0,comp113868_c0,comp84425_c0
GO:0016301	kinase activity	molecular_function	0.98035	1	4	108	2620	39043	comp84425_c0,comp130922_c0,comp127838_c0,comp131059_c0
GO:0043412	macromolecule modification	biological_process	0.98399	1	6	108	3487	39043	comp136475_c0,comp136326_c0,comp127838_c0,comp112521_c0,comp129285_c0,comp84425_c0
GO:0004674	protein serine/threonine kinase activity	molecular_function	0.98457	1	1	108	1267	39043	comp127838_c0
GO:0016310	phosphorylation	biological_process	0.9876	1	4	108	2956	39043	comp127838_c0,comp130922_c0,comp62616_c1,comp84425_c0
GO:0006468	protein phosphorylation	biological_process	0.98847	1	2	108	1883	39043	comp127838_c0,comp84425_c0
GO:0004672	protein kinase activity	molecular_function	0.99156	1	2	108	1998	39043	comp127838_c0,comp84425_c0
GO:0016773	phosphotransferase activity, alcohol group as acceptor	molecular_function	0.99771	1	2	108	2399	39043	comp84425_c0,comp127838_c0

## Sheet: TF_3vsTF_1.DEG_GO_enrichment_re
GO_accession	Description	Term_type	Over_represented_pValue	Corrected_pValue	DEG_item	DEG_list	Bg_item	Bg_list	Gene_names
GO:0016023	cytoplasmic membrane-bounded vesicle	cellular_component	3.3142e-22	3.0156e-18	157	1572	1507	39043	comp123699_c0,comp134903_c0,comp117437_c0,comp139225_c0,comp140091_c0,comp68327_c0,comp135258_c0,comp135095_c2,comp118044_c0,comp134428_c0,comp139502_c2,comp133460_c0,comp126215_c0,comp71782_c0,comp128547_c0,comp125223_c0,comp141389_c0,comp100655_c0,comp130611_c0,comp135351_c0,comp140001_c1,comp103527_c0,comp135605_c1,comp123833_c0,comp139409_c0,comp123471_c0,comp139435_c1,comp107005_c1,comp13775…
GO:0031410	cytoplasmic vesicle	cellular_component	8.0539e-22	3.1214e-18	158	1572	1540	39043	comp139100_c0,comp99220_c0,comp139872_c0,comp137745_c0,comp121564_c0,comp135308_c0,comp140157_c2,comp134243_c1,comp98051_c1,comp131027_c2,comp71782_c1,comp139480_c0,comp138582_c1,comp130360_c0,comp124561_c0,comp103628_c1,comp121587_c0,comp124651_c0,comp135264_c0,comp136703_c0,comp135950_c0,comp137421_c0,comp139808_c0,comp119995_c0,comp137459_c1,comp71257_c0,comp142257_c0,comp130363_c0,comp137946_…
GO:0031988	membrane-bounded vesicle	cellular_component	1.0292e-21	3.1214e-18	157	1572	1531	39043	comp68327_c0,comp140091_c0,comp135258_c0,comp118044_c0,comp135095_c2,comp134903_c0,comp123699_c0,comp117437_c0,comp139225_c0,comp128547_c0,comp71782_c0,comp125223_c0,comp141389_c0,comp134428_c0,comp139502_c2,comp133460_c0,comp126215_c0,comp139409_c0,comp123471_c0,comp139435_c1,comp100655_c0,comp130611_c0,comp135351_c0,comp140001_c1,comp103527_c0,comp135605_c1,comp123833_c0,comp102209_c0,comp11555…
GO:0031982	vesicle	cellular_component	2.8797e-21	6.5505e-18	158	1572	1569	39043	comp118431_c0,comp137167_c1,comp133674_c0,comp135135_c0,comp126189_c0,comp117884_c0,comp139990_c0,comp132293_c0,comp132025_c1,comp134653_c1,comp74918_c0,comp138248_c0,comp121939_c0,comp129263_c0,comp129139_c0,comp125476_c0,comp127179_c0,comp131459_c0,comp93869_c0,comp124382_c0,comp123893_c0,comp140339_c0,comp124748_c0,comp110502_c0,comp134710_c0,comp133788_c0,comp132070_c0,comp111893_c1,comp12966…
GO:0006073	cellular glucan metabolic process	biological_process	2.1836e-18	3.3114e-15	81	1572	603	39043	comp127530_c0,comp67718_c0,comp129263_c0,comp132870_c1,comp135382_c0,comp133244_c0,comp57383_c0,comp119637_c0,comp74918_c0,comp134501_c0,comp140088_c0,comp74718_c0,comp136527_c1,comp135430_c0,comp134557_c0,comp140192_c0,comp133347_c1,comp130288_c2,comp132482_c0,comp138273_c0,comp152252_c0,comp120524_c1,comp139100_c0,comp135350_c2,comp138967_c0,comp128622_c0,comp124458_c0,comp138061_c0,comp136352_…
GO:0044042	glucan metabolic process	biological_process	2.1836e-18	3.3114e-15	81	1572	603	39043	comp134746_c0,comp134915_c1,comp123748_c0,comp103527_c0,comp99244_c2,comp123833_c0,comp126173_c0,comp138651_c0,comp129635_c0,comp120524_c0,comp136385_c1,comp139611_c0,comp113856_c0,comp99244_c1,comp64066_c1,comp125904_c0,comp135244_c0,comp136041_c0,comp135027_c0,comp128473_c0,comp129406_c0,comp135765_c0,comp127418_c0,comp136653_c0,comp140182_c0,comp80754_c0,comp129176_c0,comp105276_c0,comp116044_…
GO:0004553	hydrolase activity, hydrolyzing O-glycosyl compounds	molecular_function	2.4109e-17	3.1338e-14	94	1572	831	39043	comp134999_c0,comp138566_c0,comp116044_c0,comp129708_c0,comp137493_c0,comp136653_c0,comp128503_c0,comp80754_c0,comp140005_c0,comp129334_c0,comp140299_c0,comp71782_c0,comp132186_c0,comp123518_c0,comp127240_c0,comp135356_c0,comp138550_c0,comp117931_c1,comp138260_c0,comp139774_c0,comp144924_c0,comp139502_c2,comp129939_c0,comp133943_c1,comp136613_c0,comp124421_c0,comp117793_c0,comp126173_c0,comp13820…
GO:0005975	carbohydrate metabolic process	biological_process	3.5711e-17	4.0617e-14	211	1572	2594	39043	comp126520_c0,comp136436_c2,comp138061_c0,comp56912_c0,comp138273_c0,comp130656_c0,comp152252_c0,comp120524_c1,comp135350_c2,comp138967_c0,comp134923_c0,comp128622_c0,comp129203_c0,comp138565_c1,comp132070_c0,comp111789_c2,comp131013_c0,comp138293_c1,comp135950_c2,comp111893_c1,comp129295_c0,comp133854_c0,comp134600_c0,comp74918_c0,comp126704_c0,comp134501_c0,comp136051_c0,comp140088_c0,comp12991…
GO:0005984	disaccharide metabolic process	biological_process	7.5068e-17	7.5894e-14	75	1572	558	39043	comp140881_c0,comp117793_c0,comp136613_c0,comp138173_c1,comp73893_c0,comp139502_c2,comp117931_c1,comp134295_c0,comp127240_c0,comp140299_c0,comp129334_c0,comp80754_c0,comp140182_c0,comp136653_c0,comp133236_c0,comp127418_c0,comp138566_c0,comp116044_c0,comp105276_c0,comp125904_c0,comp64066_c1,comp135244_c0,comp113856_c0,comp99244_c1,comp136385_c1,comp135765_c0,comp129406_c0,comp128473_c0,comp136041_…
GO:0005982	starch metabolic process	biological_process	1.6779e-16	1.5267e-13	72	1572	530	39043	comp138173_c1,comp139502_c2,comp73893_c0,comp140881_c0,comp117793_c0,comp136613_c0,comp117931_c1,comp134295_c0,comp129334_c0,comp127240_c0,comp140299_c0,comp140182_c0,comp80754_c0,comp127418_c0,comp136653_c0,comp105276_c0,comp138566_c0,comp116044_c0,comp113856_c0,comp99244_c1,comp64066_c1,comp125904_c0,comp135244_c0,comp136385_c1,comp139611_c0,comp129406_c0,comp135765_c0,comp136041_c0,comp135027_…
GO:0016798	hydrolase activity, acting on glycosyl bonds	molecular_function	5.4911e-16	4.5422e-13	97	1572	898	39043	comp132882_c0,comp135765_c0,comp137459_c0,comp131419_c0,comp128473_c0,comp126025_c1,comp136041_c0,comp136754_c0,comp124109_c0,comp125904_c0,comp99244_c1,comp120778_c1,comp139611_c0,comp129635_c0,comp128220_c0,comp135950_c1,comp138206_c1,comp126173_c0,comp139629_c0,comp123833_c0,comp99244_c2,comp75685_c0,comp103527_c0,comp137493_c1,comp134915_c1,comp134746_c0,comp138550_c0,comp135356_c0,comp117931…
GO:0005985	sucrose metabolic process	biological_process	8.5495e-16	6.4827e-13	70	1572	524	39043	comp137787_c0,comp139480_c0,comp111893_c1,comp129295_c0,comp129228_c0,comp139563_c1,comp64066_c0,comp124407_c0,comp138273_c0,comp152252_c0,comp135350_c2,comp128622_c0,comp138967_c0,comp124458_c0,comp138061_c0,comp136352_c0,comp56912_c0,comp135435_c0,comp135430_c0,comp140192_c0,comp133347_c1,comp130288_c2,comp132482_c0,comp127530_c0,comp67718_c0,comp133244_c0,comp135382_c0,comp132870_c1,comp57383_…
GO:0044262	cellular carbohydrate metabolic process	biological_process	4.4265e-15	3.0579e-12	119	1572	1141	39043	comp125175_c0,comp128970_c0,comp137546_c0,comp139043_c0,comp135430_c0,comp134557_c0,comp140192_c0,comp130288_c2,comp133419_c1,comp137972_c0,comp63478_c0,comp132482_c0,comp133347_c1,comp135678_c0,comp132870_c1,comp135382_c0,comp133244_c0,comp119637_c0,comp57383_c0,comp127530_c0,comp67718_c0,comp122336_c0,comp129263_c0,comp135366_c0,comp59374_c0,comp128747_c0,comp74718_c0,comp138178_c0,comp136527_c…
GO:0009311	oligosaccharide metabolic process	biological_process	4.705e-15	3.0579e-12	77	1572	620	39043	comp137787_c0,comp139480_c0,comp111893_c1,comp129295_c0,comp64066_c0,comp139563_c1,comp129228_c0,comp124407_c0,comp99510_c0,comp138273_c0,comp152252_c0,comp135350_c2,comp138967_c0,comp128622_c0,comp124458_c0,comp138061_c0,comp136352_c0,comp135435_c0,comp56912_c0,comp135430_c0,comp140192_c0,comp133347_c1,comp130288_c2,comp132482_c0,comp127530_c0,comp67718_c0,comp132870_c1,comp135382_c0,comp133244_…
GO:0044264	cellular polysaccharide metabolic process	biological_process	6.1095e-15	3.706e-12	101	1572	862	39043	comp135678_c0,comp133347_c1,comp132482_c0,comp137972_c0,comp133419_c1,comp130288_c2,comp140192_c0,comp134557_c0,comp135430_c0,comp139043_c0,comp128970_c0,comp125175_c0,comp140088_c0,comp136051_c0,comp134501_c0,comp74918_c0,comp136527_c1,comp74718_c0,comp138178_c0,comp59374_c0,comp129263_c0,comp67718_c0,comp127530_c0,comp119637_c0,comp57383_c0,comp133244_c0,comp135382_c0,comp132870_c1,comp138565_c…
GO:0005976	polysaccharide metabolic process	biological_process	7.6604e-15	4.3564e-12	102	1572	885	39043	comp145675_c0,comp129176_c0,comp113868_c0,comp138566_c0,comp116044_c0,comp105276_c0,comp136653_c0,comp127418_c0,comp80754_c0,comp132325_c0,comp140182_c0,comp123518_c0,comp127240_c0,comp140299_c0,comp129334_c0,comp117931_c1,comp134295_c0,comp140881_c0,comp117793_c0,comp136613_c0,comp138173_c1,comp73893_c0,comp139502_c2,comp138651_c0,comp126173_c0,comp129635_c0,comp120524_c0,comp136742_c0,comp13474…
GO:0044723	single-organism carbohydrate metabolic process	biological_process	8.9936e-14	4.8137e-11	152	1572	1708	39043	comp125380_c0,comp115612_c0,comp137776_c1,comp139643_c0,comp136041_c0,comp140257_c0,comp135027_c0,comp125904_c0,comp129635_c0,comp139636_c0,comp129343_c0,comp136742_c0,comp138651_c0,comp138206_c1,comp133021_c0,comp138052_c1,comp126173_c0,comp123833_c0,comp99244_c2,comp103527_c0,comp133088_c0,comp134746_c0,comp137441_c0,comp138550_c0,comp134295_c0,comp71782_c0,comp140299_c0,comp129334_c0,comp12896…
GO:0071944	cell periphery	cellular_component	2.7701e-13	1.4003e-10	199	1572	2389	39043	comp140001_c1,comp140073_c0,comp135351_c0,comp130611_c0,comp137502_c0,comp127159_c0,comp138849_c1,comp102030_c0,comp125983_c0,comp138799_c0,comp103527_c0,comp138651_c0,comp139409_c0,comp124317_c0,comp88847_c0,comp79549_c0,comp128800_c0,comp136482_c0,comp127711_c0,comp122856_c0,comp137750_c0,comp140466_c0,comp138823_c0,comp115555_c0,comp115612_c0,comp133716_c0,comp136884_c0,comp138982_c0,comp13632…
GO:0007018	microtubule-based movement	biological_process	8.6188e-11	4.1275e-08	27	1572	125	39043	comp138851_c0,comp125118_c0,comp139376_c0,comp140584_c0,comp132431_c1,comp140663_c0,comp137061_c1,comp140145_c0,comp140365_c0,comp139367_c0,comp138810_c0,comp139200_c1,comp136896_c0,comp138101_c0,comp140129_c0,comp139314_c1,comp139008_c0,comp124443_c2,comp140243_c0,comp139808_c0,comp139658_c0,comp140236_c0,comp140202_c0,comp67718_c0,comp139417_c0,comp139066_c0,comp126345_c1
GO:0003777	microtubule motor activity	molecular_function	1.2343e-10	5.6156e-08	24	1572	79	39043	comp137061_c1,comp140365_c0,comp140145_c0,comp138810_c0,comp139367_c0,comp138851_c0,comp139376_c0,comp140584_c0,comp132431_c1,comp140663_c0,comp139808_c0,comp139658_c0,comp140236_c0,comp67718_c0,comp139417_c0,comp139066_c0,comp126345_c1,comp139200_c1,comp136896_c0,comp140129_c0,comp138101_c0,comp139314_c1,comp139008_c0,comp140243_c0
GO:0005618	cell wall	cellular_component	2.3001e-10	9.966e-08	54	1572	461	39043	comp125086_c0,comp74718_c0,comp127295_c0,comp138489_c0,comp129263_c0,comp74085_c0,comp131992_c3,comp132482_c0,comp141118_c0,comp138173_c1,comp138260_c0,comp135356_c0,comp117931_c1,comp125223_c0,comp135736_c0,comp140192_c0,comp131706_c0,comp134557_c0,comp131095_c0,comp103527_c0,comp133202_c6,comp138849_c1,comp139553_c2,comp135351_c0,comp130611_c0,comp134915_c1,comp123836_c0,comp124458_c0,comp13843…
GO:0030312	external encapsulating structure	cellular_component	2.6977e-10	1.1158e-07	65	1572	619	39043	comp138651_c0,comp137678_c0,comp130611_c0,comp139553_c2,comp135351_c0,comp138432_c0,comp134915_c1,comp103527_c0,comp138849_c1,comp137989_c1,comp115612_c0,comp131419_c0,comp124155_c0,comp158009_c0,comp137933_c0,comp128800_c0,comp140522_c1,comp131992_c3,comp138489_c0,comp127295_c0,comp139784_c0,comp137837_c0,comp125086_c0,comp117931_c1,comp135356_c0,comp135736_c0,comp140252_c0,comp125223_c0,comp138…
GO:0016787	hydrolase activity	molecular_function	1.4683e-09	5.8088e-07	408	1572	6759	39043	comp117793_c0,comp134505_c0,comp133943_c1,comp55024_c0,comp138260_c0,comp135736_c0,comp135356_c0,comp137958_c0,comp64545_c0,comp117931_c1,comp64808_c0,comp132186_c0,comp127240_c0,comp123518_c0,comp133094_c4,comp138893_c1,comp124036_c0,comp123138_c1,comp198321_c0,comp128061_c0,comp127295_c0,comp137493_c0,comp129370_c0,comp138566_c0,comp179290_c0,comp134702_c0,comp139669_c0,comp135767_c2,comp136754…
GO:0030599	pectinesterase activity	molecular_function	5.8379e-09	2.1248e-06	19	1572	91	39043	comp124407_c0,comp132482_c0,comp73893_c0,comp138173_c1,comp135244_c0,comp135027_c0,comp111893_c1,comp134295_c0,comp129295_c0,comp124458_c0,comp56912_c0,comp123748_c0,comp152252_c0,comp127530_c0,comp138651_c0,comp105276_c0,comp119637_c0,comp135350_c2,comp133244_c0
GO:0009505	plant-type cell wall	cellular_component	6.6717e-09	2.3348e-06	26	1572	137	39043	comp103527_c0,comp138849_c1,comp135351_c0,comp139553_c2,comp138489_c0,comp127295_c0,comp138967_c0,comp133172_c1,comp139100_c0,comp74085_c0,comp137678_c0,comp141118_c0,comp75342_c0,comp134710_c0,comp132070_c0,comp138260_c0,comp158009_c0,comp128800_c0,comp117931_c1,comp131419_c0,comp134600_c0,comp135356_c0,comp134243_c1,comp125223_c0,comp139480_c0,comp140192_c0
GO:0044444	cytoplasmic part	cellular_component	1.103e-08	3.717e-06	499	1572	8986	39043	comp125847_c0,comp136703_c0,comp124651_c0,comp124561_c0,comp135171_c0,comp136624_c0,comp133387_c0,comp137200_c0,comp134870_c1,comp102196_c0,comp127098_c0,comp139022_c0,comp125366_c0,comp116228_c0,comp115648_c0,comp143987_c0,comp137097_c0,comp134243_c1,comp75454_c0,comp140145_c0,comp98051_c1,comp73389_c0,comp137336_c0,comp126083_c0,comp121564_c0,comp140448_c0,comp116615_c0,comp138418_c2,comp135226…
GO:0005874	microtubule	cellular_component	1.4017e-08	4.5549e-06	29	1572	170	39043	comp132431_c1,comp140663_c0,comp138851_c0,comp125118_c0,comp139376_c0,comp140584_c0,comp138810_c0,comp139367_c0,comp137061_c1,comp140365_c0,comp140145_c0,comp138101_c0,comp140129_c0,comp124443_c2,comp139314_c1,comp139008_c0,comp140243_c0,comp139200_c1,comp136896_c0,comp136103_c0,comp136032_c1,comp140202_c0,comp139066_c0,comp67718_c0,comp139417_c0,comp126345_c1,comp139658_c0,comp139808_c0,comp1402…
GO:0006928	cellular component movement	biological_process	1.6645e-08	5.2224e-06	39	1572	307	39043	comp126345_c1,comp67718_c0,comp139066_c0,comp135383_c1,comp125942_c0,comp135782_c0,comp139808_c0,comp139008_c0,comp139314_c1,comp124443_c2,comp138101_c0,comp134968_c0,comp139200_c1,comp138810_c0,comp73558_c0,comp130955_c0,comp55024_c0,comp140663_c0,comp132431_c1,comp139376_c0,comp140584_c0,comp140641_c0,comp125118_c0,comp139417_c0,comp139435_c1,comp139681_c0,comp140202_c0,comp140236_c0,comp139658…
GO:0006869	lipid transport	biological_process	2.0594e-08	6.2463e-06	25	1572	155	39043	comp138248_c0,comp113671_c1,comp124791_c0,comp123471_c0,comp125476_c0,comp128793_c0,comp124108_c0,comp119995_c0,comp156312_c0,comp125274_c1,comp124119_c0,comp119885_c0,comp126661_c0,comp140828_c0,comp97509_c0,comp137395_c1,comp138342_c0,comp64049_c0,comp97790_c0,comp114317_c0,comp133555_c1,comp132555_c0,comp118566_c0,comp135390_c1,comp114114_c0
GO:0010876	lipid localization	biological_process	2.7045e-08	7.9383e-06	25	1572	159	39043	comp132555_c0,comp133555_c1,comp118566_c0,comp114114_c0,comp135390_c1,comp138342_c0,comp64049_c0,comp97790_c0,comp114317_c0,comp126661_c0,comp119885_c0,comp140828_c0,comp97509_c0,comp137395_c1,comp156312_c0,comp125274_c1,comp124119_c0,comp123471_c0,comp128793_c0,comp124108_c0,comp125476_c0,comp119995_c0,comp138248_c0,comp113671_c1,comp124791_c0
GO:0003735	structural constituent of ribosome	molecular_function	3.3815e-08	9.6151e-06	85	1572	1567	39043	comp140106_c0,comp70120_c0,comp117886_c0,comp75075_c0,comp61958_c0,comp118028_c0,comp107377_c0,comp113671_c1,comp119776_c0,comp110693_c0,comp67384_c0,comp74537_c0,comp98483_c0,comp116847_c0,comp119809_c0,comp159392_c0,comp123477_c0,comp124842_c1,comp136604_c3,comp113128_c0,comp96804_c0,comp110687_c0,comp109436_c0,comp71066_c0,comp75133_c0,comp131580_c0,comp124245_c0,comp72825_c0,comp55791_c0,comp…
GO:0005198	structural molecule activity	molecular_function	9.9963e-08	2.7563e-05	137	1572	2538	39043	comp127186_c1,comp99035_c0,comp137203_c0,comp125118_c0,comp118634_c0,comp116645_c0,comp131706_c0,comp130955_c0,comp124443_c1,comp134931_c3,comp120155_c0,comp108457_c0,comp60357_c0,comp140699_c0,comp109443_c0,comp114923_c0,comp119995_c0,comp139808_c0,comp109583_c1,comp73512_c0,comp102196_c0,comp130360_c0,comp134173_c0,comp127098_c0,comp125366_c0,comp116228_c0,comp115648_c0,comp75454_c0,comp73389_c…
GO:0071840	cellular component organization or biogenesis	biological_process	1.0694e-07	2.8618e-05	236	1572	4302	39043	comp139100_c0,comp135944_c0,comp128807_c0,comp120646_c0,comp99220_c0,comp121564_c0,comp136103_c0,comp116615_c0,comp137745_c0,comp137143_c0,comp119573_c0,comp126083_c0,comp140157_c2,comp124458_c0,comp139280_c1,comp134664_c0,comp133606_c0,comp140494_c0,comp110383_c0,comp125047_c1,comp115648_c0,comp75454_c0,comp73389_c0,comp140145_c0,comp139480_c0,comp125855_c0,comp118076_c0,comp116228_c0,comp125366…
GO:0020037	heme binding	molecular_function	1.1628e-07	3.0229e-05	54	1572	649	39043	comp137961_c0,comp62616_c1,comp140418_c0,comp141012_c0,comp140307_c0,comp134184_c0,comp114021_c0,comp135995_c0,comp71219_c0,comp114021_c1,comp138389_c0,comp102248_c0,comp126118_c0,comp125305_c0,comp140066_c0,comp127282_c0,comp129501_c0,comp130702_c0,comp134078_c1,comp131992_c3,comp126813_c0,comp156337_c0,comp118119_c0,comp134975_c0,comp131541_c0,comp110132_c0,comp134975_c1,comp138336_c1,comp13732…
GO:0015631	tubulin binding	molecular_function	1.2786e-07	3.2318e-05	29	1572	153	39043	comp138810_c0,comp139367_c0,comp140145_c0,comp137061_c1,comp123079_c1,comp133242_c0,comp140665_c0,comp140663_c0,comp140143_c0,comp132431_c1,comp140584_c0,comp139376_c0,comp138851_c0,comp139417_c0,comp67718_c0,comp126345_c1,comp136032_c1,comp136103_c0,comp140236_c0,comp139658_c0,comp139808_c0,comp132614_c0,comp140243_c0,comp138101_c0,comp140129_c0,comp139314_c1,comp139008_c0,comp136896_c0,comp1392…
GO:0005507	copper ion binding	molecular_function	1.6391e-07	4.0309e-05	35	1572	277	39043	comp137837_c0,comp125086_c0,comp129914_c0,comp126358_c1,comp125534_c0,comp139389_c0,comp124061_c0,comp114263_c0,comp126109_c0,comp121269_c0,comp131666_c0,comp141924_c0,comp62616_c1,comp141945_c0,comp121044_c0,comp125223_c0,comp126281_c0,comp167595_c0,comp126358_c0,comp143536_c0,comp135605_c1,comp136751_c0,comp66681_c0,comp123891_c0,comp129172_c0,comp141813_c0,comp134538_c2,comp114616_c0,comp72783…
GO:0008017	microtubule binding	molecular_function	1.9395e-07	4.5558e-05	27	1572	133	39043	comp138810_c0,comp139367_c0,comp137061_c1,comp123079_c1,comp133242_c0,comp140145_c0,comp132431_c1,comp140143_c0,comp140663_c0,comp138851_c0,comp139376_c0,comp140584_c0,comp136103_c0,comp136032_c1,comp67718_c0,comp139417_c0,comp126345_c1,comp139808_c0,comp139658_c0,comp140236_c0,comp138101_c0,comp140129_c0,comp139314_c1,comp139008_c0,comp140243_c0,comp139200_c1,comp136896_c0
GO:0045298	tubulin complex	cellular_component	1.9527e-07	4.5558e-05	29	1572	156	39043	comp140584_c0,comp139376_c0,comp138851_c0,comp140663_c0,comp140665_c0,comp140143_c0,comp132431_c1,comp140145_c0,comp123079_c1,comp137061_c1,comp133242_c0,comp138810_c0,comp139367_c0,comp136896_c0,comp139200_c1,comp140243_c0,comp138101_c0,comp140129_c0,comp139314_c1,comp139008_c0,comp140236_c0,comp139658_c0,comp139808_c0,comp132614_c0,comp126345_c1,comp67718_c0,comp139417_c0,comp136103_c0,comp1360…
GO:0010584	pollen exine formation	biological_process	2.2532e-07	5.1255e-05	8	1572	15	39043	comp126194_c0,comp122736_c0,comp130572_c0,comp140418_c0,comp131419_c0,comp136653_c0,comp130360_c0,comp139502_c2
GO:0044085	cellular component biogenesis	biological_process	4.4451e-07	9.8649e-05	148	1572	2785	39043	comp116645_c0,comp133419_c1,comp125118_c0,comp118634_c0,comp99035_c0,comp73558_c0,comp124443_c1,comp109072_c0,comp131813_c0,comp131706_c0,comp134931_c3,comp120155_c0,comp108457_c0,comp135646_c1,comp109583_c1,comp114923_c0,comp60357_c0,comp140699_c0,comp102196_c0,comp73512_c0,comp75454_c0,comp73389_c0,comp140145_c0,comp115648_c0,comp125855_c0,comp116228_c0,comp125366_c0,comp119573_c0,comp140157_c2…
GO:0046906	tetrapyrrole binding	molecular_function	4.9501e-07	0.00010724	55	1572	675	39043	comp127282_c0,comp131992_c3,comp130702_c0,comp129501_c0,comp134078_c1,comp118119_c0,comp156337_c0,comp126813_c0,comp134975_c0,comp131541_c0,comp138336_c1,comp134975_c1,comp110132_c0,comp137837_c0,comp137325_c0,comp137961_c0,comp62616_c1,comp141012_c0,comp140418_c0,comp114021_c0,comp135995_c0,comp134184_c0,comp140307_c0,comp114021_c1,comp138389_c0,comp71219_c0,comp102248_c0,comp140066_c0,comp12611…
GO:0005840	ribosome	cellular_component	7.3601e-07	0.00015574	102	1572	1978	39043	comp153426_c0,comp114722_c0,comp115819_c0,comp110264_c0,comp123859_c0,comp126497_c0,comp108787_c0,comp66968_c0,comp94310_c0,comp109596_c0,comp128125_c0,comp116395_c0,comp71066_c0,comp75133_c0,comp131580_c0,comp124245_c0,comp72825_c0,comp55791_c0,comp109436_c0,comp111169_c0,comp132747_c0,comp131816_c0,comp140509_c1,comp108689_c0,comp103527_c0,comp119809_c0,comp159392_c0,comp123477_c0,comp124842_c1…
GO:0003774	motor activity	molecular_function	9.0174e-07	0.00018648	31	1572	240	39043	comp138810_c0,comp111426_c0,comp139367_c0,comp137061_c1,comp139881_c0,comp73558_c0,comp140145_c0,comp140365_c0,comp132431_c1,comp55024_c0,comp140663_c0,comp132482_c0,comp138851_c0,comp139376_c0,comp140584_c0,comp67718_c0,comp139066_c0,comp139417_c0,comp126345_c1,comp139808_c0,comp114966_c0,comp139658_c0,comp135782_c0,comp140236_c0,comp140129_c0,comp138101_c0,comp139314_c1,comp139008_c0,comp140243…
GO:0010208	pollen wall assembly	biological_process	1.0624e-06	0.00021482	8	1572	17	39043	comp130360_c0,comp139502_c2,comp136653_c0,comp126194_c0,comp130572_c0,comp122736_c0,comp140418_c0,comp131419_c0
GO:0007017	microtubule-based process	biological_process	1.5005e-06	0.00029176	36	1572	307	39043	comp123079_c1,comp138810_c0,comp139376_c0,comp140584_c0,comp139502_c2,comp125118_c0,comp140663_c0,comp132431_c1,comp139808_c0,comp55426_c0,comp139066_c0,comp67718_c0,comp126345_c1,comp136032_c1,comp139200_c1,comp119776_c0,comp109947_c0,comp138101_c0,comp124443_c2,comp139008_c0,comp139314_c1,comp123859_c0,comp140365_c0,comp140145_c0,comp137061_c1,comp139367_c0,comp130360_c0,comp138851_c0,comp14023…
GO:0000022	mitotic spindle elongation	biological_process	1.5391e-06	0.00029176	5	1572	11	39043	comp109947_c0,comp75133_c0,comp123859_c0,comp55426_c0,comp119776_c0
GO:0051231	spindle elongation	biological_process	1.5391e-06	0.00029176	5	1572	11	39043	comp119776_c0,comp55426_c0,comp123859_c0,comp75133_c0,comp109947_c0
GO:0055114	oxidation-reduction process	biological_process	2.1341e-06	0.00039629	226	1572	4031	39043	comp70855_c0,comp133318_c0,comp131812_c1,comp134184_c0,comp130889_c0,comp126118_c0,comp120330_c1,comp125305_c0,comp133245_c0,comp145675_c0,comp103631_c0,comp139715_c0,comp131992_c3,comp127282_c0,comp66474_c0,comp135078_c3,comp136286_c0,comp114351_c0,comp125534_c0,comp129370_c0,comp126776_c0,comp134975_c1,comp127238_c2,comp131541_c0,comp125086_c0,comp137325_c0,comp128503_c0,comp137837_c0,comp99565…
GO:0043086	negative regulation of catalytic activity	biological_process	2.5033e-06	0.00045556	21	1572	159	39043	comp134710_c0,comp73893_c0,comp132482_c0,comp111893_c1,comp142003_c0,comp135736_c0,comp124155_c0,comp129295_c0,comp135523_c0,comp130611_c0,comp138783_c0,comp138849_c1,comp138957_c0,comp131095_c0,comp138651_c0,comp127530_c0,comp152252_c0,comp139566_c0,comp135350_c2,comp133244_c0,comp64299_c1
GO:0000272	polysaccharide catabolic process	biological_process	2.9597e-06	0.00052805	15	1572	68	39043	comp99244_c1,comp135435_c0,comp80754_c0,comp99244_c2,comp136385_c1,comp134746_c0,comp139611_c0,comp129334_c0,comp126173_c0,comp139480_c0,comp140299_c0,comp128473_c0,comp137787_c0,comp138273_c0,comp123518_c0
GO:0044092	negative regulation of molecular function	biological_process	3.0319e-06	0.00053053	21	1572	162	39043	comp64299_c1,comp133244_c0,comp135350_c2,comp152252_c0,comp139566_c0,comp138651_c0,comp127530_c0,comp138957_c0,comp131095_c0,comp138849_c1,comp130611_c0,comp138783_c0,comp135523_c0,comp135736_c0,comp124155_c0,comp129295_c0,comp111893_c1,comp142003_c0,comp132482_c0,comp73893_c0,comp134710_c0
GO:0045229	external encapsulating structure organization	biological_process	3.194e-06	0.00054834	21	1572	152	39043	comp129527_c1,comp140418_c0,comp131419_c0,comp130572_c0,comp137989_c1,comp111893_c1,comp135598_c0,comp128473_c0,comp138173_c1,comp132482_c0,comp139502_c2,comp130360_c0,comp124407_c0,comp137933_c0,comp139100_c0,comp126194_c0,comp122736_c0,comp138651_c0,comp127858_c0,comp124458_c0,comp136653_c0
GO:0005886	plasma membrane	cellular_component	4.9476e-06	0.00083366	135	1572	1766	39043	comp138823_c0,comp115555_c0,comp140466_c0,comp136884_c0,comp133716_c0,comp127711_c0,comp136482_c0,comp137750_c0,comp122856_c0,comp139409_c0,comp79549_c0,comp88847_c0,comp124317_c0,comp127159_c0,comp137502_c0,comp140001_c1,comp140073_c0,comp125983_c0,comp138799_c0,comp102030_c0,comp130868_c0,comp103924_c0,comp140066_c0,comp139502_c2,comp138795_c1,comp136327_c0,comp140091_c0,comp135258_c0,comp13509…
GO:0008152	metabolic process	biological_process	5.1549e-06	0.00084356	1059	1572	23408	39043	comp129827_c2,comp130960_c0,comp120720_c0,comp129139_c0,comp137219_c0,comp136527_c1,comp140479_c0,comp128916_c0,comp133520_c4,comp139073_c0,comp74290_c0,comp138073_c0,comp127219_c0,comp137972_c0,comp140531_c0,comp134549_c0,comp137167_c1,comp135880_c1,comp110851_c0,comp138606_c1,comp125043_c0,comp64501_c0,comp140071_c0,comp131095_c0,comp126049_c0,comp98971_c0,comp137947_c0,comp134461_c0,comp134875…
GO:0044391	ribosomal subunit	cellular_component	5.1917e-06	0.00084356	21	1572	240	39043	comp124245_c0,comp75133_c0,comp73095_c0,comp110851_c0,comp75075_c0,comp109436_c0,comp55426_c0,comp75284_c0,comp120646_c0,comp109583_c1,comp113265_c0,comp109947_c0,comp119776_c0,comp106138_c0,comp75454_c0,comp98483_c0,comp123859_c0,comp111655_c0,comp90643_c0,comp73512_c0,comp124346_c0
GO:0010927	cellular component assembly involved in morphogenesis	biological_process	9.353e-06	0.001493	11	1572	54	39043	comp117437_c0,comp139502_c2,comp130360_c0,comp136653_c0,comp131419_c0,comp140418_c0,comp135782_c0,comp130572_c0,comp122736_c0,comp126194_c0,comp126941_c0
GO:0015935	small ribosomal subunit	cellular_component	1.1739e-05	0.0018415	12	1572	107	39043	comp106138_c0,comp111655_c0,comp113265_c0,comp55426_c0,comp109436_c0,comp73095_c0,comp98483_c0,comp109583_c1,comp120646_c0,comp75454_c0,comp75284_c0,comp124245_c0
GO:0005737	cytoplasm	cellular_component	1.2337e-05	0.0019026	532	1572	10153	39043	comp73512_c0,comp138023_c1,comp130360_c0,comp136381_c0,comp135264_c0,comp103628_c1,comp121587_c0,comp131589_c0,comp131027_c2,comp136477_c0,comp125137_c0,comp71782_c1,comp102480_c0,comp133380_c0,comp135849_c0,comp110383_c0,comp110939_c0,comp136103_c0,comp136285_c1,comp140720_c1,comp63478_c0,comp133386_c0,comp125336_c0,comp105863_c0,comp135390_c1,comp73047_c0,comp117849_c0,comp108457_c0,comp139937_…
GO:0006012	galactose metabolic process	biological_process	1.2685e-05	0.0019031	23	1572	170	39043	comp139502_c2,comp117793_c0,comp134529_c1,comp130288_c2,comp140192_c0,comp71782_c0,comp71782_c1,comp127240_c0,comp138550_c0,comp129406_c0,comp117931_c1,comp115612_c0,comp137441_c0,comp137493_c0,comp136436_c2,comp103527_c0,comp137493_c1,comp123833_c0,comp128747_c0,comp129176_c0,comp138206_c1,comp138566_c0,comp116044_c0
GO:0016491	oxidoreductase activity	molecular_function	1.2842e-05	0.0019031	209	1572	3835	39043	comp135678_c0,comp138389_c0,comp136024_c0,comp136565_c0,comp63478_c0,comp144334_c0,comp131079_c0,comp121700_c0,comp125175_c0,comp114021_c0,comp121044_c0,comp138807_c1,comp63748_c0,comp137234_c0,comp138336_c1,comp131491_c0,comp120598_c0,comp137575_c0,comp138178_c0,comp74718_c0,comp128540_c0,comp129501_c0,comp137516_c1,comp139389_c0,comp123427_c0,comp133601_c0,comp127241_c0,comp97946_c0,comp135264_…
GO:0071554	cell wall organization or biogenesis	biological_process	1.2968e-05	0.0019031	33	1572	350	39043	comp136321_c0,comp129986_c0,comp117793_c0,comp133419_c1,comp132482_c0,comp138173_c1,comp135598_c0,comp75795_c0,comp131706_c0,comp128916_c0,comp134179_c3,comp129176_c0,comp135095_c2,comp134223_c1,comp137933_c0,comp124407_c0,comp124109_c0,comp128473_c0,comp139480_c0,comp137989_c1,comp111893_c1,comp134600_c0,comp129527_c1,comp138512_c0,comp133606_c0,comp124458_c0,comp140157_c2,comp127858_c0,comp1386…
GO:0022613	ribonucleoprotein complex biogenesis	biological_process	1.7532e-05	0.0025161	90	1572	1791	39043	comp114923_c0,comp60357_c0,comp140699_c0,comp75284_c0,comp109583_c1,comp73095_c0,comp55426_c0,comp109947_c0,comp113265_c0,comp107310_c0,comp134931_c3,comp120155_c0,comp108457_c0,comp99035_c0,comp111655_c0,comp106569_c0,comp116645_c0,comp138943_c0,comp118634_c0,comp137102_c0,comp116615_c0,comp120646_c0,comp115625_c0,comp110851_c0,comp110383_c0,comp119748_c0,comp126517_c0,comp106138_c0,comp119573_c…
GO:0042254	ribosome biogenesis	biological_process	1.7697e-05	0.0025161	89	1572	1772	39043	comp117886_c0,comp75075_c0,comp140106_c0,comp70120_c0,comp118028_c0,comp135767_c2,comp107377_c0,comp61958_c0,comp119776_c0,comp113671_c1,comp110693_c0,comp74537_c0,comp67384_c0,comp116847_c0,comp98483_c0,comp123477_c0,comp124842_c1,comp128676_c0,comp119809_c0,comp159392_c0,comp96804_c0,comp113128_c0,comp136604_c3,comp110687_c0,comp134428_c0,comp109436_c0,comp124245_c0,comp131580_c0,comp55791_c0,c…
GO:0007052	mitotic spindle organization	biological_process	2.7343e-05	0.0038276	5	1572	15	39043	comp123859_c0,comp55426_c0,comp119776_c0,comp109947_c0,comp75133_c0
GO:0005623	cell	cellular_component	2.8362e-05	0.0038517	845	1572	17167	39043	comp139073_c0,comp128916_c0,comp74290_c0,comp132293_c0,comp138810_c0,comp139970_c1,comp117884_c0,comp137102_c0,comp140531_c0,comp137167_c1,comp137346_c1,comp134549_c0,comp120216_c0,comp136392_c1,comp131373_c0,comp55426_c0,comp139066_c0,comp129139_c0,comp74085_c0,comp130960_c0,comp120720_c0,comp133563_c0,comp121939_c0,comp134501_c0,comp113265_c0,comp126704_c0,comp74918_c0,comp122793_c0,comp129295_…
GO:0044464	cell part	cellular_component	2.8362e-05	0.0038517	845	1572	17167	39043	comp125904_c0,comp127711_c0,comp66968_c0,comp135114_c0,comp136884_c0,comp138359_c0,comp128343_c0,comp138587_c0,comp115555_c0,comp136041_c0,comp136743_c0,comp129293_c0,comp136954_c2,comp103527_c0,comp125983_c0,comp138849_c1,comp130611_c0,comp127159_c0,comp128005_c0,comp140073_c0,comp137545_c0,comp88847_c0,comp140202_c0,comp139681_c0,comp138117_c0,comp138651_c0,comp133460_c0,comp139366_c0,comp13785…
GO:0006022	aminoglycan metabolic process	biological_process	2.9202e-05	0.0039011	26	1572	273	39043	comp133701_c0,comp143324_c0,comp134223_c1,comp138206_c1,comp54283_c0,comp103527_c0,comp137493_c1,comp133606_c0,comp138512_c0,comp137493_c0,comp128916_c0,comp138550_c0,comp134600_c0,comp134179_c3,comp117931_c1,comp126435_c0,comp71782_c0,comp71782_c1,comp75795_c0,comp124109_c0,comp80079_c0,comp133419_c1,comp134529_c1,comp137480_c0,comp129986_c0,comp120778_c1
GO:0043169	cation binding	molecular_function	2.9583e-05	0.0039011	336	1572	6146	39043	comp140252_c0,comp139882_c0,comp140307_c0,comp128547_c0,comp139348_c2,comp62616_c1,comp137961_c0,comp135252_c1,comp139366_c0,comp139767_c0,comp58078_c0,comp120252_c0,comp103924_c0,comp136327_c0,comp130115_c0,comp132325_c0,comp124844_c0,comp138359_c0,comp138121_c0,comp136148_c0,comp75358_c0,comp134354_c0,comp135280_c0,comp135114_c0,comp125186_c0,comp141181_c0,comp130913_c0,comp137616_c1,comp99244_…
GO:0006026	aminoglycan catabolic process	biological_process	4.2287e-05	0.0054967	14	1572	105	39043	comp134223_c1,comp138550_c0,comp134600_c0,comp117931_c1,comp71782_c1,comp71782_c0,comp138206_c1,comp103527_c0,comp137493_c1,comp124109_c0,comp134529_c1,comp137493_c0,comp120778_c1,comp133606_c0
GO:0003854	3-beta-hydroxy-delta5-steroid dehydrogenase activity	molecular_function	5.3127e-05	0.006714	18	1572	110	39043	comp132070_c0,comp135678_c0,comp138565_c1,comp128970_c0,comp137776_c1,comp144334_c0,comp131350_c0,comp98519_c1,comp136357_c1,comp118044_c1,comp136436_c2,comp137441_c0,comp123631_c0,comp114351_c0,comp118044_c0,comp145675_c0,comp129176_c0,comp134297_c0
GO:0008207	C21-steroid hormone metabolic process	biological_process	5.3127e-05	0.006714	18	1572	110	39043	comp145675_c0,comp134297_c0,comp129176_c0,comp114351_c0,comp118044_c0,comp118044_c1,comp136436_c2,comp137441_c0,comp123631_c0,comp131350_c0,comp98519_c1,comp136357_c1,comp144334_c0,comp128970_c0,comp137776_c1,comp135678_c0,comp138565_c1,comp132070_c0
GO:0043229	intracellular organelle	cellular_component	5.439e-05	0.0067794	674	1572	13278	39043	comp126941_c0,comp128012_c0,comp131309_c4,comp75133_c0,comp140248_c0,comp137678_c0,comp131092_c0,comp134941_c1,comp101844_c0,comp133106_c0,comp135878_c3,comp135689_c0,comp130463_c0,comp129538_c0,comp153426_c0,comp129545_c1,comp135561_c0,comp136597_c0,comp113414_c0,comp116395_c0,comp109596_c0,comp136757_c0,comp137933_c0,comp135784_c0,comp140106_c0,comp138306_c0,comp136032_c1,comp130197_c0,comp1136…
GO:0033764	steroid dehydrogenase activity, acting on the CH-OH group of donors, NAD or NADP as acceptor	molecular_function	5.5723e-05	0.0067904	18	1572	111	39043	comp118044_c1,comp136436_c2,comp123631_c0,comp137441_c0,comp131350_c0,comp98519_c1,comp136357_c1,comp145675_c0,comp129176_c0,comp134297_c0,comp114351_c0,comp118044_c0,comp135678_c0,comp138565_c1,comp132070_c0,comp144334_c0,comp128970_c0,comp137776_c1
GO:0007051	spindle organization	biological_process	5.5971e-05	0.0067904	6	1572	22	39043	comp139200_c1,comp55426_c0,comp119776_c0,comp123859_c0,comp109947_c0,comp75133_c0
GO:0043226	organelle	cellular_component	5.7262e-05	0.0068556	674	1572	13286	39043	comp140973_c0,comp133172_c1,comp124740_c0,comp136268_c2,comp126517_c0,comp132501_c0,comp119748_c0,comp127158_c0,comp134299_c1,comp138477_c1,comp133854_c0,comp124339_c0,comp129932_c0,comp129438_c0,comp136332_c0,comp132432_c0,comp128315_c2,comp138603_c1,comp112303_c0,comp123443_c0,comp130421_c0,comp119211_c0,comp98559_c0,comp124346_c0,comp123604_c0,comp140339_c0,comp90643_c0,comp124204_c1,comp13538…
GO:0016160	amylase activity	molecular_function	5.8968e-05	0.0069682	8	1572	25	39043	comp134746_c0,comp134501_c0,comp136527_c1,comp99244_c1,comp99244_c2,comp129334_c0,comp67718_c0,comp57383_c0
GO:0008209	androgen metabolic process	biological_process	6.2808e-05	0.0071083	18	1572	112	39043	comp132070_c0,comp135678_c0,comp138565_c1,comp128970_c0,comp137776_c1,comp144334_c0,comp98519_c1,comp131350_c0,comp136357_c1,comp136436_c2,comp118044_c1,comp123631_c0,comp137441_c0,comp118044_c0,comp114351_c0,comp145675_c0,comp134297_c0,comp129176_c0
GO:0008210	estrogen metabolic process	biological_process	6.2808e-05	0.0071083	18	1572	112	39043	comp131350_c0,comp98519_c1,comp136357_c1,comp136436_c2,comp118044_c1,comp137441_c0,comp123631_c0,comp118044_c0,comp114351_c0,comp145675_c0,comp129176_c0,comp134297_c0,comp132070_c0,comp138565_c1,comp135678_c0,comp128970_c0,comp137776_c1,comp144334_c0
GO:0016229	steroid dehydrogenase activity	molecular_function	6.2808e-05	0.0071083	18	1572	112	39043	comp144334_c0,comp137776_c1,comp128970_c0,comp138565_c1,comp135678_c0,comp132070_c0,comp129176_c0,comp134297_c0,comp145675_c0,comp118044_c0,comp114351_c0,comp123631_c0,comp137441_c0,comp136436_c2,comp118044_c1,comp136357_c1,comp131350_c0,comp98519_c1
GO:0009269	response to desiccation	biological_process	6.3278e-05	0.0071083	6	1572	18	39043	comp102030_c0,comp138293_c1,comp124593_c0,comp120330_c1,comp137575_c0,comp125104_c0
GO:0008092	cytoskeletal protein binding	molecular_function	7.9863e-05	0.0087997	56	1572	725	39043	comp117146_c0,comp133242_c0,comp123079_c1,comp133125_c0,comp73558_c0,comp129940_c0,comp138810_c0,comp132111_c0,comp136054_c0,comp136720_c0,comp140584_c0,comp139376_c0,comp132431_c1,comp140143_c0,comp55024_c0,comp140663_c0,comp140665_c0,comp132150_c3,comp126813_c0,comp135782_c0,comp123097_c2,comp139808_c0,comp135450_c0,comp136032_c1,comp126345_c1,comp67718_c0,comp119995_c0,comp123097_c1,comp139200…
GO:0030203	glycosaminoglycan metabolic process	biological_process	8.027e-05	0.0087997	18	1572	143	39043	comp137493_c0,comp138512_c0,comp137493_c1,comp103527_c0,comp138206_c1,comp143324_c0,comp129986_c0,comp120778_c1,comp134529_c1,comp133419_c1,comp75795_c0,comp71782_c1,comp71782_c0,comp126435_c0,comp117931_c1,comp138550_c0,comp134179_c3,comp128916_c0
GO:0044036	cell wall macromolecule metabolic process	biological_process	8.8395e-05	0.0095751	19	1572	163	39043	comp140157_c2,comp138512_c0,comp133606_c0,comp135095_c2,comp139100_c0,comp143324_c0,comp134223_c1,comp138273_c0,comp129176_c0,comp124109_c0,comp117793_c0,comp133419_c1,comp129986_c0,comp136321_c0,comp128916_c0,comp134179_c3,comp134600_c0,comp75795_c0,comp139480_c0
GO:0044710	single-organism metabolic process	biological_process	9.8661e-05	0.010327	507	1572	9936	39043	comp127282_c0,comp103631_c0,comp145675_c0,comp133245_c0,comp139715_c0,comp99031_c0,comp135078_c3,comp127238_c2,comp131541_c0,comp138489_c0,comp126776_c0,comp136826_c0,comp134975_c1,comp128503_c0,comp140408_c1,comp139947_c1,comp139200_c1,comp137837_c0,comp125086_c0,comp132509_c0,comp70855_c0,comp131812_c1,comp133318_c0,comp134179_c3,comp137222_c1,comp139774_c0,comp139735_c0,comp120330_c1,comp13983…
GO:0005996	monosaccharide metabolic process	biological_process	0.0001001	0.010327	53	1572	720	39043	comp70855_c0,comp135598_c0,comp127240_c0,comp71782_c0,comp140192_c0,comp117931_c1,comp141012_c0,comp138550_c0,comp142525_c0,comp130493_c0,comp139774_c0,comp103924_c0,comp130288_c2,comp117793_c0,comp120330_c1,comp139502_c2,comp103631_c0,comp139715_c0,comp122336_c0,comp129176_c0,comp128747_c0,comp137125_c1,comp138566_c0,comp116044_c0,comp131437_c1,comp126824_c0,comp126704_c0,comp60823_c0,comp137493…
GO:0009725	response to hormone stimulus	biological_process	0.00010222	0.010327	41	1572	441	39043	comp139073_c0,comp139970_c1,comp133965_c0,comp135598_c0,comp140529_c1,comp137102_c0,comp139502_c2,comp120330_c1,comp124775_c1,comp125104_c0,comp135678_c0,comp131741_c0,comp134684_c1,comp139738_c1,comp128503_c0,comp125086_c0,comp63671_c0,comp137575_c0,comp136698_c0,comp131352_c1,comp129106_c2,comp131589_c0,comp127098_c0,comp126328_c0,comp125855_c0,comp138293_c1,comp130360_c0,comp124651_c0,comp1258…
GO:0005875	microtubule associated complex	cellular_component	0.00010293	0.010327	24	1572	201	39043	comp139417_c0,comp139066_c0,comp139808_c0,comp139658_c0,comp132313_c0,comp140236_c0,comp138101_c0,comp140129_c0,comp139008_c0,comp139726_c0,comp139200_c1,comp138810_c0,comp139367_c0,comp137061_c1,comp131441_c0,comp140365_c0,comp73558_c0,comp140145_c0,comp132431_c1,comp140663_c0,comp55024_c0,comp138851_c0,comp140584_c0,comp139376_c0
GO:0004601	peroxidase activity	molecular_function	0.00010329	0.010327	20	1572	250	39043	comp140470_c0,comp134975_c1,comp110132_c0,comp133202_c1,comp124602_c0,comp134975_c0,comp133202_c3,comp127415_c0,comp131992_c3,comp117811_c0,comp129501_c0,comp134078_c1,comp130702_c0,comp74085_c0,comp127282_c0,comp126837_c0,comp134354_c0,comp134243_c1,comp141012_c0,comp99565_c0
GO:0006804	peroxidase reaction	biological_process	0.00010329	0.010327	20	1572	250	39043	comp141012_c0,comp134243_c1,comp99565_c0,comp134354_c0,comp126837_c0,comp133202_c3,comp134975_c0,comp74085_c0,comp127282_c0,comp127415_c0,comp131992_c3,comp117811_c0,comp130702_c0,comp134078_c1,comp129501_c0,comp140470_c0,comp124602_c0,comp133202_c1,comp134975_c1,comp110132_c0
GO:0016684	oxidoreductase activity, acting on peroxide as acceptor	molecular_function	0.00010329	0.010327	20	1572	250	39043	comp133202_c1,comp124602_c0,comp134975_c1,comp110132_c0,comp140470_c0,comp74085_c0,comp127282_c0,comp131992_c3,comp117811_c0,comp127415_c0,comp130702_c0,comp134078_c1,comp129501_c0,comp133202_c3,comp134975_c0,comp134354_c0,comp126837_c0,comp99565_c0,comp141012_c0,comp134243_c1
GO:0009251	glucan catabolic process	biological_process	0.00010918	0.010798	10	1572	41	39043	comp135435_c0,comp80754_c0,comp136385_c1,comp139611_c0,comp134746_c0,comp126173_c0,comp129334_c0,comp140299_c0,comp137787_c0,comp128473_c0
GO:0004565	beta-galactosidase activity	molecular_function	0.00012174	0.011785	9	1572	42	39043	comp138550_c0,comp117931_c1,comp71782_c1,comp71782_c0,comp138206_c1,comp103527_c0,comp137493_c1,comp134529_c1,comp137493_c0
GO:0009341	beta-galactosidase complex	cellular_component	0.00012174	0.011785	9	1572	42	39043	comp137493_c0,comp134529_c1,comp137493_c1,comp103527_c0,comp138206_c1,comp71782_c1,comp71782_c0,comp117931_c1,comp138550_c0
GO:0044275	cellular carbohydrate catabolic process	biological_process	0.00013262	0.012702	11	1572	51	39043	comp139611_c0,comp134746_c0,comp136385_c1,comp80754_c0,comp63478_c0,comp135435_c0,comp137787_c0,comp140299_c0,comp128473_c0,comp126173_c0,comp129334_c0
GO:0030529	ribonucleoprotein complex	cellular_component	0.00013478	0.012774	108	1572	2276	39043	comp111169_c0,comp132747_c0,comp131816_c0,comp140509_c1,comp108689_c0,comp103527_c0,comp71066_c0,comp75133_c0,comp124245_c0,comp131580_c0,comp72825_c0,comp55791_c0,comp109436_c0,comp66968_c0,comp94310_c0,comp109596_c0,comp128125_c0,comp116395_c0,comp153426_c0,comp114722_c0,comp115819_c0,comp110264_c0,comp123859_c0,comp126497_c0,comp108787_c0,comp110693_c0,comp74537_c0,comp67384_c0,comp113671_c1,c…
GO:0016052	carbohydrate catabolic process	biological_process	0.00014127	0.013252	39	1572	500	39043	comp122336_c0,comp139715_c0,comp103631_c0,comp67718_c0,comp131437_c1,comp137125_c1,comp60823_c0,comp126704_c0,comp126824_c0,comp80754_c0,comp129334_c0,comp140299_c0,comp123518_c0,comp103924_c0,comp130493_c0,comp142525_c0,comp120330_c1,comp63478_c0,comp126173_c0,comp136291_c0,comp138273_c0,comp133021_c0,comp133088_c0,comp134746_c0,comp126520_c0,comp135435_c0,comp99244_c2,comp140257_c0,comp139480_c…
GO:0044247	cellular polysaccharide catabolic process	biological_process	0.00015135	0.014053	10	1572	42	39043	comp137787_c0,comp140299_c0,comp128473_c0,comp126173_c0,comp129334_c0,comp139611_c0,comp134746_c0,comp136385_c1,comp80754_c0,comp135435_c0
GO:0015925	galactosidase activity	molecular_function	0.00015858	0.014575	9	1572	43	39043	comp137493_c0,comp134529_c1,comp103527_c0,comp137493_c1,comp71782_c0,comp71782_c1,comp138206_c1,comp138550_c0,comp117931_c1
GO:0071704	organic substance metabolic process	biological_process	0.00016759	0.015249	914	1572	19825	39043	comp138893_c1,comp123138_c1,comp124036_c0,comp140182_c0,comp135615_c1,comp123012_c0,comp136547_c1,comp133701_c0,comp136286_c0,comp114351_c0,comp125534_c0,comp75075_c0,comp117886_c0,comp179290_c0,comp102491_c1,comp122736_c3,comp135767_c2,comp136604_c3,comp133943_c1,comp140768_c0,comp139166_c1,comp135356_c0,comp64545_c0,comp117931_c1,comp123518_c0,comp128676_c0,comp125220_c0,comp75685_c0,comp139726…
GO:0006027	glycosaminoglycan catabolic process	biological_process	0.00017278	0.015566	10	1572	60	39043	comp137493_c0,comp120778_c1,comp137493_c1,comp103527_c0,comp134529_c1,comp138206_c1,comp71782_c1,comp71782_c0,comp117931_c1,comp138550_c0
GO:0006412	translation	biological_process	0.00018829	0.016719	104	1572	2190	39043	comp119748_c0,comp126517_c0,comp110383_c0,comp106138_c0,comp119573_c0,comp126083_c0,comp116615_c0,comp110851_c0,comp120646_c0,comp115625_c0,comp125847_c0,comp98559_c0,comp97605_c0,comp123443_c0,comp110877_c0,comp130421_c0,comp73512_c0,comp90643_c0,comp124346_c0,comp102196_c0,comp121260_c0,comp116228_c0,comp133924_c0,comp125366_c0,comp115648_c0,comp131352_c1,comp75454_c0,comp73389_c0,comp107310_c0…
GO:0019318	hexose metabolic process	biological_process	0.00018926	0.016719	49	1572	678	39043	comp136436_c2,comp133088_c0,comp126520_c0,comp135689_c0,comp137441_c0,comp123833_c0,comp103527_c0,comp137493_c1,comp138206_c1,comp133021_c0,comp136291_c0,comp136285_c1,comp134529_c1,comp64066_c1,comp138293_c1,comp136624_c0,comp71782_c1,comp140257_c0,comp125380_c0,comp129406_c0,comp115612_c0,comp129576_c0,comp126704_c0,comp126824_c0,comp137493_c0,comp60823_c0,comp139715_c0,comp103631_c0,comp128747…
GO:0009719	response to endogenous stimulus	biological_process	0.00022526	0.01952	41	1572	466	39043	comp63671_c0,comp125086_c0,comp139738_c1,comp128503_c0,comp137575_c0,comp131741_c0,comp134684_c1,comp137102_c0,comp139502_c2,comp120330_c1,comp124775_c1,comp135678_c0,comp125104_c0,comp139073_c0,comp133965_c0,comp135598_c0,comp140529_c1,comp139970_c1,comp138966_c0,comp125983_c0,comp133606_c0,comp131486_c0,comp139553_c2,comp139505_c0,comp133480_c0,comp133172_c1,comp142343_c0,comp75441_c0,comp13092…
GO:0044767	single-organism developmental process	biological_process	0.00024211	0.020783	69	1572	911	39043	comp135356_c0,comp140418_c0,comp133318_c0,comp129940_c0,comp140529_c1,comp139502_c2,comp108389_c0,comp55024_c0,comp135782_c0,comp126194_c0,comp129176_c0,comp117437_c0,comp128061_c0,comp130197_c0,comp135615_c1,comp136653_c0,comp131419_c0,comp115612_c0,comp99565_c0,comp99244_c1,comp136758_c0,comp136754_c0,comp137933_c0,comp126941_c0,comp134941_c1,comp140509_c1,comp131092_c0,comp140129_c0,comp139348…
GO:0015630	microtubule cytoskeleton	cellular_component	0.00024625	0.020941	35	1572	381	39043	comp139808_c0,comp136032_c1,comp126345_c1,comp67718_c0,comp139066_c0,comp139200_c1,comp139314_c1,comp124443_c2,comp139008_c0,comp138101_c0,comp73558_c0,comp138810_c0,comp125118_c0,comp139376_c0,comp140584_c0,comp132431_c1,comp55024_c0,comp140663_c0,comp132313_c0,comp139658_c0,comp140236_c0,comp140202_c0,comp136103_c0,comp139435_c1,comp139417_c0,comp136896_c0,comp140129_c0,comp139726_c0,comp140243…
GO:0000786	nucleosome	cellular_component	0.00025831	0.021762	10	1572	68	39043	comp122537_c0,comp109072_c0,comp139202_c0,comp125173_c0,comp120034_c0,comp137638_c0,comp137690_c2,comp134549_c0,comp125047_c1,comp139726_c0
GO:0004650	polygalacturonase activity	molecular_function	0.00026155	0.021834	9	1572	48	39043	comp135765_c0,comp132870_c1,comp135382_c0,comp129635_c0,comp136613_c0,comp136352_c0,comp125904_c0,comp136653_c0,comp74918_c0
GO:0006323	DNA packaging	biological_process	0.00030007	0.024478	16	1572	139	39043	comp120034_c0,comp122537_c0,comp138949_c0,comp135753_c2,comp139280_c1,comp140494_c0,comp139726_c0,comp125047_c1,comp137638_c0,comp125173_c0,comp109072_c0,comp134549_c0,comp110877_c0,comp139064_c1,comp121319_c0,comp137690_c2
GO:0043228	non-membrane-bounded organelle	cellular_component	0.0003013	0.024478	212	1572	4127	39043	comp140338_c1,comp126083_c0,comp119573_c0,comp110383_c0,comp140494_c0,comp125047_c1,comp139280_c1,comp114966_c0,comp139658_c0,comp120646_c0,comp63394_c0,comp128807_c0,comp135944_c0,comp136103_c0,comp139417_c0,comp116615_c0,comp73512_c0,comp102196_c0,comp143987_c0,comp115648_c0,comp73389_c0,comp140365_c0,comp140145_c0,comp135278_c0,comp75454_c0,comp134173_c0,comp131693_c0,comp125366_c0,comp116228_…
GO:0043232	intracellular non-membrane-bounded organelle	cellular_component	0.0003013	0.024478	212	1572	4127	39043	comp67718_c0,comp139384_c1,comp114923_c0,comp60357_c0,comp140699_c0,comp139202_c0,comp138511_c0,comp133244_c0,comp109583_c1,comp139808_c0,comp140626_c0,comp135646_c1,comp139008_c0,comp134931_c3,comp108457_c0,comp120155_c0,comp138749_c0,comp117849_c0,comp73558_c0,comp109072_c0,comp130955_c0,comp58298_c0,comp99035_c0,comp140143_c0,comp132431_c1,comp139800_c0,comp116645_c0,comp125118_c0,comp118634_c…
GO:0006629	lipid metabolic process	biological_process	0.00031622	0.025463	134	1572	1951	39043	comp132070_c0,comp134875_c0,comp93869_c0,comp98559_c0,comp138565_c1,comp130572_c0,comp114029_c0,comp137310_c0,comp142014_c0,comp136896_c0,comp134815_c0,comp136268_c2,comp136436_c2,comp131530_c0,comp122736_c0,comp133226_c0,comp137972_c0,comp136268_c1,comp128970_c0,comp74290_c0,comp141945_c0,comp131385_c0,comp73824_c0,comp129058_c0,comp136150_c1,comp136051_c0,comp133562_c2,comp136392_c1,comp130960_…
GO:0009555	pollen development	biological_process	0.00035208	0.028102	14	1572	81	39043	comp138489_c0,comp140129_c0,comp135615_c1,comp136653_c0,comp134941_c1,comp73925_c0,comp139502_c2,comp130360_c0,comp131419_c0,comp140418_c0,comp140145_c0,comp130572_c0,comp122736_c0,comp126194_c0
GO:0072330	monocarboxylic acid biosynthetic process	biological_process	0.00043589	0.034312	33	1572	396	39043	comp120598_c0,comp137125_c1,comp136286_c0,comp136392_c1,comp129176_c0,comp120720_c0,comp137853_c0,comp127186_c1,comp125104_c0,comp134428_c0,comp141945_c0,comp139348_c2,comp133729_c0,comp134815_c0,comp139069_c0,comp136896_c0,comp113676_c0,comp137445_c0,comp122736_c0,comp133021_c0,comp138418_c2,comp136758_c0,comp134870_c1,comp134875_c0,comp97946_c0,comp139742_c0,comp139189_c0,comp130463_c0,comp1305…
GO:0009415	response to water stimulus	biological_process	0.00043744	0.034312	13	1572	90	39043	comp140973_c0,comp124593_c0,comp99690_c0,comp99690_c1,comp127159_c0,comp137575_c0,comp125104_c0,comp124651_c0,comp134746_c0,comp120330_c1,comp138293_c1,comp102030_c0,comp135514_c0
GO:0003824	catalytic activity	molecular_function	0.00047345	0.03682	880	1572	18704	39043	comp134063_c0,comp140623_c0,comp139611_c0,comp120778_c1,comp140828_c0,comp132500_c1,comp130518_c0,comp120678_c0,comp127046_c0,comp124109_c0,comp135244_c0,comp109064_c0,comp126159_c1,comp99565_c0,comp75477_c0,comp128473_c0,comp118566_c0,comp135765_c0,comp137968_c0,comp129576_c0,comp137061_c1,comp129406_c0,comp140243_c0,comp134915_c1,comp135229_c0,comp127372_c0,comp132025_c0,comp133729_c0,comp12374…
GO:0006979	response to oxidative stress	biological_process	0.00050532	0.038965	27	1572	359	39043	comp133202_c3,comp113919_c1,comp110939_c0,comp134975_c0,comp74085_c0,comp127282_c0,comp134078_c1,comp130702_c0,comp129501_c0,comp131992_c3,comp117811_c0,comp127415_c0,comp140470_c0,comp123833_c0,comp133202_c1,comp127159_c0,comp124602_c0,comp110132_c0,comp136826_c0,comp134975_c1,comp141012_c0,comp134243_c1,comp135598_c0,comp99565_c0,comp125855_c0,comp134354_c0,comp126837_c0
GO:0034754	cellular hormone metabolic process	biological_process	0.00054098	0.041315	19	1572	142	39043	comp98519_c1,comp131350_c0,comp136357_c1,comp118044_c1,comp136436_c2,comp137441_c0,comp123631_c0,comp114351_c0,comp118044_c0,comp145675_c0,comp134297_c0,comp129176_c0,comp132070_c0,comp138565_c1,comp135678_c0,comp128970_c0,comp131589_c0,comp137776_c1,comp144334_c0
GO:0044238	primary metabolic process	biological_process	0.00054487	0.041315	871	1572	18961	39043	comp139959_c0,comp128053_c1,comp136896_c0,comp142014_c0,comp139550_c1,comp131530_c0,comp126520_c0,comp132438_c0,comp134923_c0,comp135350_c2,comp120524_c1,comp110557_c0,comp135141_c0,comp152252_c0,comp120742_c0,comp137729_c0,comp138273_c0,comp130656_c0,comp138293_c1,comp75342_c0,comp134710_c0,comp110877_c0,comp129106_c2,comp111893_c1,comp126328_c0,comp101371_c0,comp133924_c0,comp84425_c0,comp13615…
GO:0044430	cytoskeletal part	cellular_component	0.00059637	0.044753	51	1572	686	39043	comp139435_c1,comp139417_c0,comp139681_c0,comp140202_c0,comp136103_c0,comp140236_c0,comp132614_c0,comp132313_c0,comp139658_c0,comp114966_c0,comp139726_c0,comp140243_c0,comp140129_c0,comp131631_c0,comp136896_c0,comp139367_c0,comp134173_c0,comp74312_c0,comp140145_c0,comp140365_c0,comp139881_c0,comp131441_c0,comp137061_c1,comp138851_c0,comp67718_c0,comp139066_c0,comp126345_c1,comp136032_c1,comp13578…
GO:0003979	UDP-glucose 6-dehydrogenase activity	molecular_function	0.00060005	0.044753	3	1572	8	39043	comp64066_c0,comp74718_c0,comp64066_c1
GO:0016830	carbon-carbon lyase activity	molecular_function	0.00064255	0.047533	26	1572	277	39043	comp122856_c0,comp130529_c0,comp139385_c0,comp117534_c0,comp68269_c0,comp136239_c0,comp73274_c0,comp135112_c0,comp140257_c0,comp126328_c0,comp138548_c0,comp70855_c0,comp139348_c1,comp133380_c0,comp135689_c0,comp125315_c1,comp137336_c0,comp126520_c0,comp126824_c0,comp131437_c1,comp136285_c1,comp137516_c1,comp136291_c0,comp136174_c1,comp134531_c0,comp127858_c0
GO:0016705	oxidoreductase activity, acting on paired donors, with incorporation or reduction of molecular oxygen	molecular_function	0.00067599	0.049603	50	1572	662	39043	comp131322_c0,comp134821_c0,comp123921_c0,comp136394_c1,comp128811_c0,comp133090_c0,comp121344_c0,comp137375_c1,comp138418_c2,comp139159_c1,comp133729_c0,comp140038_c1,comp138738_c1,comp137445_c0,comp131874_c1,comp135444_c0,comp133438_c0,comp135231_c0,comp115648_c0,comp130572_c0,comp75358_c0,comp135280_c0,comp134589_c0,comp129088_c0,comp135264_c0,comp133008_c0,comp118119_c0,comp74085_c0,comp12072…
GO:0032993	protein-DNA complex	cellular_component	0.00076111	0.055403	10	1572	72	39043	comp125173_c0,comp120034_c0,comp139202_c0,comp122537_c0,comp109072_c0,comp139726_c0,comp125047_c1,comp134549_c0,comp137690_c2,comp137638_c0
GO:0006334	nucleosome assembly	biological_process	0.00085687	0.061391	9	1572	71	39043	comp137690_c2,comp137638_c0,comp125047_c1,comp139726_c0,comp134549_c0,comp109072_c0,comp122537_c0,comp125173_c0,comp120034_c0
GO:0034728	nucleosome organization	biological_process	0.00085687	0.061391	9	1572	71	39043	comp139726_c0,comp125047_c1,comp134549_c0,comp137690_c2,comp137638_c0,comp125173_c0,comp120034_c0,comp109072_c0,comp122537_c0
GO:0009698	phenylpropanoid metabolic process	biological_process	0.00087561	0.062244	9	1572	57	39043	comp97946_c0,comp135444_c0,comp137445_c0,comp123631_c0,comp127186_c1,comp135605_c1,comp136751_c0,comp121724_c0,comp129791_c0
GO:0031497	chromatin assembly	biological_process	0.00090307	0.063698	9	1572	73	39043	comp134549_c0,comp139726_c0,comp125047_c1,comp137638_c0,comp137690_c2,comp125173_c0,comp120034_c0,comp122537_c0,comp109072_c0
GO:0005983	starch catabolic process	biological_process	0.00092424	0.06469	4	1572	8	39043	comp139611_c0,comp134746_c0,comp129334_c0,comp136385_c1
GO:0004197	cysteine-type endopeptidase activity	molecular_function	0.00094416	0.065319	21	1572	209	39043	comp131486_c0,comp136451_c0,comp136969_c0,comp131579_c0,comp131461_c0,comp127657_c0,comp124036_c0,comp110557_c0,comp135888_c0,comp129967_c0,comp130493_c0,comp64066_c1,comp125961_c0,comp119148_c2,comp64808_c0,comp134138_c0,comp139970_c1,comp102209_c0,comp110557_c2,comp64545_c0,comp138259_c0
GO:0005856	cytoskeleton	cellular_component	0.00094758	0.065319	55	1572	809	39043	comp136103_c0,comp139681_c0,comp140202_c0,comp139435_c1,comp139417_c0,comp139658_c0,comp132313_c0,comp114966_c0,comp132614_c0,comp140236_c0,comp128807_c0,comp140129_c0,comp140243_c0,comp139726_c0,comp136896_c0,comp131631_c0,comp134173_c0,comp74312_c0,comp139367_c0,comp137061_c1,comp131441_c0,comp128315_c2,comp139881_c0,comp140145_c0,comp140365_c0,comp138851_c0,comp136032_c1,comp67718_c0,comp12634…
GO:0042445	hormone metabolic process	biological_process	0.00095494	0.065331	20	1572	163	39043	comp132070_c0,comp136565_c0,comp135678_c0,comp138565_c1,comp128970_c0,comp131589_c0,comp137776_c1,comp144334_c0,comp98519_c1,comp131350_c0,comp136357_c1,comp136436_c2,comp118044_c1,comp123631_c0,comp137441_c0,comp118044_c0,comp114351_c0,comp145675_c0,comp129176_c0,comp134297_c0
GO:0016820	hydrolase activity, acting on acid anhydrides, catalyzing transmembrane movement of substances	molecular_function	0.00096379	0.065444	35	1572	426	39043	comp134497_c0,comp138245_c1,comp133965_c0,comp140748_c0,comp137810_c1,comp62616_c1,comp138150_c0,comp138749_c0,comp140404_c0,comp137273_c0,comp126961_c0,comp119851_c0,comp134999_c0,comp140408_c1,comp198321_c0,comp115234_c0,comp139155_c0,comp138359_c0,comp135359_c0,comp133965_c2,comp138603_c1,comp137395_c1,comp131982_c0,comp140448_c0,comp133179_c0,comp139522_c0,comp139417_c0,comp138425_c1,comp1349…
GO:0042626	ATPase activity, coupled to transmembrane movement of substances	molecular_function	0.0010031	0.066954	31	1572	372	39043	comp131982_c0,comp133179_c0,comp139522_c0,comp138425_c1,comp134999_c0,comp140448_c0,comp134941_c1,comp140071_c0,comp198321_c0,comp140408_c1,comp138432_c0,comp133965_c1,comp139155_c0,comp137502_c0,comp133145_c0,comp138359_c0,comp138245_c1,comp134497_c0,comp140748_c0,comp133965_c0,comp137810_c1,comp62616_c1,comp138150_c0,comp138749_c0,comp126961_c0,comp137273_c0,comp135359_c0,comp140404_c0,comp1386…
GO:0048656	anther wall tapetum formation	biological_process	0.0010081	0.066954	3	1572	4	39043	comp136560_c0,comp139502_c2,comp130360_c0
GO:0048657	anther wall tapetum cell differentiation	biological_process	0.0010081	0.066954	3	1572	4	39043	comp139502_c2,comp136560_c0,comp130360_c0
GO:0010817	regulation of hormone levels	biological_process	0.0010294	0.067874	22	1572	191	39043	comp132070_c0,comp136565_c0,comp135678_c0,comp138565_c1,comp131589_c0,comp128970_c0,comp137776_c1,comp133965_c0,comp144334_c0,comp139970_c1,comp98519_c1,comp131350_c0,comp136357_c1,comp118044_c1,comp136436_c2,comp123631_c0,comp137441_c0,comp114351_c0,comp118044_c0,comp145675_c0,comp129176_c0,comp134297_c0
GO:0043492	ATPase activity, coupled to movement of substances	molecular_function	0.0010645	0.06968	31	1572	375	39043	comp138603_c1,comp137395_c1,comp133965_c2,comp137273_c0,comp126961_c0,comp140404_c0,comp135359_c0,comp62616_c1,comp138150_c0,comp138749_c0,comp133965_c0,comp140748_c0,comp137810_c1,comp138245_c1,comp138359_c0,comp134497_c0,comp133965_c1,comp138432_c0,comp139155_c0,comp137502_c0,comp133145_c0,comp198321_c0,comp140408_c1,comp140071_c0,comp134941_c1,comp138425_c1,comp133179_c0,comp139522_c0,comp1349…
GO:0048046	apoplast	cellular_component	0.0010821	0.070328	21	1572	209	39043	comp119549_c2,comp134600_c0,comp129791_c0,comp139301_c0,comp139480_c0,comp134557_c0,comp128547_c0,comp71782_c1,comp75342_c0,comp135135_c0,comp134710_c0,comp139100_c0,comp131459_c0,comp125274_c1,comp129263_c0,comp138273_c0,comp136751_c0,comp135605_c1,comp127159_c0,comp127295_c0,comp134915_c1
GO:0003006	developmental process involved in reproduction	biological_process	0.001092	0.070471	41	1572	459	39043	comp125855_c0,comp99565_c0,comp131419_c0,comp134600_c0,comp129106_c2,comp115612_c0,comp129527_c1,comp131589_c0,comp128343_c0,comp136758_c0,comp130360_c0,comp136754_c0,comp134710_c0,comp128793_c0,comp138967_c0,comp139348_c1,comp139550_c1,comp134941_c1,comp131092_c0,comp139031_c0,comp131813_c0,comp123243_c1,comp133965_c0,comp133318_c0,comp140529_c1,comp129940_c0,comp135356_c0,comp135390_c1,comp1083…
GO:0048869	cellular developmental process	biological_process	0.0011198	0.071752	40	1572	548	39043	comp129176_c0,comp136560_c0,comp135782_c0,comp129827_c2,comp126194_c0,comp122793_c0,comp135615_c1,comp136653_c0,comp117437_c0,comp128061_c0,comp132182_c0,comp130197_c0,comp139906_c0,comp140650_c1,comp131813_c0,comp140418_c0,comp135390_c1,comp131196_c0,comp108389_c0,comp139502_c2,comp136565_c0,comp128793_c0,comp137745_c0,comp75133_c0,comp130656_c0,comp122736_c0,comp139100_c0,comp126941_c0,comp1395…
GO:0048646	anatomical structure formation involved in morphogenesis	biological_process	0.0011735	0.074672	18	1572	190	39043	comp128793_c0,comp122736_c0,comp126194_c0,comp126941_c0,comp136560_c0,comp135782_c0,comp136653_c0,comp140129_c0,comp139550_c1,comp139906_c0,comp117437_c0,comp130572_c0,comp131419_c0,comp140418_c0,comp108389_c0,comp137933_c0,comp130360_c0,comp139502_c2
GO:0046658	anchored to plasma membrane	cellular_component	0.001212	0.076581	7	1572	34	39043	comp132293_c0,comp135095_c2,comp139100_c0,comp126189_c0,comp138260_c0,comp132119_c0,comp131666_c0
GO:0001578	microtubule bundle formation	biological_process	0.0012407	0.077098	3	1572	5	39043	comp136032_c1,comp139502_c2,comp130360_c0
GO:0048608	reproductive structure development	biological_process	0.001248	0.077098	31	1572	287	39043	comp131813_c0,comp139031_c0,comp140529_c1,comp99565_c0,comp125855_c0,comp129940_c0,comp123243_c1,comp133318_c0,comp133965_c0,comp129527_c1,comp115612_c0,comp135356_c0,comp129106_c2,comp131419_c0,comp134600_c0,comp135390_c1,comp131589_c0,comp135678_c0,comp135071_c0,comp139502_c2,comp133419_c1,comp134710_c0,comp136754_c0,comp130360_c0,comp136560_c0,comp138967_c0,comp138511_c0,comp139348_c1,comp1349…
GO:0061458	reproductive system development	biological_process	0.001248	0.077098	31	1572	287	39043	comp139348_c1,comp131092_c0,comp140650_c1,comp134941_c1,comp138511_c0,comp138967_c0,comp136560_c0,comp135678_c0,comp136754_c0,comp130360_c0,comp133419_c1,comp134710_c0,comp139502_c2,comp135071_c0,comp123243_c1,comp133318_c0,comp133965_c0,comp125855_c0,comp99565_c0,comp140529_c1,comp129940_c0,comp139031_c0,comp131813_c0,comp135390_c1,comp131589_c0,comp129106_c2,comp135356_c0,comp131419_c0,comp1346…
GO:0006687	glycosphingolipid metabolic process	biological_process	0.001254	0.077098	13	1572	111	39043	comp103527_c0,comp137493_c1,comp136754_c0,comp134529_c1,comp133380_c0,comp137493_c0,comp120778_c1,comp138550_c0,comp117931_c1,comp136103_c0,comp71782_c1,comp71782_c0,comp138206_c1
GO:0010383	cell wall polysaccharide metabolic process	biological_process	0.0012722	0.077692	6	1572	23	39043	comp139480_c0,comp129176_c0,comp138273_c0,comp140157_c2,comp133419_c1,comp139100_c0
GO:0006633	fatty acid biosynthetic process	biological_process	0.0012864	0.078034	29	1572	351	39043	comp139189_c0,comp130572_c0,comp130463_c0,comp137310_c0,comp75358_c0,comp139348_c2,comp141945_c0,comp136758_c0,comp137853_c0,comp134870_c1,comp134428_c0,comp125104_c0,comp139742_c0,comp97946_c0,comp134875_c0,comp122736_c0,comp137125_c1,comp136392_c1,comp136286_c0,comp120720_c0,comp129176_c0,comp138418_c2,comp133021_c0,comp134815_c0,comp133729_c0,comp136896_c0,comp139069_c0,comp120598_c0,comp13744…
GO:0010410	hemicellulose metabolic process	biological_process	0.001463	0.088156	5	1572	16	39043	comp133419_c1,comp140157_c2,comp138273_c0,comp139480_c0,comp129176_c0
GO:0048856	anatomical structure development	biological_process	0.001488	0.089072	76	1572	1092	39043	comp137745_c0,comp128793_c0,comp130656_c0,comp122736_c0,comp139100_c0,comp138967_c0,comp75441_c0,comp134664_c0,comp139550_c1,comp137143_c0,comp125855_c0,comp138485_c1,comp131589_c0,comp130572_c0,comp140145_c0,comp75454_c0,comp129106_c2,comp134600_c0,comp129527_c1,comp130360_c0,comp134710_c0,comp73925_c0,comp129827_c2,comp131741_c0,comp138511_c0,comp58847_c0,comp136560_c0,comp129874_c3,comp122793_…
GO:0046983	protein dimerization activity	molecular_function	0.0015509	0.092236	50	1572	639	39043	comp131518_c0,comp125460_c0,comp115466_c0,comp130360_c0,comp125847_c0,comp129106_c2,comp131441_c0,comp131352_c1,comp132107_c0,comp125173_c0,comp139643_c0,comp82999_c1,comp138966_c0,comp103527_c0,comp125047_c1,comp139726_c0,comp132313_c0,comp139658_c0,comp124856_c0,comp131632_c0,comp140248_c0,comp138239_c1,comp139502_c2,comp137690_c2,comp134308_c0,comp138389_c0,comp134549_c0,comp140665_c0,comp5502…
GO:0048229	gametophyte development	biological_process	0.0016655	0.098403	15	1572	107	39043	comp131419_c0,comp140418_c0,comp130572_c0,comp140145_c0,comp122736_c0,comp126194_c0,comp134941_c1,comp73925_c0,comp139502_c2,comp130360_c0,comp140129_c0,comp138489_c0,comp135615_c1,comp139323_c0,comp136653_c0
GO:0016209	antioxidant activity	molecular_function	0.0017321	0.10168	23	1572	356	39043	comp133202_c3,comp134975_c0,comp117418_c0,comp127282_c0,comp74085_c0,comp131992_c3,comp117811_c0,comp127415_c0,comp134078_c1,comp130702_c0,comp129501_c0,comp140470_c0,comp124602_c0,comp133202_c1,comp134975_c1,comp110132_c0,comp141012_c0,comp125380_c0,comp134243_c1,comp131079_c0,comp99565_c0,comp134354_c0,comp126837_c0
GO:0031226	intrinsic to plasma membrane	cellular_component	0.0018305	0.10628	20	1572	195	39043	comp136291_c0,comp135095_c2,comp125053_c0,comp140106_c0,comp139100_c0,comp79549_c0,comp75441_c0,comp138738_c1,comp136352_c0,comp63671_c0,comp132119_c0,comp132293_c0,comp131666_c0,comp117013_c0,comp138260_c0,comp137273_c0,comp126189_c0,comp135135_c0,comp131524_c0,comp124748_c0
GO:1901700	response to oxygen-containing compound	biological_process	0.0018339	0.10628	35	1572	442	39043	comp135598_c0,comp135514_c0,comp139502_c2,comp137102_c0,comp120330_c1,comp125104_c0,comp131741_c0,comp135782_c0,comp124593_c0,comp63671_c0,comp99690_c0,comp137575_c0,comp136698_c0,comp126328_c0,comp125855_c0,comp127098_c0,comp130360_c0,comp138293_c1,comp132500_c1,comp131951_c2,comp124651_c0,comp99690_c1,comp133480_c0,comp133172_c1,comp110939_c0,comp130928_c0,comp75441_c0,comp113919_c1,comp140973_…
GO:0010033	response to organic substance	biological_process	0.0018704	0.10771	45	1572	598	39043	comp128503_c0,comp137946_c0,comp139738_c1,comp125086_c0,comp63671_c0,comp137575_c0,comp135782_c0,comp131741_c0,comp134684_c1,comp120330_c1,comp124775_c1,comp137102_c0,comp139502_c2,comp125104_c0,comp135678_c0,comp139073_c0,comp139970_c1,comp140529_c1,comp135598_c0,comp133965_c0,comp125983_c0,comp138966_c0,comp139505_c0,comp139553_c2,comp131486_c0,comp133606_c0,comp142343_c0,comp75441_c0,comp13092…
GO:0051273	beta-glucan metabolic process	biological_process	0.0018869	0.10798	15	1572	139	39043	comp126173_c0,comp128473_c0,comp137787_c0,comp135430_c0,comp139563_c1,comp128622_c0,comp129228_c0,comp139100_c0,comp120524_c1,comp120524_c0,comp138061_c0,comp133347_c1,comp135435_c0,comp140881_c0,comp80754_c0
GO:0048654	anther morphogenesis	biological_process	0.0020254	0.11447	3	1572	5	39043	comp136560_c0,comp139502_c2,comp130360_c0
GO:0048655	anther wall tapetum morphogenesis	biological_process	0.0020254	0.11447	3	1572	5	39043	comp130360_c0,comp136560_c0,comp139502_c2
GO:0016161	beta-amylase activity	molecular_function	0.00205	0.11514	4	1572	9	39043	comp99244_c2,comp99244_c1,comp134746_c0,comp129334_c0
GO:0030243	cellulose metabolic process	biological_process	0.0021206	0.11837	12	1572	97	39043	comp135435_c0,comp80754_c0,comp138061_c0,comp139563_c1,comp129228_c0,comp139100_c0,comp120524_c1,comp120524_c0,comp126173_c0,comp137787_c0,comp128473_c0,comp135430_c0
GO:0006631	fatty acid metabolic process	biological_process	0.0021955	0.12181	33	1572	436	39043	comp120598_c0,comp129176_c0,comp120720_c0,comp137125_c1,comp136286_c0,comp136392_c1,comp125104_c0,comp134428_c0,comp137853_c0,comp141945_c0,comp129940_c0,comp139348_c2,comp140418_c0,comp74290_c0,comp137445_c0,comp136896_c0,comp139069_c0,comp134815_c0,comp133729_c0,comp133021_c0,comp138418_c2,comp121344_c0,comp122736_c0,comp134875_c0,comp139742_c0,comp97946_c0,comp134870_c1,comp136758_c0,comp13731…
GO:0032991	macromolecular complex	cellular_component	0.0022285	0.12229	399	1572	8156	39043	comp127240_c0,comp124842_c1,comp128676_c0,comp130282_c1,comp123477_c0,comp117931_c1,comp137009_c0,comp55024_c0,comp136604_c3,comp117793_c0,comp130889_c0,comp125305_c0,comp134955_c5,comp135767_c2,comp139005_c0,comp138566_c0,comp75075_c0,comp138647_c0,comp117886_c0,comp137493_c0,comp134758_c1,comp63671_c0,comp140182_c0,comp198321_c0,comp138873_c0,comp115819_c0,comp74312_c0,comp132107_c0,comp138878_…
GO:0006118	electron transport	biological_process	0.0022311	0.12229	61	1572	984	39043	comp114263_c0,comp139385_c0,comp138389_c0,comp114021_c1,comp144924_c0,comp125305_c0,comp141924_c0,comp110835_c0,comp126118_c0,comp137961_c0,comp129940_c0,comp62616_c1,comp140418_c0,comp140307_c0,comp125175_c0,comp135995_c0,comp114021_c0,comp126776_c0,comp138336_c1,comp128503_c0,comp137325_c0,comp137837_c0,comp118119_c0,comp117418_c0,comp125534_c0,comp133601_c0,comp129370_c0,comp127711_c0,comp1352…
GO:0016829	lyase activity	molecular_function	0.0022569	0.12297	51	1572	736	39043	comp135678_c0,comp139545_c0,comp140143_c0,comp127186_c1,comp139385_c0,comp130529_c0,comp140404_c0,comp113109_c0,comp70855_c0,comp131385_c0,comp126704_c0,comp134501_c0,comp136826_c0,comp126824_c0,comp132025_c1,comp136150_c1,comp115630_c0,comp134531_c0,comp137516_c1,comp136392_c1,comp169274_c0,comp131437_c1,comp124382_c0,comp117534_c0,comp122856_c0,comp123893_c0,comp126328_c0,comp138548_c0,comp1383…
GO:0007275	multicellular organismal development	biological_process	0.0023222	0.12559	75	1572	1075	39043	comp131813_c0,comp137935_c0,comp139031_c0,comp139970_c1,comp123243_c1,comp133965_c0,comp131196_c0,comp135390_c1,comp73558_c0,comp111655_c0,comp135678_c0,comp135071_c0,comp134169_c0,comp133419_c1,comp136560_c0,comp58847_c0,comp138511_c0,comp134517_c0,comp131741_c0,comp129874_c3,comp140650_c1,comp135332_c0,comp125855_c0,comp138485_c1,comp122713_c0,comp129527_c1,comp134600_c0,comp129106_c2,comp75454…
GO:0004356	glutamate-ammonia ligase activity	molecular_function	0.0023327	0.12559	6	1572	39	39043	comp75795_c0,comp129986_c0,comp138512_c0,comp128916_c0,comp143324_c0,comp134179_c3
GO:0048653	anther development	biological_process	0.0024046	0.1287	4	1572	12	39043	comp139348_c1,comp130360_c0,comp136560_c0,comp139502_c2
GO:0044724	single-organism carbohydrate catabolic process	biological_process	0.0024332	0.1292	33	1572	470	39043	comp80754_c0,comp60823_c0,comp126704_c0,comp126824_c0,comp131437_c1,comp137125_c1,comp122336_c0,comp139715_c0,comp103631_c0,comp120330_c1,comp63478_c0,comp103924_c0,comp142525_c0,comp130493_c0,comp129334_c0,comp140299_c0,comp135435_c0,comp134746_c0,comp133088_c0,comp126520_c0,comp126173_c0,comp136291_c0,comp133021_c0,comp138293_c1,comp136624_c0,comp64066_c1,comp136385_c1,comp139611_c0,comp129406_…
GO:0030245	cellulose catabolic process	biological_process	0.0024689	0.1292	5	1572	17	39043	comp80754_c0,comp135435_c0,comp128473_c0,comp137787_c0,comp126173_c0
GO:0051275	beta-glucan catabolic process	biological_process	0.0024689	0.1292	5	1572	17	39043	comp135435_c0,comp80754_c0,comp126173_c0,comp128473_c0,comp137787_c0
GO:0005506	iron ion binding	molecular_function	0.0024707	0.1292	42	1572	610	39043	comp135264_c0,comp133008_c0,comp135280_c0,comp102209_c0,comp136148_c0,comp133438_c0,comp135231_c0,comp139189_c0,comp130194_c0,comp130572_c0,comp139348_c1,comp135444_c0,comp137445_c0,comp134815_c0,comp129426_c0,comp139069_c0,comp139159_c1,comp134821_c0,comp123921_c0,comp131322_c0,comp71219_c0,comp138389_c0,comp114021_c1,comp63478_c0,comp126118_c0,comp125305_c0,comp110835_c0,comp137961_c0,comp13934…
GO:0048455	stamen formation	biological_process	0.0026216	0.13587	3	1572	5	39043	comp130360_c0,comp139502_c2,comp136560_c0
GO:0009055	electron carrier activity	molecular_function	0.002628	0.13587	45	1572	669	39043	comp102209_c0,comp129185_c1,comp129692_c0,comp136148_c0,comp99823_c0,comp133438_c0,comp130572_c0,comp128668_c0,comp135264_c0,comp114616_c0,comp133008_c0,comp135280_c0,comp72783_c0,comp139159_c1,comp123921_c0,comp134821_c0,comp129172_c0,comp123891_c0,comp66681_c0,comp126281_c0,comp167595_c0,comp135444_c0,comp137445_c0,comp130905_c0,comp143536_c0,comp141273_c0,comp137961_c0,comp62616_c1,comp140418_…
GO:0048367	shoot system development	biological_process	0.0027592	0.14184	24	1572	218	39043	comp139502_c2,comp136754_c0,comp130360_c0,comp133419_c1,comp129106_c2,comp135356_c0,comp129527_c1,comp131589_c0,comp135390_c1,comp139031_c0,comp131813_c0,comp133318_c0,comp133965_c0,comp140529_c1,comp125855_c0,comp134941_c1,comp135332_c0,comp140509_c1,comp131092_c0,comp140650_c1,comp139348_c1,comp136560_c0,comp75441_c0,comp139100_c0
GO:0044459	plasma membrane part	cellular_component	0.002797	0.14214	32	1572	410	39043	comp121606_c0,comp63671_c0,comp140408_c1,comp140091_c0,comp139715_c0,comp140106_c0,comp135095_c2,comp125053_c0,comp133347_c1,comp131666_c0,comp138260_c0,comp140881_c0,comp126189_c0,comp137273_c0,comp131524_c0,comp135135_c0,comp139970_c1,comp132293_c0,comp138738_c1,comp136352_c0,comp138799_c0,comp136291_c0,comp139100_c0,comp75441_c0,comp128622_c0,comp79549_c0,comp117013_c0,comp122856_c0,comp137750…
GO:0008236	serine-type peptidase activity	molecular_function	0.0028118	0.14214	43	1572	582	39043	comp146410_c0,comp136024_c0,comp140748_c0,comp130838_c0,comp135736_c0,comp135523_c0,comp127829_c0,comp133094_c4,comp146028_c0,comp138957_c0,comp132469_c1,comp66474_c1,comp179290_c0,comp135014_c0,comp135767_c2,comp137219_c0,comp139566_c0,comp135384_c0,comp75920_c0,comp136703_c0,comp134710_c0,comp113414_c0,comp136148_c0,comp138823_c0,comp142003_c0,comp124155_c0,comp135167_c0,comp138512_c0,comp13535…
GO:0017171	serine hydrolase activity	molecular_function	0.0028118	0.14214	43	1572	582	39043	comp133094_c4,comp146028_c0,comp138957_c0,comp66474_c1,comp132469_c1,comp127829_c0,comp135384_c0,comp135014_c0,comp179290_c0,comp135767_c2,comp139566_c0,comp137219_c0,comp136024_c0,comp146410_c0,comp135736_c0,comp135523_c0,comp140748_c0,comp130838_c0,comp138849_c1,comp127657_c0,comp131095_c0,comp135167_c0,comp138512_c0,comp135351_c0,comp130611_c0,comp138783_c0,comp98971_c0,comp126049_c0,comp13078…
GO:0019751	polyol metabolic process	biological_process	0.0029008	0.14583	19	1572	183	39043	comp122336_c0,comp129176_c0,comp145675_c0,comp139100_c0,comp137441_c0,comp136436_c2,comp133088_c0,comp126520_c0,comp140257_c0,comp132394_c1,comp137546_c0,comp129406_c0,comp137776_c1,comp128970_c0,comp138565_c1,comp135678_c0,comp132856_c0,comp63478_c0,comp132070_c0
GO:0005516	calmodulin binding	molecular_function	0.0029689	0.14843	13	1572	99	39043	comp122317_c0,comp138359_c0,comp130928_c0,comp142343_c0,comp131951_c2,comp131666_c0,comp138738_c1,comp139155_c0,comp136565_c0,comp122613_c0,comp125983_c0,comp126586_c0,comp134941_c1
GO:0046872	metal ion binding	molecular_function	0.0031058	0.15393	301	1572	5767	39043	comp104170_c0,comp132501_c0,comp131322_c0,comp140121_c0,comp123891_c0,comp110502_c0,comp127619_c0,comp119211_c0,comp138565_c1,comp138603_c1,comp129438_c0,comp129791_c0,comp119445_c0,comp143845_c0,comp130194_c0,comp130572_c0,comp138477_c1,comp138406_c0,comp132537_c0,comp132469_c1,comp121587_c4,comp123216_c1,comp118119_c0,comp57383_c0,comp156337_c0,comp135382_c0,comp131916_c0,comp131459_c0,comp1340…
GO:0043933	macromolecular complex subunit organization	biological_process	0.0031217	0.15393	43	1572	666	39043	comp136032_c1,comp120034_c0,comp134955_c5,comp135782_c0,comp122537_c0,comp55426_c0,comp124443_c2,comp138252_c0,comp109947_c0,comp135646_c1,comp119776_c0,comp137638_c0,comp139200_c1,comp109072_c0,comp73558_c0,comp131188_c0,comp124443_c1,comp134549_c0,comp55024_c0,comp125118_c0,comp139366_c0,comp138943_c0,comp133419_c0,comp137690_c2,comp140202_c0,comp134025_c2,comp75133_c0,comp128807_c0,comp126941_…
GO:0071555	cell wall organization	biological_process	0.0031388	0.15393	13	1572	129	39043	comp138173_c1,comp132482_c0,comp124458_c0,comp137933_c0,comp124407_c0,comp139100_c0,comp129527_c1,comp135598_c0,comp138651_c0,comp127858_c0,comp128473_c0,comp137989_c1,comp111893_c1
GO:0032502	developmental process	biological_process	0.0031466	0.15393	92	1572	1401	39043	comp73925_c0,comp134710_c0,comp130360_c0,comp125855_c0,comp138485_c1,comp122713_c0,comp129527_c1,comp129106_c2,comp134600_c0,comp75454_c0,comp131589_c0,comp140145_c0,comp130572_c0,comp139550_c1,comp132501_c0,comp131486_c0,comp134664_c0,comp137143_c0,comp136103_c0,comp130656_c0,comp128793_c0,comp137745_c0,comp138967_c0,comp75441_c0,comp113919_c1,comp139100_c0,comp122736_c0,comp111655_c0,comp135678…
GO:0048443	stamen development	biological_process	0.0033228	0.16036	5	1572	22	39043	comp133965_c0,comp139348_c1,comp130360_c0,comp136560_c0,comp139502_c2
GO:0048466	androecium development	biological_process	0.0033228	0.16036	5	1572	22	39043	comp130360_c0,comp139502_c2,comp136560_c0,comp133965_c0,comp139348_c1
GO:0022627	cytosolic small ribosomal subunit	cellular_component	0.003331	0.16036	4	1572	24	39043	comp75454_c0,comp73095_c0,comp106138_c0,comp55426_c0
GO:0019748	secondary metabolic process	biological_process	0.0034234	0.16257	21	1572	203	39043	comp145675_c0,comp136751_c0,comp129176_c0,comp135724_c2,comp135444_c0,comp137445_c0,comp136436_c2,comp100655_c0,comp137441_c0,comp123631_c0,comp135605_c1,comp121724_c0,comp128970_c0,comp137776_c1,comp129791_c0,comp97946_c0,comp127186_c1,comp138565_c1,comp135678_c0,comp132070_c0,comp140066_c0
GO:0016211	ammonia ligase activity	molecular_function	0.0034303	0.16257	6	1572	41	39043	comp138512_c0,comp129986_c0,comp75795_c0,comp134179_c3,comp143324_c0,comp128916_c0
GO:0016880	acid-ammonia (or amide) ligase activity	molecular_function	0.0034303	0.16257	6	1572	41	39043	comp134179_c3,comp143324_c0,comp128916_c0,comp138512_c0,comp129986_c0,comp75795_c0
GO:0006665	sphingolipid metabolic process	biological_process	0.0039371	0.18562	13	1572	126	39043	comp138550_c0,comp117931_c1,comp136103_c0,comp71782_c0,comp71782_c1,comp138206_c1,comp103527_c0,comp137493_c1,comp136754_c0,comp134529_c1,comp133380_c0,comp137493_c0,comp120778_c1
GO:0004857	enzyme inhibitor activity	molecular_function	0.0040602	0.19043	24	1572	343	39043	comp105276_c0,comp119637_c0,comp135350_c2,comp133244_c0,comp152252_c0,comp138651_c0,comp127530_c0,comp133576_c4,comp131210_c0,comp123748_c0,comp124036_c0,comp56912_c0,comp139008_c0,comp134295_c0,comp129295_c0,comp73047_c0,comp111893_c1,comp120035_c0,comp135027_c0,comp130175_c0,comp138173_c1,comp132482_c0,comp73893_c0,comp135244_c0
GO:0097305	response to alcohol	biological_process	0.0040955	0.1911	20	1572	206	39043	comp75441_c0,comp135782_c0,comp130928_c0,comp133172_c1,comp63671_c0,comp125983_c0,comp139553_c2,comp137575_c0,comp136698_c0,comp125855_c0,comp126328_c0,comp127098_c0,comp130360_c0,comp120330_c1,comp138293_c1,comp139502_c2,comp137102_c0,comp131951_c2,comp124651_c0,comp125104_c0
GO:0052689	carboxylic ester hydrolase activity	molecular_function	0.0041663	0.19238	26	1572	308	39043	comp124407_c0,comp138173_c1,comp73893_c0,comp132482_c0,comp132070_c0,comp135244_c0,comp131385_c0,comp111893_c1,comp135027_c0,comp134295_c0,comp137958_c0,comp129295_c0,comp124458_c0,comp123748_c0,comp56912_c0,comp142014_c0,comp152252_c0,comp127530_c0,comp138651_c0,comp135014_c0,comp119637_c0,comp105276_c0,comp108438_c0,comp136392_c1,comp133244_c0,comp135350_c2
GO:0044424	intracellular part	cellular_component	0.0042007	0.19238	744	1572	15510	39043	comp129295_c0,comp121260_c0,comp132006_c0,comp137616_c0,comp132070_c0,comp139224_c0,comp124382_c0,comp125043_c0,comp110851_c0,comp132313_c0,comp115625_c0,comp64501_c0,comp74850_c0,comp132491_c0,comp140071_c0,comp134425_c0,comp126049_c0,comp132293_c0,comp74290_c0,comp128916_c0,comp139073_c0,comp117884_c0,comp139970_c1,comp138810_c0,comp137102_c0,comp134549_c0,comp137167_c1,comp140531_c0,comp131373…
GO:0046982	protein heterodimerization activity	molecular_function	0.0042023	0.19238	8	1572	61	39043	comp137690_c2,comp130360_c0,comp139502_c2,comp137638_c0,comp125047_c1,comp134549_c0,comp109072_c0,comp125173_c0
GO:0032989	cellular component morphogenesis	biological_process	0.0042075	0.19238	23	1572	276	39043	comp128061_c0,comp117437_c0,comp130197_c0,comp122793_c0,comp136653_c0,comp134664_c0,comp135615_c1,comp135782_c0,comp139100_c0,comp126194_c0,comp126941_c0,comp122736_c0,comp129827_c2,comp130656_c0,comp137745_c0,comp136565_c0,comp136758_c0,comp139502_c2,comp130360_c0,comp140418_c0,comp131419_c0,comp130572_c0,comp135390_c1
GO:0044550	secondary metabolite biosynthetic process	biological_process	0.0043018	0.19571	17	1572	147	39043	comp128970_c0,comp121724_c0,comp137776_c1,comp97946_c0,comp135678_c0,comp138565_c1,comp127186_c1,comp132070_c0,comp140066_c0,comp145675_c0,comp129176_c0,comp135724_c2,comp137445_c0,comp135444_c0,comp136436_c2,comp137441_c0,comp123631_c0
GO:0016051	carbohydrate biosynthetic process	biological_process	0.0044123	0.19974	60	1572	854	39043	comp140157_c2,comp133088_c0,comp126520_c0,comp136436_c2,comp138061_c0,comp135689_c0,comp137441_c0,comp120524_c1,comp120524_c0,comp138052_c0,comp128622_c0,comp136742_c0,comp136285_c1,comp138052_c1,comp136291_c0,comp132070_c0,comp99510_c0,comp113856_c0,comp138293_c1,comp138565_c1,comp125380_c0,comp137776_c1,comp115612_c0,comp129406_c0,comp139563_c1,comp129228_c0,comp139643_c0,comp140257_c0,comp1381…
GO:0048827	phyllome development	biological_process	0.0045377	0.2044	14	1572	116	39043	comp140509_c1,comp135332_c0,comp130360_c0,comp131092_c0,comp140650_c1,comp139502_c2,comp139348_c1,comp131589_c0,comp135356_c0,comp129527_c1,comp75441_c0,comp136560_c0,comp133965_c0,comp139031_c0
GO:0042545	cell wall modification	biological_process	0.0045894	0.20571	9	1572	66	39043	comp124407_c0,comp124458_c0,comp132482_c0,comp138173_c1,comp111893_c1,comp128473_c0,comp127858_c0,comp138651_c0,comp135598_c0
GO:0043167	ion binding	molecular_function	0.0046939	0.20936	564	1572	11293	39043	comp128540_c0,comp125429_c0,comp137946_c0,comp139008_c0,comp135646_c1,comp138336_c1,comp168260_c0,comp136565_c0,comp135514_c0,comp134659_c0,comp132397_c1,comp130493_c0,comp140159_c1,comp121044_c0,comp139043_c0,comp139525_c0,comp125175_c0,comp139437_c0,comp137527_c0,comp135430_c0,comp125633_c1,comp135308_c0,comp140470_c0,comp139069_c0,comp129426_c0,comp124602_c0,comp133927_c0,comp139658_c0,comp139…
GO:0004497	monooxygenase activity	molecular_function	0.0047584	0.2112	27	1572	330	39043	comp137961_c0,comp133318_c0,comp133438_c0,comp140418_c0,comp140307_c0,comp130572_c0,comp114021_c0,comp135995_c0,comp138389_c0,comp125104_c0,comp135264_c0,comp114021_c1,comp133008_c0,comp126118_c0,comp126519_c0,comp139159_c1,comp137375_c1,comp134821_c0,comp138219_c0,comp123921_c0,comp118119_c0,comp138336_c1,comp137445_c0,comp135444_c0,comp137325_c0,comp137837_c0,comp121606_c0
GO:0015926	glucosidase activity	molecular_function	0.0047982	0.21194	13	1572	129	39043	comp136041_c0,comp140192_c0,comp127240_c0,comp140299_c0,comp117931_c1,comp116044_c0,comp138566_c0,comp139502_c2,comp103527_c0,comp132070_c0,comp117793_c0,comp130288_c2,comp123833_c0
GO:0015399	primary active transmembrane transporter activity	molecular_function	0.0050003	0.21874	31	1572	413	39043	comp138245_c1,comp138359_c0,comp134497_c0,comp138150_c0,comp62616_c1,comp138749_c0,comp137810_c1,comp140748_c0,comp133965_c0,comp137273_c0,comp126961_c0,comp140404_c0,comp135359_c0,comp138603_c1,comp137395_c1,comp133965_c2,comp131982_c0,comp138425_c1,comp133179_c0,comp139522_c0,comp140448_c0,comp134999_c0,comp198321_c0,comp140408_c1,comp140071_c0,comp134941_c1,comp138432_c0,comp133965_c1,comp1375…
GO:0015405	P-P-bond-hydrolysis-driven transmembrane transporter activity	molecular_function	0.0050003	0.21874	31	1572	413	39043	comp140404_c0,comp135359_c0,comp126961_c0,comp137273_c0,comp133965_c2,comp137395_c1,comp138603_c1,comp134497_c0,comp138245_c1,comp138359_c0,comp138749_c0,comp62616_c1,comp138150_c0,comp140748_c0,comp133965_c0,comp137810_c1,comp140408_c1,comp198321_c0,comp140071_c0,comp134941_c1,comp139155_c0,comp137502_c0,comp133145_c0,comp138432_c0,comp133965_c1,comp131982_c0,comp134999_c0,comp140448_c0,comp1384…
GO:0006694	steroid biosynthetic process	biological_process	0.0050247	0.21875	21	1572	201	39043	comp137441_c0,comp131530_c0,comp123631_c0,comp118044_c1,comp136436_c2,comp136357_c1,comp98519_c1,comp131350_c0,comp129176_c0,comp134297_c0,comp145675_c0,comp114351_c0,comp118044_c0,comp138565_c1,comp135678_c0,comp136565_c0,comp132070_c0,comp144334_c0,comp137776_c1,comp130463_c0,comp128970_c0
GO:0015154	disaccharide transmembrane transporter activity	molecular_function	0.0051187	0.22041	3	1572	7	39043	comp79549_c0,comp137072_c0,comp136385_c1
GO:0015157	oligosaccharide transmembrane transporter activity	molecular_function	0.0051187	0.22041	3	1572	7	39043	comp137072_c0,comp136385_c1,comp79549_c0
GO:0045491	xylan metabolic process	biological_process	0.0051354	0.22041	4	1572	14	39043	comp138273_c0,comp139480_c0,comp133419_c1,comp140157_c2
GO:0009699	phenylpropanoid biosynthetic process	biological_process	0.0052059	0.22239	6	1572	36	39043	comp127186_c1,comp123631_c0,comp135444_c0,comp97946_c0,comp137445_c0,comp121724_c0
GO:0010315	auxin efflux	biological_process	0.0052821	0.22459	3	1572	8	39043	comp133965_c0,comp135678_c0,comp139970_c1
GO:0004903	growth hormone receptor activity	molecular_function	0.0054297	0.22853	2	1572	2	39043	comp139502_c2,comp130360_c0
GO:0015669	gas transport	biological_process	0.00545	0.22853	2	1572	4	39043	comp156337_c0,comp130194_c0
GO:0015671	oxygen transport	biological_process	0.00545	0.22853	2	1572	4	39043	comp130194_c0,comp156337_c0
GO:0045548	phenylalanine ammonia-lyase activity	molecular_function	0.0058082	0.24188	2	1572	9	39043	comp121724_c0,comp127186_c1
GO:0005576	extracellular region	cellular_component	0.0058218	0.24188	119	1572	2190	39043	comp131626_c2,comp103527_c0,comp135605_c1,comp137970_c0,comp135753_c2,comp137502_c0,comp127159_c0,comp140129_c0,comp135878_c3,comp134915_c1,comp104284_c0,comp123921_c0,comp129635_c0,comp120524_c0,comp140236_c0,comp131305_c0,comp128962_c0,comp125904_c0,comp136597_c0,comp80079_c0,comp137933_c0,comp73799_c0,comp126661_c0,comp72059_c0,comp140623_c0,comp136482_c0,comp140828_c0,comp129576_c0,comp127286…
GO:0048448	stamen morphogenesis	biological_process	0.0060047	0.24727	3	1572	7	39043	comp136560_c0,comp139502_c2,comp130360_c0
GO:0008202	steroid metabolic process	biological_process	0.0060059	0.24727	21	1572	207	39043	comp137441_c0,comp123631_c0,comp131530_c0,comp136436_c2,comp118044_c1,comp136357_c1,comp131350_c0,comp98519_c1,comp134297_c0,comp129176_c0,comp145675_c0,comp118044_c0,comp114351_c0,comp138565_c1,comp135678_c0,comp136565_c0,comp132070_c0,comp144334_c0,comp137776_c1,comp128970_c0,comp130463_c0
GO:0006787	porphyrin-containing compound catabolic process	biological_process	0.0063011	0.25613	7	1572	38	39043	comp125104_c0,comp133318_c0,comp137958_c0,comp142014_c0,comp108438_c0,comp132070_c0,comp129088_c0
GO:0033015	tetrapyrrole catabolic process	biological_process	0.0063011	0.25613	7	1572	38	39043	comp137958_c0,comp129088_c0,comp142014_c0,comp132070_c0,comp108438_c0,comp125104_c0,comp133318_c0
GO:0010333	terpene synthase activity	molecular_function	0.0063055	0.25613	7	1572	40	39043	comp113109_c0,comp130913_c0,comp138362_c1,comp140143_c0,comp182247_c0,comp129438_c0,comp140404_c0
GO:0042302	structural constituent of cuticle	molecular_function	0.0063913	0.25846	7	1572	87	39043	comp124443_c1,comp57624_c0,comp75128_c0,comp118436_c0,comp157636_c0,comp155156_c0,comp73799_c0
GO:0031225	anchored to membrane	cellular_component	0.0065211	0.26255	7	1572	48	39043	comp135095_c2,comp139100_c0,comp126189_c0,comp132293_c0,comp131666_c0,comp132119_c0,comp138260_c0
GO:0048658	anther wall tapetum development	biological_process	0.0067547	0.26794	3	1572	8	39043	comp130360_c0,comp136560_c0,comp139502_c2
GO:0009734	auxin mediated signaling pathway	biological_process	0.0068291	0.26794	9	1572	66	39043	comp138966_c0,comp135678_c0,comp139073_c0,comp131352_c1,comp129106_c2,comp142343_c0,comp133965_c0,comp140529_c1,comp139970_c1
GO:0033993	response to lipid	biological_process	0.0068458	0.26794	22	1572	250	39043	comp133172_c1,comp75441_c0,comp135782_c0,comp130928_c0,comp137575_c0,comp139553_c2,comp133606_c0,comp125983_c0,comp63671_c0,comp127098_c0,comp126328_c0,comp125855_c0,comp136698_c0,comp125104_c0,comp124651_c0,comp131951_c2,comp139502_c2,comp138293_c1,comp137102_c0,comp120330_c1,comp124775_c1,comp130360_c0
GO:0051552	flavone metabolic process	biological_process	0.0068611	0.26794	2	1572	2	39043	comp131874_c1,comp135678_c0
GO:0051553	flavone biosynthetic process	biological_process	0.0068611	0.26794	2	1572	2	39043	comp131874_c1,comp135678_c0
GO:0051554	flavonol metabolic process	biological_process	0.0068611	0.26794	2	1572	2	39043	comp135678_c0,comp131874_c1
GO:0051555	flavonol biosynthetic process	biological_process	0.0068611	0.26794	2	1572	2	39043	comp135678_c0,comp131874_c1
GO:0016630	protochlorophyllide reductase activity	molecular_function	0.0071486	0.27797	2	1572	2	39043	comp128503_c0,comp133318_c0
GO:0009653	anatomical structure morphogenesis	biological_process	0.0072655	0.27927	38	1572	550	39043	comp137933_c0,comp99244_c1,comp136758_c0,comp130360_c0,comp131419_c0,comp131589_c0,comp130572_c0,comp139550_c1,comp140129_c0,comp134664_c0,comp134941_c1,comp137143_c0,comp137745_c0,comp128793_c0,comp130656_c0,comp122736_c0,comp139100_c0,comp126941_c0,comp108389_c0,comp139502_c2,comp136565_c0,comp139031_c0,comp135356_c0,comp140418_c0,comp135390_c1,comp131196_c0,comp122793_c0,comp135615_c1,comp1366…
GO:0047668	amygdalin beta-glucosidase activity	molecular_function	0.0073661	0.27927	3	1572	8	39043	comp117931_c1,comp103527_c0,comp132070_c0
GO:0080079	cellobiose glucosidase activity	molecular_function	0.0073661	0.27927	3	1572	8	39043	comp132070_c0,comp117931_c1,comp103527_c0
GO:0080081	4-methylumbelliferyl-beta-D-glucopyranoside beta-glucosidase activity	molecular_function	0.0073661	0.27927	3	1572	8	39043	comp132070_c0,comp117931_c1,comp103527_c0
GO:0080082	esculin beta-glucosidase activity	molecular_function	0.0073661	0.27927	3	1572	8	39043	comp132070_c0,comp117931_c1,comp103527_c0
GO:0080083	beta-gentiobiose beta-glucosidase activity	molecular_function	0.0073661	0.27927	3	1572	8	39043	comp132070_c0,comp117931_c1,comp103527_c0
GO:0008610	lipid biosynthetic process	biological_process	0.007484	0.28256	76	1572	1077	39043	comp128253_c0,comp139348_c2,comp134428_c0,comp125104_c0,comp137853_c0,comp122736_c3,comp129176_c0,comp145675_c0,comp118044_c0,comp137125_c1,comp136286_c0,comp114351_c0,comp113868_c0,comp139786_c0,comp135615_c1,comp123012_c0,comp140408_c1,comp132325_c0,comp98519_c1,comp75358_c0,comp129545_c1,comp139643_c0,comp139189_c0,comp137776_c1,comp130463_c0,comp139742_c0,comp136758_c0,comp120678_c0,comp13302…
GO:0080110	sporopollenin biosynthetic process	biological_process	0.0075817	0.28506	2	1572	2	39043	comp130572_c0,comp140418_c0
GO:0016043	cellular component organization	biological_process	0.0076242	0.28548	136	1572	2389	39043	comp135952_c0,comp129185_c1,comp136758_c0,comp121319_c0,comp136244_c3,comp140202_c0,comp127858_c0,comp138651_c0,comp139435_c1,comp131626_c2,comp129293_c0,comp138849_c1,comp141273_c0,comp140129_c0,comp135753_c2,comp134746_c0,comp140418_c0,comp128315_c0,comp129940_c0,comp139502_c2,comp139366_c0,comp137690_c2,comp133419_c0,comp120252_c0,comp125104_c0,comp138990_c0,comp136435_c0,comp122537_c0,comp125…
GO:0052716	hydroquinone:oxygen oxidoreductase activity	molecular_function	0.0077718	0.28882	4	1572	21	39043	comp129791_c0,comp135605_c1,comp136751_c0,comp134538_c2
GO:0048731	system development	biological_process	0.0077884	0.28882	48	1572	673	39043	comp130360_c0,comp136754_c0,comp134710_c0,comp129106_c2,comp134600_c0,comp131419_c0,comp129527_c1,comp115612_c0,comp131589_c0,comp75454_c0,comp99565_c0,comp138485_c1,comp125855_c0,comp134941_c1,comp137143_c0,comp140509_c1,comp131092_c0,comp139348_c1,comp138967_c0,comp75441_c0,comp126941_c0,comp139100_c0,comp75133_c0,comp139502_c2,comp135071_c0,comp133419_c1,comp135678_c0,comp135356_c0,comp135390_…
GO:0022626	cytosolic ribosome	cellular_component	0.0078085	0.28882	13	1572	150	39043	comp75454_c0,comp123859_c0,comp73095_c0,comp135258_c0,comp117931_c1,comp75075_c0,comp55426_c0,comp75133_c0,comp132070_c0,comp119776_c0,comp106138_c0,comp103527_c0,comp109947_c0
GO:0009414	response to water deprivation	biological_process	0.0079906	0.2921	10	1572	78	39043	comp124593_c0,comp134746_c0,comp127159_c0,comp137575_c0,comp125104_c0,comp124651_c0,comp102030_c0,comp135514_c0,comp120330_c1,comp138293_c1
GO:0009800	cinnamic acid biosynthetic process	biological_process	0.0080004	0.2921	2	1572	10	39043	comp121724_c0,comp127186_c1
GO:0009803	cinnamic acid metabolic process	biological_process	0.0080004	0.2921	2	1572	10	39043	comp127186_c1,comp121724_c0
GO:0009056	catabolic process	biological_process	0.0080257	0.2921	153	1572	2724	39043	comp97946_c0,comp134870_c1,comp134529_c1,comp136624_c0,comp137787_c0,comp71782_c1,comp139480_c0,comp131589_c0,comp121724_c0,comp133606_c0,comp139280_c1,comp133380_c0,comp135435_c0,comp136751_c0,comp133179_c0,comp139100_c0,comp73774_c0,comp130493_c0,comp132431_c1,comp127186_c1,comp137273_c0,comp137273_c1,comp136778_c1,comp125118_c0,comp63478_c0,comp133965_c0,comp138749_c0,comp139525_c0,comp73558_c…
GO:1900674	olefin biosynthetic process	biological_process	0.0080842	0.29306	4	1572	18	39043	comp125086_c0,comp138476_c0,comp135444_c0,comp97946_c0
GO:0071365	cellular response to auxin stimulus	biological_process	0.0081277	0.29347	9	1572	67	39043	comp139970_c1,comp133965_c0,comp140529_c1,comp129106_c2,comp131352_c1,comp142343_c0,comp139073_c0,comp135678_c0,comp138966_c0
GO:0042335	cuticle development	biological_process	0.0083732	0.30114	4	1572	20	39043	comp135782_c0,comp136758_c0,comp130197_c0,comp139348_c1
GO:0051187	cofactor catabolic process	biological_process	0.0084451	0.30239	7	1572	41	39043	comp125104_c0,comp133318_c0,comp137958_c0,comp142014_c0,comp108438_c0,comp132070_c0,comp129088_c0
GO:0004556	alpha-amylase activity	molecular_function	0.0085263	0.30239	4	1572	16	39043	comp134501_c0,comp67718_c0,comp57383_c0,comp136527_c1
GO:0009057	macromolecule catabolic process	biological_process	0.0085391	0.30239	46	1572	695	39043	comp131916_c0,comp134223_c1,comp140607_c0,comp136092_c0,comp80754_c0,comp137493_c0,comp139525_c0,comp138550_c0,comp117931_c1,comp71782_c0,comp137810_c1,comp140299_c0,comp123518_c0,comp129334_c0,comp136778_c1,comp73774_c0,comp121904_c0,comp118431_c0,comp139955_c1,comp138117_c0,comp138273_c0,comp138206_c1,comp126173_c0,comp99244_c2,comp103527_c0,comp135435_c0,comp137493_c1,comp133606_c0,comp135878_…
GO:0010268	brassinosteroid homeostasis	biological_process	0.008541	0.30239	2	1572	3	39043	comp139502_c2,comp130360_c0
GO:0004049	anthranilate synthase activity	molecular_function	0.0086972	0.30249	2	1572	2	39043	comp134531_c0,comp136174_c1
GO:0005950	anthranilate synthase complex	cellular_component	0.0086972	0.30249	2	1572	2	39043	comp134531_c0,comp136174_c1
GO:0019872	streptomycin biosynthetic process	biological_process	0.008766	0.30249	11	1572	82	39043	comp136436_c2,comp138565_c1,comp137441_c0,comp135678_c0,comp132070_c0,comp145675_c0,comp129176_c0,comp128970_c0,comp137776_c1,comp129406_c0,comp137546_c0
GO:0030647	aminoglycoside antibiotic metabolic process	biological_process	0.008766	0.30249	11	1572	82	39043	comp129176_c0,comp145675_c0,comp129406_c0,comp137546_c0,comp137776_c1,comp128970_c0,comp135678_c0,comp138565_c1,comp137441_c0,comp136436_c2,comp132070_c0
GO:0030648	aminoglycoside antibiotic biosynthetic process	biological_process	0.008766	0.30249	11	1572	82	39043	comp132070_c0,comp135678_c0,comp138565_c1,comp137441_c0,comp136436_c2,comp129406_c0,comp137546_c0,comp137776_c1,comp128970_c0,comp129176_c0,comp145675_c0
GO:0046343	streptomycin metabolic process	biological_process	0.008766	0.30249	11	1572	82	39043	comp132070_c0,comp136436_c2,comp135678_c0,comp138565_c1,comp137441_c0,comp128970_c0,comp129406_c0,comp137546_c0,comp137776_c1,comp145675_c0,comp129176_c0
GO:0071103	DNA conformation change	biological_process	0.0087766	0.30249	18	1572	219	39043	comp137638_c0,comp139280_c1,comp140494_c0,comp139726_c0,comp125047_c1,comp135753_c2,comp138949_c0,comp122537_c0,comp120034_c0,comp137690_c2,comp121319_c0,comp139064_c1,comp110877_c0,comp126216_c0,comp134549_c0,comp109072_c0,comp125173_c0,comp140416_c0
GO:0006333	chromatin assembly or disassembly	biological_process	0.0088862	0.30512	9	1572	113	39043	comp109072_c0,comp122537_c0,comp120034_c0,comp125173_c0,comp137690_c2,comp137638_c0,comp139726_c0,comp125047_c1,comp134549_c0
GO:0033897	ribonuclease T2 activity	molecular_function	0.0097992	0.3352	3	1572	8	39043	comp141389_c0,comp141357_c0,comp129952_c0
GO:0010154	fruit development	biological_process	0.0098549	0.33529	17	1572	153	39043	comp140650_c1,comp131092_c0,comp138511_c0,comp138967_c0,comp134710_c0,comp133419_c1,comp135071_c0,comp135678_c0,comp131589_c0,comp129527_c1,comp115612_c0,comp134600_c0,comp131419_c0,comp129940_c0,comp99565_c0,comp133318_c0,comp139031_c0
GO:0030570	pectate lyase activity	molecular_function	0.0099025	0.33529	3	1572	11	39043	comp123893_c0,comp132025_c0,comp132025_c1
GO:0010942	positive regulation of cell death	biological_process	0.0099124	0.33529	5	1572	36	39043	comp131564_c0,comp130197_c0,comp139937_c0,comp140426_c0,comp135782_c0
GO:0009958	positive gravitropism	biological_process	0.009969	0.33558	3	1572	11	39043	comp133965_c0,comp139970_c1,comp131589_c0
GO:0005622	intracellular	cellular_component	0.01003	0.33558	763	1572	16088	39043	comp126261_c0,comp138823_c0,comp139881_c0,comp117125_c0,comp125380_c0,comp72059_c0,comp133941_c0,comp136482_c0,comp134197_c1,comp137715_c0,comp103610_c0,comp107005_c1,comp136758_c0,comp119148_c2,comp139629_c0,comp136200_c0,comp134821_c0,comp137441_c0,comp100655_c0,comp134746_c0,comp139682_c0,comp127657_c0,comp131461_c0,comp123833_c0,comp140299_c0,comp133212_c2,comp118436_c0,comp135558_c0,comp1251…
GO:0016137	glycoside metabolic process	biological_process	0.010068	0.33558	11	1572	83	39043	comp129176_c0,comp145675_c0,comp137776_c1,comp129406_c0,comp137546_c0,comp128970_c0,comp138565_c1,comp135678_c0,comp137441_c0,comp136436_c2,comp132070_c0
GO:0016138	glycoside biosynthetic process	biological_process	0.010068	0.33558	11	1572	83	39043	comp132070_c0,comp138565_c1,comp135678_c0,comp137441_c0,comp136436_c2,comp137776_c1,comp137546_c0,comp129406_c0,comp128970_c0,comp129176_c0,comp145675_c0
GO:0009628	response to abiotic stimulus	biological_process	0.010218	0.33931	51	1572	672	39043	comp131666_c0,comp125104_c0,comp135514_c0,comp139502_c2,comp136565_c0,comp120330_c1,comp133965_c0,comp135598_c0,comp139970_c1,comp135595_c0,comp125223_c0,comp136826_c0,comp137575_c0,comp99690_c0,comp125086_c0,comp93046_c0,comp139743_c3,comp131741_c0,comp137128_c0,comp125534_c0,comp124593_c0,comp135171_c0,comp124651_c0,comp99690_c1,comp141283_c0,comp136385_c1,comp136754_c0,comp130360_c0,comp138293…
GO:0008234	cysteine-type peptidase activity	molecular_function	0.010388	0.34372	23	1572	297	39043	comp125961_c0,comp64066_c1,comp119148_c2,comp130493_c0,comp137167_c1,comp139545_c0,comp138259_c0,comp64545_c0,comp110557_c2,comp64808_c0,comp134138_c0,comp102209_c0,comp139970_c1,comp131579_c0,comp124036_c0,comp127657_c0,comp131461_c0,comp136969_c0,comp136451_c0,comp131486_c0,comp110557_c0,comp129967_c0,comp135888_c0
GO:1901617	organic hydroxy compound biosynthetic process	biological_process	0.010457	0.34474	14	1572	121	39043	comp137776_c1,comp129406_c0,comp137546_c0,comp128970_c0,comp129176_c0,comp145675_c0,comp136565_c0,comp132070_c0,comp137441_c0,comp138565_c1,comp135678_c0,comp135615_c1,comp131874_c1,comp136436_c2
GO:0009642	response to light intensity	biological_process	0.010721	0.35218	7	1572	44	39043	comp139502_c2,comp110939_c0,comp130360_c0,comp135514_c0,comp102030_c0,comp127098_c0,comp125855_c0
GO:0042221	response to chemical stimulus	biological_process	0.010852	0.35519	77	1572	1230	39043	comp125847_c0,comp124651_c0,comp131951_c2,comp134461_c0,comp138293_c1,comp130360_c0,comp139480_c0,comp127098_c0,comp125855_c0,comp126328_c0,comp101371_c0,comp129106_c2,comp131352_c1,comp136698_c0,comp98051_c1,comp131589_c0,comp131486_c0,comp133606_c0,comp133202_c6,comp138966_c0,comp140973_c0,comp130928_c0,comp75441_c0,comp113919_c1,comp125148_c0,comp133172_c1,comp110939_c0,comp133480_c0,comp13567…
GO:0005388	calcium-transporting ATPase activity	molecular_function	0.010914	0.35532	5	1572	26	39043	comp134941_c1,comp134497_c0,comp138359_c0,comp140448_c0,comp139155_c0
GO:0004252	serine-type endopeptidase activity	molecular_function	0.010934	0.35532	27	1572	378	39043	comp138957_c0,comp131095_c0,comp127657_c0,comp138849_c1,comp133094_c4,comp130611_c0,comp98971_c0,comp138783_c0,comp130782_c0,comp138512_c0,comp64299_c1,comp135384_c0,comp139566_c0,comp137219_c0,comp137121_c1,comp179290_c0,comp113414_c0,comp134710_c0,comp75920_c0,comp146410_c0,comp135523_c0,comp124155_c0,comp135736_c0,comp138823_c0,comp142003_c0,comp136148_c0,comp140748_c0
GO:0004564	beta-fructofuranosidase activity	molecular_function	0.011081	0.35714	9	1572	79	39043	comp136041_c0,comp140192_c0,comp127240_c0,comp138566_c0,comp116044_c0,comp139502_c2,comp130288_c2,comp117793_c0,comp123833_c0
GO:0004575	sucrose alpha-glucosidase activity	molecular_function	0.011081	0.35714	9	1572	79	39043	comp116044_c0,comp138566_c0,comp136041_c0,comp140192_c0,comp127240_c0,comp139502_c2,comp123833_c0,comp117793_c0,comp130288_c2
GO:0008289	lipid binding	molecular_function	0.011108	0.35714	26	1572	343	39043	comp139031_c0,comp64049_c0,comp118566_c0,comp139574_c0,comp129527_c1,comp133008_c0,comp131666_c0,comp140828_c0,comp119885_c0,comp126661_c0,comp103610_c0,comp140091_c0,comp138306_c0,comp124108_c0,comp123471_c0,comp138119_c0,comp156312_c0,comp136435_c0,comp133409_c1,comp133606_c0,comp65741_c0,comp140650_c1,comp139754_c0,comp124791_c0,comp138248_c0,comp140426_c0
GO:0046165	alcohol biosynthetic process	biological_process	0.011219	0.35906	13	1572	109	39043	comp138565_c1,comp137441_c0,comp135678_c0,comp136436_c2,comp135615_c1,comp136565_c0,comp132070_c0,comp129176_c0,comp145675_c0,comp137776_c1,comp137546_c0,comp129406_c0,comp128970_c0
GO:0034622	cellular macromolecular complex assembly	biological_process	0.011265	0.35906	30	1572	455	39043	comp125118_c0,comp139366_c0,comp138943_c0,comp136244_c3,comp133419_c0,comp137690_c2,comp134549_c0,comp55024_c0,comp109072_c0,comp73558_c0,comp124443_c1,comp131188_c0,comp125173_c0,comp116228_c0,comp129185_c1,comp137638_c0,comp141273_c0,comp124443_c2,comp140129_c0,comp138252_c0,comp125047_c1,comp139726_c0,comp135646_c1,comp135782_c0,comp122537_c0,comp126941_c0,comp140202_c0,comp134025_c2,comp13603…
GO:0006542	glutamine biosynthetic process	biological_process	0.011286	0.35906	4	1572	27	39043	comp128916_c0,comp143324_c0,comp138512_c0,comp75795_c0
GO:1901659	glycosyl compound biosynthetic process	biological_process	0.011349	0.35911	36	1572	591	39043	comp137545_c0,comp136436_c2,comp135043_c0,comp137502_c0,comp137441_c0,comp127372_c0,comp102480_c0,comp140071_c0,comp125633_c1,comp134941_c1,comp140448_c0,comp129635_c0,comp136757_c0,comp138565_c1,comp132070_c0,comp103610_c0,comp136743_c0,comp108057_c0,comp138359_c0,comp137776_c1,comp129406_c0,comp63748_c0,comp131491_c0,comp139155_c0,comp138982_c0,comp145675_c0,comp129176_c0,comp135678_c0,comp1372…
GO:0046173	polyol biosynthetic process	biological_process	0.011367	0.35911	11	1572	84	39043	comp135678_c0,comp138565_c1,comp137441_c0,comp136436_c2,comp132070_c0,comp129176_c0,comp145675_c0,comp137546_c0,comp129406_c0,comp137776_c1,comp128970_c0
GO:0017177	glucosidase II complex	cellular_component	0.011443	0.36027	9	1572	80	39043	comp127240_c0,comp140192_c0,comp136041_c0,comp116044_c0,comp138566_c0,comp123833_c0,comp117793_c0,comp130288_c2,comp139502_c2
GO:1901575	organic substance catabolic process	biological_process	0.011492	0.36056	135	1572	2424	39043	comp136385_c1,comp136757_c0,comp132856_c0,comp139611_c0,comp139742_c0,comp120778_c1,comp116395_c0,comp99244_c1,comp64066_c1,comp127046_c0,comp124109_c0,comp128473_c0,comp129406_c0,comp130463_c0,comp139348_c1,comp138432_c0,comp135878_c3,comp137493_c1,comp131822_c0,comp136291_c0,comp140768_c0,comp120330_c1,comp123518_c0,comp133318_c0,comp117931_c1,comp137958_c0,comp137493_c0,comp135615_c1,comp14040…
GO:0004180	carboxypeptidase activity	molecular_function	0.011705	0.366	11	1572	100	39043	comp99220_c0,comp135724_c2,comp130838_c0,comp135767_c2,comp139435_c1,comp132469_c1,comp136024_c0,comp136703_c0,comp135351_c0,comp127829_c0,comp135167_c0
GO:0044765	single-organism transport	biological_process	0.011881	0.37021	224	1572	4325	39043	comp88847_c1,comp115234_c0,comp137072_c0,comp139155_c0,comp63748_c0,comp120155_c0,comp125429_c0,comp124791_c0,comp137516_c1,comp139384_c1,comp119995_c0,comp137118_c0,comp137128_c0,comp139800_c0,comp135678_c0,comp140143_c0,comp139114_c0,comp63478_c0,comp137203_c0,comp137273_c0,comp133419_c1,comp114609_c0,comp137935_c0,comp133965_c0,comp140748_c0,comp138150_c0,comp134497_c0,comp131395_c0,comp73558_…
GO:0009908	flower development	biological_process	0.011954	0.37122	15	1572	127	39043	comp130360_c0,comp136754_c0,comp139502_c2,comp139348_c1,comp135390_c1,comp131589_c0,comp135356_c0,comp129106_c2,comp136560_c0,comp133318_c0,comp133965_c0,comp140529_c1,comp125855_c0,comp139031_c0,comp131813_c0
GO:0048438	floral whorl development	biological_process	0.01217	0.37664	7	1572	45	39043	comp139031_c0,comp139348_c1,comp133965_c0,comp139502_c2,comp136560_c0,comp130360_c0,comp131589_c0
GO:1901565	organonitrogen compound catabolic process	biological_process	0.012527	0.38639	70	1572	1116	39043	comp134875_c0,comp97946_c0,comp117534_c0,comp134529_c1,comp132070_c0,comp129088_c0,comp134870_c1,comp133924_c0,comp71782_c1,comp101371_c0,comp131589_c0,comp121724_c0,comp136239_c0,comp134600_c0,comp133606_c0,comp133380_c0,comp142014_c0,comp136896_c0,comp140071_c0,comp133179_c0,comp137287_c0,comp127186_c1,comp137273_c0,comp125118_c0,comp137273_c1,comp138749_c0,comp133965_c0,comp137810_c1,comp12444…
GO:0033178	proton-transporting two-sector ATPase complex, catalytic domain	cellular_component	0.012742	0.39168	14	1572	172	39043	comp131982_c0,comp129635_c0,comp62616_c1,comp138150_c0,comp139417_c0,comp140748_c0,comp198321_c0,comp138982_c0,comp126961_c0,comp119851_c0,comp136757_c0,comp115234_c0,comp137545_c0,comp138603_c1
GO:0022804	active transmembrane transporter activity	molecular_function	0.012864	0.3939	48	1572	754	39043	comp139155_c0,comp137072_c0,comp63748_c0,comp138252_c0,comp140408_c1,comp198321_c0,comp139469_c0,comp129110_c0,comp134999_c0,comp139384_c1,comp135461_c0,comp135135_c0,comp140404_c0,comp124241_c1,comp137273_c0,comp126961_c0,comp137935_c0,comp137810_c1,comp140748_c0,comp133965_c0,comp134263_c0,comp138150_c0,comp62616_c1,comp138749_c0,comp134497_c0,comp138245_c1,comp128005_c0,comp128541_c1,comp13750…
GO:0048825	cotyledon development	biological_process	0.0129	0.3939	4	1572	18	39043	comp129527_c1,comp131589_c0,comp140650_c1,comp131092_c0
GO:0009943	adaxial/abaxial axis specification	biological_process	0.013308	0.40499	3	1572	8	39043	comp139031_c0,comp131196_c0,comp134169_c0
GO:0006066	alcohol metabolic process	biological_process	0.013435	0.40708	22	1572	275	39043	comp138565_c1,comp132856_c0,comp135678_c0,comp136565_c0,comp63478_c0,comp132070_c0,comp132394_c1,comp140257_c0,comp137546_c0,comp129406_c0,comp137776_c1,comp128970_c0,comp137441_c0,comp136436_c2,comp135615_c1,comp126520_c0,comp133088_c0,comp123138_c1,comp122336_c0,comp129176_c0,comp145675_c0,comp139100_c0
GO:0046527	glucosyltransferase activity	molecular_function	0.013474	0.40708	15	1572	179	39043	comp128622_c0,comp139563_c1,comp129228_c0,comp138967_c0,comp135430_c0,comp135598_c0,comp140881_c0,comp140182_c0,comp113856_c0,comp136527_c1,comp156721_c0,comp133347_c1,comp140088_c0,comp127418_c0,comp138061_c0
GO:0016831	carboxy-lyase activity	molecular_function	0.013562	0.40708	15	1572	169	39043	comp68269_c0,comp136239_c0,comp73274_c0,comp135112_c0,comp136285_c1,comp137516_c1,comp126328_c0,comp127858_c0,comp138548_c0,comp70855_c0,comp135689_c0,comp133380_c0,comp117534_c0,comp125315_c1,comp137336_c0
GO:0016528	sarcoplasm	cellular_component	0.013601	0.40708	5	1572	31	39043	comp138359_c0,comp134497_c0,comp134941_c1,comp139155_c0,comp140448_c0
GO:0016529	sarcoplasmic reticulum	cellular_component	0.013601	0.40708	5	1572	31	39043	comp140448_c0,comp139155_c0,comp134497_c0,comp134941_c1,comp138359_c0
GO:0030241	skeletal muscle myosin thick filament assembly	biological_process	0.013859	0.41027	2	1572	4	39043	comp135782_c0,comp126941_c0
GO:0071688	striated muscle myosin thick filament assembly	biological_process	0.013859	0.41027	2	1572	4	39043	comp135782_c0,comp126941_c0
GO:0044445	cytosolic part	cellular_component	0.01393	0.41027	24	1572	339	39043	comp109947_c0,comp126704_c0,comp119776_c0,comp106138_c0,comp103527_c0,comp139200_c1,comp75133_c0,comp136285_c1,comp136392_c1,comp122736_c0,comp73095_c0,comp135258_c0,comp75075_c0,comp55426_c0,comp130493_c0,comp134428_c0,comp134870_c1,comp132070_c0,comp137853_c0,comp136758_c0,comp75454_c0,comp123859_c0,comp115612_c0,comp117931_c1
GO:0065004	protein-DNA complex assembly	biological_process	0.013933	0.41027	10	1572	117	39043	comp139366_c0,comp137638_c0,comp137690_c2,comp134549_c0,comp139726_c0,comp125047_c1,comp122537_c0,comp109072_c0,comp125173_c0,comp120034_c0
GO:0071824	protein-DNA complex subunit organization	biological_process	0.013933	0.41027	10	1572	117	39043	comp134549_c0,comp125047_c1,comp139726_c0,comp139366_c0,comp137638_c0,comp137690_c2,comp120034_c0,comp125173_c0,comp109072_c0,comp122537_c0
GO:0008810	cellulase activity	molecular_function	0.013984	0.41027	4	1572	19	39043	comp80754_c0,comp135435_c0,comp137787_c0,comp128473_c0
GO:1900673	olefin metabolic process	biological_process	0.014023	0.41027	5	1572	30	39043	comp125086_c0,comp134461_c0,comp138476_c0,comp135444_c0,comp97946_c0
GO:0044711	single-organism biosynthetic process	biological_process	0.014134	0.4122	96	1572	1605	39043	comp136896_c0,comp139069_c0,comp135697_c0,comp140071_c0,comp134815_c0,comp137336_c0,comp135444_c0,comp125315_c1,comp136436_c2,comp122736_c0,comp138418_c2,comp134870_c1,comp132070_c0,comp136434_c0,comp97946_c0,comp134875_c0,comp138565_c1,comp121724_c0,comp131589_c0,comp130572_c0,comp128229_c0,comp137310_c0,comp131579_c0,comp132469_c1,comp126704_c0,comp63748_c0,comp120598_c0,comp107310_c0,comp13594…
GO:0016616	oxidoreductase activity, acting on the CH-OH group of donors, NAD or NADP as acceptor	molecular_function	0.014371	0.41776	39	1572	599	39043	comp136565_c0,comp135678_c0,comp142525_c0,comp128970_c0,comp144334_c0,comp128540_c0,comp74718_c0,comp98519_c1,comp60823_c0,comp125534_c0,comp123427_c0,comp114351_c0,comp136392_c1,comp137125_c1,comp131853_c0,comp118044_c0,comp129176_c0,comp133245_c0,comp145675_c0,comp132070_c0,comp64066_c1,comp138565_c1,comp134875_c0,comp97946_c0,comp139742_c0,comp73328_c0,comp137776_c1,comp64066_c0,comp136357_c1,…
GO:0008258	head involution	biological_process	0.014447	0.41866	2	1572	3	39043	comp130197_c0,comp135782_c0
GO:0048531	beta-1,3-galactosyltransferase activity	molecular_function	0.014735	0.4243	2	1572	5	39043	comp133854_c0,comp134586_c2
GO:0044283	small molecule biosynthetic process	biological_process	0.014736	0.4243	92	1572	1543	39043	comp132991_c0,comp139742_c0,comp136758_c0,comp120678_c0,comp75358_c0,comp130175_c0,comp75477_c0,comp139881_c0,comp137776_c1,comp129406_c0,comp139189_c0,comp138308_c0,comp130463_c0,comp137968_c0,comp113676_c0,comp137441_c0,comp130782_c0,comp111169_c0,comp138512_c0,comp137445_c0,comp123748_c0,comp133729_c0,comp125983_c0,comp127372_c0,comp133021_c0,comp136174_c1,comp127858_c0,comp135843_c0,comp14332…
GO:0009733	response to auxin stimulus	biological_process	0.01481	0.4251	12	1572	110	39043	comp125847_c0,comp135678_c0,comp138966_c0,comp125855_c0,comp140529_c1,comp133965_c0,comp139970_c1,comp133480_c0,comp139073_c0,comp142343_c0,comp131352_c1,comp129106_c2
GO:0016620	oxidoreductase activity, acting on the aldehyde or oxo group of donors, NAD or NADP as acceptor	molecular_function	0.014931	0.42723	12	1572	139	39043	comp133306_c0,comp119962_c0,comp66474_c0,comp137776_c1,comp137575_c0,comp123631_c0,comp132856_c0,comp119962_c2,comp140435_c0,comp66474_c1,comp138293_c1,comp120330_c1
GO:0016682	oxidoreductase activity, acting on diphenols and related substances as donors, oxygen as acceptor	molecular_function	0.01504	0.429	6	1572	45	39043	comp129791_c0,comp125175_c0,comp129370_c0,comp135605_c1,comp134538_c2,comp136751_c0
GO:0003978	UDP-glucose 4-epimerase activity	molecular_function	0.015179	0.43149	3	1572	8	39043	comp129176_c0,comp137441_c0,comp136436_c2
GO:0009620	response to fungus	biological_process	0.015263	0.43149	10	1572	94	39043	comp125086_c0,comp102030_c0,comp134308_c0,comp131486_c0,comp133606_c0,comp125104_c0,comp141283_c0,comp135689_c0,comp138235_c1,comp101371_c0
GO:0006020	inositol metabolic process	biological_process	0.015412	0.43149	6	1572	48	39043	comp122336_c0,comp140257_c0,comp132856_c0,comp126520_c0,comp63478_c0,comp137546_c0
GO:0016999	antibiotic metabolic process	biological_process	0.015412	0.43149	11	1572	88	39043	comp132070_c0,comp136436_c2,comp135678_c0,comp138565_c1,comp137441_c0,comp128970_c0,comp129406_c0,comp137546_c0,comp137776_c1,comp145675_c0,comp129176_c0
GO:0017000	antibiotic biosynthetic process	biological_process	0.015412	0.43149	11	1572	88	39043	comp132070_c0,comp138565_c1,comp137441_c0,comp135678_c0,comp136436_c2,comp129406_c0,comp137546_c0,comp137776_c1,comp128970_c0,comp129176_c0,comp145675_c0
GO:0017144	drug metabolic process	biological_process	0.015412	0.43149	11	1572	88	39043	comp128970_c0,comp137776_c1,comp129406_c0,comp137546_c0,comp145675_c0,comp129176_c0,comp132070_c0,comp136436_c2,comp138565_c1,comp135678_c0,comp137441_c0
GO:0006023	aminoglycan biosynthetic process	biological_process	0.015502	0.43209	9	1572	83	39043	comp133419_c1,comp129986_c0,comp138512_c0,comp134179_c3,comp126435_c0,comp133701_c0,comp143324_c0,comp128916_c0,comp75795_c0
GO:0008831	dTDP-4-dehydrorhamnose reductase activity	molecular_function	0.015587	0.43209	9	1572	62	39043	comp128970_c0,comp137776_c1,comp145675_c0,comp129176_c0,comp132070_c0,comp136436_c2,comp137441_c0,comp135678_c0,comp138565_c1
GO:0015766	disaccharide transport	biological_process	0.015734	0.43209	3	1572	9	39043	comp137072_c0,comp136385_c1,comp79549_c0
GO:0015772	oligosaccharide transport	biological_process	0.015734	0.43209	3	1572	9	39043	comp79549_c0,comp136385_c1,comp137072_c0
GO:0033907	beta-D-fucosidase activity	molecular_function	0.015745	0.43209	2	1572	3	39043	comp117931_c1,comp103527_c0
GO:0047701	beta-L-arabinosidase activity	molecular_function	0.015745	0.43209	2	1572	3	39043	comp117931_c1,comp103527_c0
GO:0004315	3-oxoacyl-[acyl-carrier-protein] synthase activity	molecular_function	0.015766	0.43209	6	1572	33	39043	comp136758_c0,comp136392_c1,comp134870_c1,comp122736_c0,comp137853_c0,comp134428_c0
GO:0001558	regulation of cell growth	biological_process	0.01589	0.43418	3	1572	22	39043	comp122793_c0,comp126328_c0,comp133106_c0
GO:0009607	response to biotic stimulus	biological_process	0.016349	0.4454	39	1572	580	39043	comp139784_c0,comp137072_c0,comp119037_c0,comp118587_c0,comp125086_c0,comp130442_c0,comp131992_c3,comp74085_c0,comp130363_c0,comp135461_c0,comp131666_c0,comp125104_c0,comp134308_c0,comp135598_c0,comp133965_c0,comp133318_c0,comp129334_c0,comp131486_c0,comp133606_c0,comp135689_c0,comp102030_c0,comp136896_c0,comp131822_c0,comp134941_c1,comp127858_c0,comp110903_c0,comp123197_c0,comp135171_c0,comp1363…
GO:0044038	cell wall macromolecule biosynthetic process	biological_process	0.016506	0.447	8	1572	70	39043	comp140157_c2,comp133419_c1,comp129986_c0,comp138512_c0,comp134179_c3,comp143324_c0,comp128916_c0,comp75795_c0
GO:0070589	cellular component macromolecule biosynthetic process	biological_process	0.016506	0.447	8	1572	70	39043	comp129986_c0,comp138512_c0,comp133419_c1,comp140157_c2,comp75795_c0,comp143324_c0,comp128916_c0,comp134179_c3
GO:0055076	transition metal ion homeostasis	biological_process	0.01661	0.44847	7	1572	59	39043	comp137502_c0,comp113919_c1,comp140066_c0,comp137837_c0,comp130442_c0,comp138245_c1,comp135332_c0
GO:0005811	lipid particle	cellular_component	0.016704	0.44968	5	1572	45	39043	comp125104_c0,comp73095_c0,comp55426_c0,comp123859_c0,comp127908_c0
GO:0004558	alpha-glucosidase activity	molecular_function	0.016805	0.45107	10	1572	96	39043	comp116044_c0,comp138566_c0,comp140192_c0,comp136041_c0,comp140299_c0,comp127240_c0,comp139502_c2,comp117793_c0,comp130288_c2,comp123833_c0
GO:0065003	macromolecular complex assembly	biological_process	0.016878	0.45169	34	1572	546	39043	comp136244_c3,comp132107_c0,comp116228_c0,comp126328_c0,comp129185_c1,comp125173_c0,comp141273_c0,comp139726_c0,comp125047_c1,comp140129_c0,comp99220_c0,comp126941_c0,comp140202_c0,comp134025_c2,comp137690_c2,comp133419_c0,comp125118_c0,comp138943_c0,comp139366_c0,comp55024_c0,comp134549_c0,comp73558_c0,comp131188_c0,comp124443_c1,comp109072_c0,comp137638_c0,comp139200_c1,comp135646_c1,comp138252…
GO:0005092	GDP-dissociation inhibitor activity	molecular_function	0.016974	0.45216	3	1572	15	39043	comp130752_c1,comp133085_c0,comp118436_c0
GO:0031033	myosin filament organization	biological_process	0.017045	0.45216	2	1572	5	39043	comp126941_c0,comp135782_c0
GO:0031034	myosin filament assembly	biological_process	0.017045	0.45216	2	1572	5	39043	comp135782_c0,comp126941_c0
GO:0004185	serine-type carboxypeptidase activity	molecular_function	0.017238	0.45561	9	1572	79	39043	comp127829_c0,comp135167_c0,comp135351_c0,comp136703_c0,comp136024_c0,comp132469_c1,comp135767_c2,comp130838_c0,comp99220_c0
GO:0005829	cytosol	cellular_component	0.017275	0.45561	40	1572	584	39043	comp136758_c0,comp131518_c0,comp132070_c0,comp134870_c1,comp120678_c0,comp115612_c0,comp75454_c0,comp123859_c0,comp138823_c0,comp138582_c1,comp126328_c0,comp106138_c0,comp103527_c0,comp135689_c0,comp131759_c0,comp134746_c0,comp127765_c0,comp138967_c0,comp122736_c0,comp139629_c0,comp136285_c1,comp139409_c0,comp75133_c0,comp137853_c0,comp134428_c0,comp140768_c0,comp130493_c0,comp117931_c1,comp13348…
GO:0048878	chemical homeostasis	biological_process	0.017372	0.45685	17	1572	212	39043	comp137502_c0,comp135753_c2,comp128541_c1,comp128776_c0,comp128005_c0,comp123833_c0,comp135332_c0,comp130442_c0,comp137837_c0,comp137184_c0,comp139384_c1,comp113919_c1,comp130360_c0,comp139502_c2,comp140066_c0,comp137935_c0,comp138245_c1
GO:0042440	pigment metabolic process	biological_process	0.018026	0.47267	34	1572	378	39043	comp137097_c0,comp134299_c1,comp127158_c0,comp120678_c0,comp132070_c0,comp129088_c0,comp139266_c0,comp137715_c0,comp97946_c0,comp73328_c0,comp132909_c0,comp136394_c1,comp135226_c0,comp108438_c0,comp133021_c0,comp142014_c0,comp136954_c2,comp138665_c0,comp140071_c0,comp131874_c1,comp138432_c0,comp123631_c0,comp137958_c0,comp137810_c1,comp133318_c0,comp138749_c0,comp138795_c1,comp136024_c0,comp12510…
GO:0006040	amino sugar metabolic process	biological_process	0.018126	0.47393	15	1572	208	39043	comp134223_c1,comp134600_c0,comp129406_c0,comp142674_c0,comp133701_c0,comp133245_c0,comp54283_c0,comp127858_c0,comp136565_c0,comp137480_c0,comp128540_c0,comp124109_c0,comp80079_c0,comp120778_c1,comp133606_c0
GO:0070008	serine-type exopeptidase activity	molecular_function	0.018213	0.47483	12	1572	123	39043	comp136148_c0,comp135767_c2,comp130838_c0,comp99220_c0,comp135167_c0,comp127829_c0,comp135351_c0,comp146410_c0,comp136703_c0,comp130782_c0,comp136024_c0,comp132469_c1
GO:0009044	xylan 1,4-beta-xylosidase activity	molecular_function	0.018471	0.48019	2	1572	4	39043	comp138273_c0,comp139480_c0
GO:0048366	leaf development	biological_process	0.018574	0.48148	10	1572	85	39043	comp135356_c0,comp75441_c0,comp129527_c1,comp131589_c0,comp139502_c2,comp135332_c0,comp130360_c0,comp140509_c1,comp140650_c1,comp131092_c0
GO:0045226	extracellular polysaccharide biosynthetic process	biological_process	0.019142	0.49341	9	1572	66	39043	comp132070_c0,comp136436_c2,comp137441_c0,comp135678_c0,comp138565_c1,comp128970_c0,comp137776_c1,comp145675_c0,comp129176_c0
GO:0046379	extracellular polysaccharide metabolic process	biological_process	0.019142	0.49341	9	1572	66	39043	comp128970_c0,comp137776_c1,comp145675_c0,comp129176_c0,comp132070_c0,comp136436_c2,comp137441_c0,comp138565_c1,comp135678_c0
GO:0009524	phragmoplast	cellular_component	0.019371	0.4965	5	1572	24	39043	comp140145_c0,comp128315_c2,comp139200_c1,comp139367_c0,comp136032_c1
GO:0030638	polyketide metabolic process	biological_process	0.019426	0.4965	9	1572	67	39043	comp137441_c0,comp138565_c1,comp135678_c0,comp136436_c2,comp132070_c0,comp129176_c0,comp145675_c0,comp137776_c1,comp128970_c0
GO:0030639	polyketide biosynthetic process	biological_process	0.019426	0.4965	9	1572	67	39043	comp137776_c1,comp128970_c0,comp129176_c0,comp145675_c0,comp132070_c0,comp138565_c1,comp135678_c0,comp137441_c0,comp136436_c2
GO:0010411	xyloglucan metabolic process	biological_process	0.020001	0.50978	2	1572	3	39043	comp139480_c0,comp129176_c0
GO:0014866	skeletal myofibril assembly	biological_process	0.020297	0.51588	2	1572	6	39043	comp135782_c0,comp126941_c0
GO:0004175	endopeptidase activity	molecular_function	0.020676	0.52405	66	1572	1184	39043	comp75920_c0,comp134870_c1,comp134710_c0,comp75342_c0,comp131486_c0,comp98971_c0,comp138783_c0,comp131095_c0,comp135141_c0,comp110557_c0,comp130493_c0,comp146410_c0,comp127330_c0,comp134169_c0,comp135071_c0,comp134138_c0,comp140748_c0,comp139970_c1,comp125175_c0,comp110557_c2,comp136969_c0,comp136451_c0,comp131579_c0,comp138957_c0,comp137219_c0,comp139566_c0,comp142257_c0,comp135384_c0,comp129967…
GO:0009646	response to absence of light	biological_process	0.020847	0.52598	3	1572	10	39043	comp139502_c2,comp130360_c0,comp125855_c0
GO:0009225	nucleotide-sugar metabolic process	biological_process	0.020878	0.52598	14	1572	142	39043	comp137776_c1,comp139563_c1,comp129228_c0,comp128970_c0,comp129176_c0,comp145675_c0,comp135430_c0,comp132070_c0,comp139937_c0,comp138061_c0,comp138565_c1,comp135678_c0,comp137441_c0,comp136436_c2
GO:0043667	pollen wall	cellular_component	0.020984	0.52598	2	1572	4	39043	comp73925_c0,comp139348_c1
GO:0043668	exine	cellular_component	0.020984	0.52598	2	1572	4	39043	comp139348_c1,comp73925_c0
GO:0009791	post-embryonic development	biological_process	0.021139	0.52841	34	1572	433	39043	comp140529_c1,comp129940_c0,comp123243_c1,comp133965_c0,comp133318_c0,comp131813_c0,comp139031_c0,comp135390_c1,comp135356_c0,comp135678_c0,comp135071_c0,comp139502_c2,comp138511_c0,comp131741_c0,comp135782_c0,comp136560_c0,comp135615_c1,comp140650_c1,comp99565_c0,comp125855_c0,comp131589_c0,comp129527_c1,comp115612_c0,comp129106_c2,comp134600_c0,comp131419_c0,comp134710_c0,comp130360_c0,comp1367…
GO:0004392	heme oxygenase (decyclizing) activity	molecular_function	0.021624	0.5376	2	1572	4	39043	comp129088_c0,comp125104_c0
GO:0006788	heme oxidation	biological_process	0.021624	0.5376	2	1572	4	39043	comp125104_c0,comp129088_c0
GO:1901615	organic hydroxy compound metabolic process	biological_process	0.02251	0.55658	23	1572	304	39043	comp145675_c0,comp122336_c0,comp129176_c0,comp139100_c0,comp126520_c0,comp133088_c0,comp136436_c2,comp135615_c1,comp131874_c1,comp137441_c0,comp123138_c1,comp132394_c1,comp140257_c0,comp128970_c0,comp137776_c1,comp129406_c0,comp137546_c0,comp138565_c1,comp132856_c0,comp135678_c0,comp132070_c0,comp136565_c0,comp63478_c0
GO:0015976	carbon utilization	biological_process	0.022699	0.55972	13	1572	173	39043	comp139715_c0,comp138582_c1,comp140257_c0,comp122336_c0,comp136291_c0,comp131589_c0,comp123427_c0,comp131437_c1,comp73328_c0,comp126520_c0,comp126824_c0,comp133088_c0,comp135689_c0
GO:0033013	tetrapyrrole metabolic process	biological_process	0.02296	0.56463	32	1572	374	39043	comp136024_c0,comp138795_c1,comp133419_c1,comp125104_c0,comp127908_c0,comp137958_c0,comp137810_c1,comp133318_c0,comp138749_c0,comp128503_c0,comp131853_c0,comp129088_c0,comp132070_c0,comp137715_c0,comp139266_c0,comp73328_c0,comp97946_c0,comp132909_c0,comp137097_c0,comp75477_c0,comp127158_c0,comp134299_c1,comp142014_c0,comp136954_c2,comp140071_c0,comp138665_c0,comp137336_c0,comp138432_c0,comp123631…
GO:0009200	deoxyribonucleoside triphosphate metabolic process	biological_process	0.023211	0.56926	3	1572	13	39043	comp142847_c0,comp138587_c0,comp134702_c0
GO:0006024	glycosaminoglycan biosynthetic process	biological_process	0.023744	0.58077	8	1572	77	39043	comp129986_c0,comp138512_c0,comp133419_c1,comp75795_c0,comp126435_c0,comp134179_c3,comp143324_c0,comp128916_c0
GO:0015934	large ribosomal subunit	cellular_component	0.023987	0.58515	9	1572	133	39043	comp109947_c0,comp124346_c0,comp90643_c0,comp73512_c0,comp119776_c0,comp75133_c0,comp123859_c0,comp110851_c0,comp75075_c0
GO:0015079	potassium ion transmembrane transporter activity	molecular_function	0.024186	0.58843	14	1572	162	39043	comp63478_c0,comp131524_c0,comp63671_c0,comp136352_c0,comp138738_c1,comp117013_c0,comp137455_c0,comp133558_c0,comp134664_c0,comp139114_c0,comp133827_c1,comp136291_c0,comp139066_c0,comp131478_c0
GO:0044449	contractile fiber part	cellular_component	0.024315	0.58997	5	1572	58	39043	comp126941_c0,comp135782_c0,comp117849_c0,comp111426_c0,comp74312_c0
GO:0005871	kinesin complex	cellular_component	0.024403	0.59053	2	1572	5	39043	comp139200_c1,comp140145_c0
GO:0071822	protein complex subunit organization	biological_process	0.025237	0.60797	33	1572	545	39043	comp126941_c0,comp128807_c0,comp99220_c0,comp75133_c0,comp140202_c0,comp134025_c2,comp141273_c0,comp126083_c0,comp111169_c0,comp140129_c0,comp132107_c0,comp123859_c0,comp116228_c0,comp126328_c0,comp129185_c1,comp136244_c3,comp135782_c0,comp55426_c0,comp134955_c5,comp136032_c1,comp119776_c0,comp139200_c1,comp138252_c0,comp109947_c0,comp135646_c1,comp124443_c2,comp131188_c0,comp124443_c1,comp73558_…
GO:0072528	pyrimidine-containing compound biosynthetic process	biological_process	0.025321	0.60797	11	1572	117	39043	comp131579_c0,comp125633_c1,comp133347_c1,comp63748_c0,comp139735_c0,comp137776_c1,comp109072_c0,comp117464_c0,comp136743_c0,comp127858_c0,comp142847_c0
GO:0034637	cellular carbohydrate biosynthetic process	biological_process	0.02539	0.60797	38	1572	483	39043	comp120524_c1,comp120524_c0,comp138052_c0,comp136742_c0,comp128622_c0,comp138052_c1,comp140157_c2,comp136436_c2,comp138061_c0,comp137441_c0,comp137776_c1,comp139563_c1,comp129228_c0,comp139643_c0,comp132070_c0,comp99510_c0,comp113856_c0,comp138565_c1,comp113868_c0,comp145675_c0,comp129176_c0,comp59374_c0,comp138178_c0,comp132325_c0,comp136527_c1,comp133236_c0,comp136051_c0,comp127418_c0,comp12517…
GO:0035384	thioester biosynthetic process	biological_process	0.025457	0.60797	2	1572	4	39043	comp126813_c0,comp130493_c0
GO:0071616	acyl-CoA biosynthetic process	biological_process	0.025457	0.60797	2	1572	4	39043	comp126813_c0,comp130493_c0
GO:0009790	embryo development	biological_process	0.025976	0.61873	18	1572	216	39043	comp130197_c0,comp131092_c0,comp140650_c1,comp135782_c0,comp138511_c0,comp58847_c0,comp55024_c0,comp99244_c1,comp135071_c0,comp139031_c0,comp129940_c0,comp99565_c0,comp134600_c0,comp131419_c0,comp129527_c1,comp115612_c0,comp131589_c0,comp73558_c0
GO:0000003	reproduction	biological_process	0.026261	0.62325	63	1572	985	39043	comp137450_c1,comp99565_c0,comp125855_c0,comp131441_c0,comp134600_c0,comp131419_c0,comp129106_c2,comp129527_c1,comp115612_c0,comp114029_c0,comp131589_c0,comp128343_c0,comp135952_c0,comp110877_c0,comp140522_c1,comp136758_c0,comp136754_c0,comp130360_c0,comp134710_c0,comp121564_c0,comp128793_c0,comp138967_c0,comp63394_c0,comp139348_c1,comp140129_c0,comp139550_c1,comp112247_c0,comp134941_c1,comp13884…
GO:0010035	response to inorganic substance	biological_process	0.026303	0.62325	31	1572	420	39043	comp140973_c0,comp66474_c0,comp131741_c0,comp125534_c0,comp110939_c0,comp124593_c0,comp113919_c1,comp133606_c0,comp134746_c0,comp137575_c0,comp99690_c0,comp135689_c0,comp127159_c0,comp138738_c1,comp102030_c0,comp123833_c0,comp130442_c0,comp66474_c1,comp101371_c0,comp125855_c0,comp135598_c0,comp139480_c0,comp138587_c0,comp138245_c1,comp115612_c0,comp124651_c0,comp99690_c1,comp125104_c0,comp135514_…
GO:0016903	oxidoreductase activity, acting on the aldehyde or oxo group of donors	molecular_function	0.026428	0.6246	14	1572	191	39043	comp132856_c0,comp137575_c0,comp119962_c2,comp123631_c0,comp131530_c0,comp140435_c0,comp120330_c1,comp66474_c1,comp138293_c1,comp119962_c0,comp133306_c0,comp110196_c0,comp66474_c0,comp137776_c1
GO:0004819	glutamine-tRNA ligase activity	molecular_function	0.026985	0.63446	2	1572	5	39043	comp118010_c1,comp62164_c0
GO:0006425	glutaminyl-tRNA aminoacylation	biological_process	0.026985	0.63446	2	1572	5	39043	comp62164_c0,comp118010_c1
GO:0015749	monosaccharide transport	biological_process	0.027212	0.63815	2	1572	8	39043	comp135034_c0,comp137072_c0
GO:0043292	contractile fiber	cellular_component	0.027367	0.64014	5	1572	60	39043	comp74312_c0,comp111426_c0,comp117849_c0,comp135782_c0,comp126941_c0
GO:0009741	response to brassinosteroid stimulus	biological_process	0.028079	0.65511	5	1572	30	39043	comp130360_c0,comp133172_c1,comp139502_c2,comp137102_c0,comp126328_c0
GO:0016758	transferase activity, transferring hexosyl groups	molecular_function	0.028167	0.65547	45	1572	753	39043	comp134586_c2,comp135598_c0,comp135430_c0,comp140299_c0,comp134557_c0,comp128969_c0,comp140881_c0,comp133419_c1,comp130448_c0,comp133347_c1,comp136802_c0,comp126194_c0,comp133701_c0,comp135265_c2,comp99031_c0,comp129263_c0,comp136527_c1,comp140408_c1,comp140182_c0,comp139786_c0,comp140088_c0,comp127418_c0,comp126380_c1,comp133854_c0,comp119733_c0,comp126435_c0,comp119549_c2,comp129228_c0,comp1395…
GO:0005094	Rho GDP-dissociation inhibitor activity	molecular_function	0.028848	0.66317	2	1572	7	39043	comp118436_c0,comp130752_c1
GO:0019060	intracellular transport of viral proteins in host cell	biological_process	0.028862	0.66317	1	1572	1	39043	comp128776_c0
GO:0030581	symbiont intracellular protein transport in host	biological_process	0.028862	0.66317	1	1572	1	39043	comp128776_c0
GO:0046719	regulation by virus of viral protein levels in host cell	biological_process	0.028862	0.66317	1	1572	1	39043	comp128776_c0
GO:0051708	intracellular protein transport in other organism involved in symbiotic interaction	biological_process	0.028862	0.66317	1	1572	1	39043	comp128776_c0
GO:0015020	glucuronosyltransferase activity	molecular_function	0.029138	0.6663	3	1572	10	39043	comp126435_c0,comp140157_c2,comp133419_c1
GO:0048316	seed development	biological_process	0.029145	0.6663	15	1572	146	39043	comp135678_c0,comp135071_c0,comp134710_c0,comp140650_c1,comp131092_c0,comp139031_c0,comp99565_c0,comp129940_c0,comp138967_c0,comp129527_c1,comp115612_c0,comp134600_c0,comp131419_c0,comp138511_c0,comp131589_c0
GO:0016998	cell wall macromolecule catabolic process	biological_process	0.029415	0.67079	7	1572	75	39043	comp135095_c2,comp124109_c0,comp117793_c0,comp134223_c1,comp134600_c0,comp133606_c0,comp136321_c0
GO:0015145	monosaccharide transmembrane transporter activity	molecular_function	0.029717	0.67574	2	1572	9	39043	comp135034_c0,comp137072_c0
GO:0009742	brassinosteroid mediated signaling pathway	biological_process	0.029855	0.67574	4	1572	22	39043	comp130360_c0,comp137102_c0,comp139502_c2,comp126328_c0
GO:0071367	cellular response to brassinosteroid stimulus	biological_process	0.029855	0.67574	4	1572	22	39043	comp126328_c0,comp139502_c2,comp137102_c0,comp130360_c0
GO:0036379	myofilament	cellular_component	0.030674	0.69256	3	1572	23	39043	comp135782_c0,comp74312_c0,comp117849_c0
GO:0016841	ammonia-lyase activity	molecular_function	0.030809	0.6939	3	1572	21	39043	comp127186_c1,comp134501_c0,comp121724_c0
GO:0030154	cell differentiation	biological_process	0.030936	0.69504	26	1572	426	39043	comp122793_c0,comp139550_c1,comp135615_c1,comp137143_c0,comp132182_c0,comp140650_c1,comp139906_c0,comp131092_c0,comp140509_c1,comp130197_c0,comp129176_c0,comp75133_c0,comp128793_c0,comp136560_c0,comp135782_c0,comp139100_c0,comp126941_c0,comp108389_c0,comp139502_c2,comp130360_c0,comp131813_c0,comp129527_c1,comp75454_c0,comp131196_c0,comp135390_c1,comp131589_c0
GO:0009821	alkaloid biosynthetic process	biological_process	0.031096	0.6969	3	1572	19	39043	comp127186_c1,comp131589_c0,comp121724_c0
GO:0009793	embryo development ending in seed dormancy	biological_process	0.031553	0.7054	12	1572	110	39043	comp140650_c1,comp131092_c0,comp135071_c0,comp138511_c0,comp131589_c0,comp129527_c1,comp115612_c0,comp134600_c0,comp131419_c0,comp99565_c0,comp129940_c0,comp139031_c0
GO:0010329	auxin efflux transmembrane transporter activity	molecular_function	0.031972	0.7119	2	1572	7	39043	comp133965_c0,comp139970_c1
GO:0009799	specification of symmetry	biological_process	0.032078	0.7119	2	1572	5	39043	comp131196_c0,comp139031_c0
GO:0009855	determination of bilateral symmetry	biological_process	0.032078	0.7119	2	1572	5	39043	comp139031_c0,comp131196_c0
GO:0009647	skotomorphogenesis	biological_process	0.032266	0.71217	2	1572	6	39043	comp130360_c0,comp139502_c2
GO:0055088	lipid homeostasis	biological_process	0.032344	0.71217	2	1572	8	39043	comp130360_c0,comp139502_c2
GO:0008515	sucrose transmembrane transporter activity	molecular_function	0.032401	0.71217	2	1572	6	39043	comp137072_c0,comp79549_c0
GO:0006778	porphyrin-containing compound metabolic process	biological_process	0.032404	0.71217	28	1572	321	39043	comp142014_c0,comp128503_c0,comp140071_c0,comp138665_c0,comp136954_c2,comp138432_c0,comp123631_c0,comp108438_c0,comp135226_c0,comp131853_c0,comp133021_c0,comp132070_c0,comp129088_c0,comp136024_c0,comp138795_c1,comp137715_c0,comp139266_c0,comp97946_c0,comp73328_c0,comp132909_c0,comp125104_c0,comp137097_c0,comp137958_c0,comp127158_c0,comp138749_c0,comp134299_c1,comp137810_c1,comp133318_c0
GO:0043068	positive regulation of programmed cell death	biological_process	0.032852	0.72029	4	1572	34	39043	comp135782_c0,comp140426_c0,comp139937_c0,comp131564_c0
GO:0004144	diacylglycerol O-acyltransferase activity	molecular_function	0.032935	0.72037	3	1572	15	39043	comp127637_c0,comp73824_c0,comp73824_c1
GO:0070011	peptidase activity, acting on L-amino acid peptides	molecular_function	0.033035	0.72084	87	1572	1592	39043	comp127829_c0,comp127295_c0,comp132687_c0,comp146028_c0,comp133094_c4,comp117437_c0,comp124036_c0,comp179290_c0,comp135767_c2,comp135888_c0,comp132054_c0,comp139545_c0,comp125961_c0,comp134505_c0,comp64808_c0,comp134586_c2,comp135736_c0,comp138259_c0,comp135523_c0,comp64545_c0,comp138512_c0,comp135878_c3,comp130782_c0,comp135351_c0,comp130611_c0,comp138849_c1,comp127657_c0,comp136954_c2,comp13146…
GO:0009720	detection of hormone stimulus	biological_process	0.033503	0.72658	3	1572	14	39043	comp125086_c0,comp130360_c0,comp139502_c2
GO:0009726	detection of endogenous stimulus	biological_process	0.033503	0.72658	3	1572	14	39043	comp139502_c2,comp130360_c0,comp125086_c0
GO:1901576	organic substance biosynthetic process	biological_process	0.033538	0.72658	471	1572	10221	39043	comp64501_c0,comp120742_c0,comp125043_c0,comp110851_c0,comp128622_c0,comp120524_c1,comp115625_c0,comp138061_c0,comp131530_c0,comp126520_c0,comp134815_c0,comp140071_c0,comp136896_c0,comp121260_c0,comp126328_c0,comp133924_c0,comp129106_c2,comp161714_c0,comp134875_c0,comp110877_c0,comp137339_c0,comp75342_c0,comp138293_c1,comp132070_c0,comp120720_c0,comp130960_c0,comp59374_c0,comp126345_c1,comp131437…
GO:0016614	oxidoreductase activity, acting on CH-OH group of donors	molecular_function	0.033667	0.72765	40	1572	672	39043	comp60823_c0,comp128540_c0,comp98519_c1,comp74718_c0,comp129176_c0,comp145675_c0,comp133245_c0,comp136392_c1,comp123427_c0,comp125534_c0,comp114351_c0,comp137125_c1,comp118044_c0,comp131853_c0,comp135678_c0,comp142525_c0,comp136565_c0,comp144334_c0,comp128970_c0,comp137441_c0,comp123631_c0,comp118044_c1,comp136436_c2,comp136357_c1,comp131350_c0,comp136896_c0,comp137407_c0,comp134297_c0,comp119962…
GO:0009629	response to gravity	biological_process	0.033807	0.72875	4	1572	24	39043	comp139970_c1,comp136385_c1,comp133965_c0,comp131589_c0
GO:0051707	response to other organism	biological_process	0.033879	0.72875	34	1572	519	39043	comp139784_c0,comp137072_c0,comp119037_c0,comp125086_c0,comp130442_c0,comp131992_c3,comp74085_c0,comp130363_c0,comp135461_c0,comp131666_c0,comp125104_c0,comp134308_c0,comp135598_c0,comp133965_c0,comp133318_c0,comp129334_c0,comp131486_c0,comp133606_c0,comp135689_c0,comp102030_c0,comp136896_c0,comp134941_c1,comp131822_c0,comp127858_c0,comp135171_c0,comp136385_c1,comp72059_c0,comp141283_c0,comp12410…
GO:0008061	chitin binding	molecular_function	0.034047	0.73065	7	1572	105	39043	comp54283_c0,comp133606_c0,comp137480_c0,comp141961_c0,comp134600_c0,comp124109_c0,comp80079_c0
GO:0006226	dUMP biosynthetic process	biological_process	0.034508	0.73706	1	1572	1	39043	comp142847_c0
GO:0046078	dUMP metabolic process	biological_process	0.034508	0.73706	1	1572	1	39043	comp142847_c0
GO:0032787	monocarboxylic acid metabolic process	biological_process	0.034627	0.73788	45	1572	767	39043	comp129176_c0,comp120720_c0,comp123427_c0,comp136286_c0,comp136392_c1,comp137125_c1,comp120598_c0,comp107310_c0,comp129940_c0,comp141945_c0,comp139348_c2,comp140418_c0,comp74290_c0,comp130493_c0,comp142525_c0,comp127186_c1,comp134428_c0,comp125104_c0,comp130529_c0,comp137853_c0,comp133021_c0,comp138418_c2,comp121344_c0,comp122736_c0,comp137445_c0,comp113676_c0,comp139069_c0,comp136896_c0,comp1348…
GO:0006200	ATP catabolic process	biological_process	0.035492	0.75363	19	1572	274	39043	comp133179_c0,comp139202_c0,comp129635_c0,comp124622_c0,comp137287_c0,comp138432_c0,comp137545_c0,comp121606_c0,comp138982_c0,comp140408_c1,comp140071_c0,comp139200_c1,comp138749_c0,comp133965_c0,comp137810_c1,comp136757_c0,comp137273_c0,comp138795_c1,comp137273_c1
GO:0009808	lignin metabolic process	biological_process	0.035532	0.75363	5	1572	35	39043	comp97946_c0,comp135444_c0,comp136751_c0,comp135605_c1,comp129791_c0
GO:0016838	carbon-oxygen lyase activity, acting on phosphates	molecular_function	0.036061	0.76307	7	1572	57	39043	comp129438_c0,comp140404_c0,comp182247_c0,comp113109_c0,comp140143_c0,comp130913_c0,comp138362_c1
GO:0009314	response to radiation	biological_process	0.036169	0.76359	21	1572	227	39043	comp130360_c0,comp136754_c0,comp135514_c0,comp136758_c0,comp136565_c0,comp139502_c2,comp131589_c0,comp136884_c0,comp125855_c0,comp133965_c0,comp135595_c0,comp127098_c0,comp102030_c0,comp130466_c0,comp133106_c0,comp131874_c1,comp136852_c0,comp131741_c0,comp110939_c0,comp93046_c0,comp139743_c3
GO:0015085	calcium ion transmembrane transporter activity	molecular_function	0.036501	0.76879	7	1572	68	39043	comp128005_c0,comp140448_c0,comp139155_c0,comp135753_c2,comp138359_c0,comp134497_c0,comp134941_c1
GO:0008843	endochitinase activity	molecular_function	0.036848	0.77254	1	1572	1	39043	comp133606_c0
GO:0009871	jasmonic acid and ethylene-dependent systemic resistance, ethylene mediated signaling pathway	biological_process	0.036848	0.77254	1	1572	1	39043	comp133606_c0
GO:0009147	pyrimidine nucleoside triphosphate metabolic process	biological_process	0.036995	0.77383	4	1572	33	39043	comp125633_c1,comp117464_c0,comp142847_c0,comp134702_c0
GO:0006649	phospholipid transfer to membrane	biological_process	0.037112	0.77449	1	1572	1	39043	comp113671_c1
GO:0000275	mitochondrial proton-transporting ATP synthase complex, catalytic core F(1)	cellular_component	0.037232	0.77522	4	1572	33	39043	comp129635_c0,comp138982_c0,comp136757_c0,comp137545_c0
GO:0007062	sister chromatid cohesion	biological_process	0.037376	0.77609	2	1572	6	39043	comp139280_c1,comp140494_c0
GO:0042625	ATPase activity, coupled to transmembrane movement of ions	molecular_function	0.037444	0.77609	16	1572	245	39043	comp131982_c0,comp140448_c0,comp134941_c1,comp198321_c0,comp140071_c0,comp137502_c0,comp139155_c0,comp138359_c0,comp138245_c1,comp134497_c0,comp140748_c0,comp62616_c1,comp138150_c0,comp126961_c0,comp137395_c1,comp138603_c1
GO:0009723	response to ethylene stimulus	biological_process	0.03769	0.7768	6	1572	49	39043	comp128503_c0,comp125086_c0,comp131589_c0,comp139970_c1,comp131486_c0,comp133606_c0
GO:0022607	cellular component assembly	biological_process	0.037784	0.7768	50	1572	879	39043	comp125855_c0,comp129185_c1,comp126328_c0,comp116228_c0,comp125173_c0,comp135952_c0,comp132107_c0,comp140145_c0,comp131441_c0,comp110877_c0,comp136244_c3,comp140522_c1,comp121564_c0,comp140202_c0,comp134025_c2,comp126941_c0,comp99220_c0,comp139726_c0,comp125047_c1,comp140129_c0,comp112247_c0,comp141273_c0,comp138849_c1,comp129293_c0,comp131813_c0,comp73558_c0,comp124443_c1,comp131188_c0,comp10907…
GO:0046271	phenylpropanoid catabolic process	biological_process	0.03782	0.7768	3	1572	18	39043	comp136751_c0,comp129791_c0,comp135605_c1
GO:0046274	lignin catabolic process	biological_process	0.03782	0.7768	3	1572	18	39043	comp135605_c1,comp129791_c0,comp136751_c0
GO:0042802	identical protein binding	molecular_function	0.037922	0.77714	27	1572	348	39043	comp139566_c0,comp135383_c1,comp135782_c0,comp132313_c0,comp64299_c1,comp139658_c0,comp139726_c0,comp137072_c0,comp130611_c0,comp137034_c0,comp138783_c0,comp138849_c1,comp136352_c0,comp138957_c0,comp131095_c0,comp103527_c0,comp142003_c0,comp124155_c0,comp135736_c0,comp73558_c0,comp135034_c1,comp135523_c0,comp131441_c0,comp55024_c0,comp134710_c0,comp130360_c0,comp139502_c2
GO:0044699	single-organism process	biological_process	0.038218	0.78144	550	1572	11215	39043	comp75441_c0,comp140071_c0,comp128541_c1,comp134600_c0,comp138485_c1,comp139224_c0,comp129731_c2,comp136198_c0,comp125460_c0,comp134461_c0,comp137455_c0,comp129827_c2,comp131373_c0,comp55426_c0,comp131437_c1,comp139066_c0,comp139566_c0,comp129139_c0,comp140104_c0,comp122793_c0,comp139073_c0,comp128916_c0,comp138810_c0,comp139970_c1,comp137102_c0,comp133166_c1,comp119851_c0,comp134549_c0,comp13198…
GO:0031012	extracellular matrix	cellular_component	0.038391	0.78323	18	1572	261	39043	comp132753_c1,comp73558_c0,comp137989_c1,comp137935_c0,comp125855_c0,comp128962_c0,comp73925_c0,comp125460_c0,comp135901_c0,comp138389_c0,comp55024_c0,comp135258_c0,comp129090_c0,comp138178_c0,comp137970_c0,comp134968_c0,comp139348_c1,comp135878_c3
GO:0019067	viral assembly, maturation, egress, and release	biological_process	0.038754	0.78598	12	1572	151	39043	comp110877_c0,comp135878_c3,comp121904_c0,comp112247_c0,comp138849_c1,comp136092_c0,comp140522_c1,comp125855_c0,comp121564_c0,comp135952_c0,comp136465_c0,comp135017_c0
GO:0048870	cell motility	biological_process	0.038785	0.78598	13	1572	153	39043	comp134968_c0,comp55024_c0,comp140584_c0,comp140641_c0,comp125137_c0,comp139681_c0,comp139435_c1,comp130955_c0,comp135782_c0,comp125942_c0,comp73558_c0,comp136696_c0,comp135383_c1
GO:0051674	localization of cell	biological_process	0.038785	0.78598	13	1572	153	39043	comp140641_c0,comp140584_c0,comp55024_c0,comp134968_c0,comp73558_c0,comp135383_c1,comp136696_c0,comp125942_c0,comp135782_c0,comp130955_c0,comp139435_c1,comp125137_c0,comp139681_c0
GO:0015996	chlorophyll catabolic process	biological_process	0.039365	0.79597	5	1572	33	39043	comp137958_c0,comp108438_c0,comp142014_c0,comp132070_c0,comp133318_c0
GO:0016706	oxidoreductase activity, acting on paired donors, with incorporation or reduction of molecular oxygen, 2-oxoglutarate as one donor, and incorporation of one atom each of oxygen into both donors	molecular_function	0.039731	0.80159	13	1572	150	39043	comp135231_c0,comp115648_c0,comp133090_c0,comp128811_c0,comp121700_c0,comp131812_c1,comp142684_c0,comp133729_c0,comp134589_c0,comp125086_c0,comp140038_c1,comp138738_c1,comp131874_c1
GO:0016892	endoribonuclease activity, producing 3'-phosphomonoesters	molecular_function	0.039842	0.80204	3	1572	13	39043	comp141357_c0,comp129952_c0,comp141389_c0
GO:0055065	metal ion homeostasis	biological_process	0.040274	0.80789	9	1572	112	39043	comp137502_c0,comp135753_c2,comp135332_c0,comp130442_c0,comp140066_c0,comp137837_c0,comp137184_c0,comp138245_c1,comp113919_c1
GO:0000146	microfilament motor activity	molecular_function	0.04031	0.80789	2	1572	6	39043	comp111426_c0,comp135782_c0
GO:0016840	carbon-nitrogen lyase activity	molecular_function	0.040795	0.81582	5	1572	48	39043	comp121724_c0,comp136150_c1,comp131385_c0,comp127186_c1,comp134501_c0
GO:0080161	auxin transmembrane transporter activity	molecular_function	0.041503	0.82056	2	1572	9	39043	comp139970_c1,comp133965_c0
GO:0004567	beta-mannosidase activity	molecular_function	0.041951	0.82056	2	1572	5	39043	comp103527_c0,comp117931_c1
GO:0009798	axis specification	biological_process	0.042051	0.82056	4	1572	35	39043	comp131196_c0,comp134169_c0,comp135782_c0,comp139031_c0
GO:0009692	ethylene metabolic process	biological_process	0.042069	0.82056	2	1572	8	39043	comp138476_c0,comp125086_c0
GO:0009693	ethylene biosynthetic process	biological_process	0.042069	0.82056	2	1572	8	39043	comp125086_c0,comp138476_c0
GO:0043449	cellular alkene metabolic process	biological_process	0.042069	0.82056	2	1572	8	39043	comp125086_c0,comp138476_c0
GO:0043450	alkene biosynthetic process	biological_process	0.042069	0.82056	2	1572	8	39043	comp125086_c0,comp138476_c0
GO:0006570	tyrosine metabolic process	biological_process	0.042102	0.82056	18	1572	257	39043	comp121724_c0,comp131589_c0,comp127186_c1,comp136703_c0,comp120330_c1,comp134461_c0,comp138293_c1,comp120678_c0,comp138387_c0,comp136174_c1,comp127858_c0,comp134531_c0,comp129370_c0,comp125053_c0,comp136826_c0,comp126704_c0,comp125315_c1,comp121606_c0
GO:0016762	xyloglucan:xyloglucosyl transferase activity	molecular_function	0.04221	0.82056	4	1572	38	39043	comp134915_c1,comp134557_c0,comp129263_c0,comp119549_c2
GO:0045330	aspartyl esterase activity	molecular_function	0.042215	0.82056	4	1572	26	39043	comp111893_c1,comp124407_c0,comp138651_c0,comp132482_c0
GO:0016854	racemase and epimerase activity	molecular_function	0.042489	0.82056	6	1572	50	39043	comp128229_c0,comp142674_c0,comp129176_c0,comp137441_c0,comp136436_c2,comp127858_c0
GO:0006094	gluconeogenesis	biological_process	0.042525	0.82056	18	1572	302	39043	comp135689_c0,comp126704_c0,comp126520_c0,comp133088_c0,comp126824_c0,comp136291_c0,comp136285_c1,comp122336_c0,comp139715_c0,comp131437_c1,comp130493_c0,comp138293_c1,comp120330_c1,comp140257_c0,comp70855_c0,comp129406_c0,comp115612_c0,comp125380_c0
GO:0004364	glutathione transferase activity	molecular_function	0.042649	0.82056	2	1572	11	39043	comp130655_c1,comp101582_c0
GO:0006803	glutathione conjugation reaction	biological_process	0.042649	0.82056	2	1572	11	39043	comp101582_c0,comp130655_c1
GO:0009737	response to abscisic acid stimulus	biological_process	0.042703	0.82056	14	1572	161	39043	comp63671_c0,comp138293_c1,comp125983_c0,comp120330_c1,comp131951_c2,comp137575_c0,comp124651_c0,comp125104_c0,comp139553_c2,comp136698_c0,comp75441_c0,comp130928_c0,comp125855_c0,comp127098_c0
GO:0006558	L-phenylalanine metabolic process	biological_process	0.042737	0.82056	13	1572	169	39043	comp127186_c1,comp136826_c0,comp135444_c0,comp125315_c1,comp126704_c0,comp120330_c1,comp138293_c1,comp120678_c0,comp136174_c1,comp127858_c0,comp134531_c0,comp121724_c0,comp131589_c0
GO:1902221	erythrose 4-phosphate/phosphoenolpyruvate family amino acid metabolic process	biological_process	0.042737	0.82056	13	1572	169	39043	comp120330_c1,comp138293_c1,comp120678_c0,comp127186_c1,comp136826_c0,comp125315_c1,comp135444_c0,comp126704_c0,comp131589_c0,comp121724_c0,comp136174_c1,comp134531_c0,comp127858_c0
GO:0032870	cellular response to hormone stimulus	biological_process	0.042775	0.82056	16	1572	194	39043	comp133606_c0,comp138966_c0,comp75441_c0,comp142343_c0,comp135678_c0,comp130360_c0,comp124775_c1,comp139502_c2,comp137102_c0,comp140529_c1,comp126328_c0,comp133965_c0,comp139970_c1,comp139073_c0,comp131352_c1,comp129106_c2
GO:0022625	cytosolic large ribosomal subunit	cellular_component	0.043089	0.82056	5	1572	55	39043	comp109947_c0,comp75133_c0,comp75075_c0,comp119776_c0,comp123859_c0
GO:0016837	carbon-oxygen lyase activity, acting on polysaccharides	molecular_function	0.043189	0.82056	3	1572	18	39043	comp132025_c1,comp132025_c0,comp123893_c0
GO:0010413	glucuronoxylan metabolic process	biological_process	0.043262	0.82056	2	1572	5	39043	comp140157_c2,comp133419_c1
GO:0010417	glucuronoxylan biosynthetic process	biological_process	0.043262	0.82056	2	1572	5	39043	comp133419_c1,comp140157_c2
GO:0045492	xylan biosynthetic process	biological_process	0.043262	0.82056	2	1572	5	39043	comp140157_c2,comp133419_c1
GO:0005929	cilium	cellular_component	0.043287	0.82056	9	1572	85	39043	comp125137_c0,comp139681_c0,comp139435_c1,comp125942_c0,comp135383_c1,comp73558_c0,comp136696_c0,comp140584_c0,comp140641_c0
GO:0031514	motile cilium	cellular_component	0.043287	0.82056	9	1572	85	39043	comp125137_c0,comp139681_c0,comp139435_c1,comp125942_c0,comp135383_c1,comp73558_c0,comp136696_c0,comp140641_c0,comp140584_c0
GO:0006813	potassium ion transport	biological_process	0.043459	0.82056	19	1572	239	39043	comp131478_c0,comp63478_c0,comp131524_c0,comp133558_c0,comp139114_c0,comp133827_c1,comp137455_c0,comp117013_c0,comp137125_c1,comp131853_c0,comp139066_c0,comp136291_c0,comp131350_c0,comp63671_c0,comp136352_c0,comp136357_c1,comp134664_c0,comp138738_c1,comp123631_c0
GO:0005354	galactose transmembrane transporter activity	molecular_function	0.043557	0.82056	1	1572	2	39043	comp135034_c0
GO:0015757	galactose transport	biological_process	0.043557	0.82056	1	1572	2	39043	comp135034_c0
GO:0071614	linoleic acid epoxygenase activity	molecular_function	0.043909	0.82181	1	1572	1	39043	comp125104_c0
GO:0080164	regulation of nitric oxide metabolic process	biological_process	0.043956	0.82181	1	1572	1	39043	comp125855_c0
GO:0009072	aromatic amino acid family metabolic process	biological_process	0.04398	0.82181	26	1572	404	39043	comp134461_c0,comp138293_c1,comp120330_c1,comp120678_c0,comp136703_c0,comp127186_c1,comp139742_c0,comp97946_c0,comp134875_c0,comp131589_c0,comp121724_c0,comp136896_c0,comp121606_c0,comp135444_c0,comp126704_c0,comp125315_c1,comp136826_c0,comp129370_c0,comp125053_c0,comp137125_c1,comp138387_c0,comp129176_c0,comp136174_c1,comp134531_c0,comp127858_c0,comp133021_c0
GO:0016835	carbon-oxygen lyase activity	molecular_function	0.043985	0.82181	18	1572	250	39043	comp182247_c0,comp169274_c0,comp136392_c1,comp130913_c0,comp127858_c0,comp133444_c0,comp132025_c0,comp132025_c1,comp126704_c0,comp136826_c0,comp129438_c0,comp138362_c1,comp113109_c0,comp123893_c0,comp140404_c0,comp135678_c0,comp140143_c0,comp124382_c0
GO:0005547	phosphatidylinositol-3,4,5-trisphosphate binding	molecular_function	0.044096	0.82219	1	1572	1	39043	comp131666_c0
GO:0009058	biosynthetic process	biological_process	0.044536	0.82552	483	1572	10513	39043	comp138967_c0,comp136276_c1,comp122736_c0,comp123891_c0,comp140973_c0,comp106138_c0,comp126517_c0,comp119748_c0,comp134983_c1,comp136436_c2,comp140123_c0,comp131441_c0,comp129527_c1,comp136332_c0,comp132432_c0,comp136239_c0,comp133854_c0,comp135726_c0,comp114029_c0,comp130572_c0,comp108057_c0,comp128229_c0,comp138477_c1,comp137310_c0,comp127158_c0,comp134299_c1,comp90643_c0,comp124346_c0,comp1364…
GO:0004030	aldehyde dehydrogenase [NAD(P)+] activity	molecular_function	0.044729	0.82552	2	1572	8	39043	comp138293_c1,comp120330_c1
GO:0071804	cellular potassium ion transport	biological_process	0.044916	0.82552	7	1572	65	39043	comp137455_c0,comp139066_c0,comp134664_c0,comp133558_c0,comp133827_c1,comp139114_c0,comp131478_c0
GO:0071805	potassium ion transmembrane transport	biological_process	0.044916	0.82552	7	1572	65	39043	comp134664_c0,comp139066_c0,comp133558_c0,comp133827_c1,comp139114_c0,comp131478_c0,comp137455_c0
GO:0005859	muscle myosin complex	cellular_component	0.044948	0.82552	2	1572	7	39043	comp111426_c0,comp135782_c0
GO:0016460	myosin II complex	cellular_component	0.044948	0.82552	2	1572	7	39043	comp111426_c0,comp135782_c0
GO:1901135	carbohydrate derivative metabolic process	biological_process	0.045117	0.82552	133	1572	2431	39043	comp129228_c0,comp139563_c1,comp71782_c1,comp134529_c1,comp134870_c1,comp136624_c0,comp137650_c0,comp133179_c0,comp136103_c0,comp140448_c0,comp102480_c0,comp125633_c1,comp133606_c0,comp133380_c0,comp124443_c1,comp125175_c0,comp138245_c1,comp137546_c0,comp134497_c0,comp139043_c0,comp133965_c0,comp135430_c0,comp138150_c0,comp138749_c0,comp137273_c0,comp133419_c1,comp137273_c1,comp125118_c0,comp1365…
GO:0010639	negative regulation of organelle organization	biological_process	0.04515	0.82552	4	1572	37	39043	comp117849_c0,comp128608_c0,comp139202_c0,comp128807_c0
GO:0000278	mitotic cell cycle	biological_process	0.045181	0.82552	10	1572	134	39043	comp128608_c0,comp75133_c0,comp139435_c1,comp137365_c0,comp117849_c0,comp55426_c0,comp123859_c0,comp109947_c0,comp131626_c2,comp119776_c0
GO:0009142	nucleoside triphosphate biosynthetic process	biological_process	0.045202	0.82552	22	1572	418	39043	comp134497_c0,comp117464_c0,comp138245_c1,comp108057_c0,comp138359_c0,comp138587_c0,comp138150_c0,comp62616_c1,comp103610_c0,comp137273_c0,comp136757_c0,comp129635_c0,comp140448_c0,comp140071_c0,comp125633_c1,comp134941_c1,comp102480_c0,comp138982_c0,comp139155_c0,comp137502_c0,comp137545_c0,comp135043_c0
GO:0005773	vacuole	cellular_component	0.045273	0.82552	31	1572	429	39043	comp138603_c1,comp131666_c0,comp135171_c0,comp125104_c0,comp136703_c0,comp138293_c1,comp120330_c1,comp136565_c0,comp140748_c0,comp101371_c0,comp139970_c1,comp131706_c0,comp130103_c0,comp129932_c0,comp134243_c1,comp130463_c0,comp143987_c0,comp121044_c0,comp135927_c1,comp123836_c0,comp133606_c0,comp131486_c0,comp137072_c0,comp131350_c0,comp123833_c0,comp130442_c0,comp139417_c0,comp131982_c0,comp134…
GO:0008898	homocysteine S-methyltransferase activity	molecular_function	0.045756	0.83267	2	1572	8	39043	comp84425_c0,comp131191_c0
GO:0008194	UDP-glycosyltransferase activity	molecular_function	0.046009	0.83561	20	1572	274	39043	comp136802_c0,comp133347_c1,comp140881_c0,comp133419_c1,comp135430_c0,comp135598_c0,comp139563_c1,comp129228_c0,comp126435_c0,comp140088_c0,comp138061_c0,comp156721_c0,comp140157_c2,comp140408_c1,comp140182_c0,comp128622_c0,comp182247_c0,comp138967_c0,comp135265_c2,comp133701_c0
GO:0015562	efflux transmembrane transporter activity	molecular_function	0.046479	0.84245	2	1572	9	39043	comp139970_c1,comp133965_c0
GO:0006541	glutamine metabolic process	biological_process	0.046783	0.84628	6	1572	62	39043	comp125534_c0,comp143324_c0,comp128916_c0,comp132613_c0,comp138512_c0,comp75795_c0
GO:0046149	pigment catabolic process	biological_process	0.04703	0.84906	5	1572	34	39043	comp137958_c0,comp132070_c0,comp142014_c0,comp108438_c0,comp133318_c0
GO:0010224	response to UV-B	biological_process	0.047181	0.85011	3	1572	12	39043	comp130360_c0,comp130466_c0,comp139502_c2
GO:0006006	glucose metabolic process	biological_process	0.047862	0.85867	26	1572	461	39043	comp140257_c0,comp70855_c0,comp115612_c0,comp129406_c0,comp125380_c0,comp103924_c0,comp142525_c0,comp130493_c0,comp120330_c1,comp136624_c0,comp138293_c1,comp64066_c1,comp136291_c0,comp122336_c0,comp136285_c1,comp103631_c0,comp133021_c0,comp139715_c0,comp131437_c1,comp137125_c1,comp60823_c0,comp135689_c0,comp133088_c0,comp126824_c0,comp126520_c0,comp126704_c0
GO:0046364	monosaccharide biosynthetic process	biological_process	0.048034	0.85867	19	1572	318	39043	comp135689_c0,comp126704_c0,comp126824_c0,comp133088_c0,comp126520_c0,comp131437_c1,comp136285_c1,comp136291_c0,comp122336_c0,comp139715_c0,comp138293_c1,comp120330_c1,comp130493_c0,comp129406_c0,comp115612_c0,comp125380_c0,comp140257_c0,comp135598_c0,comp70855_c0
GO:0046132	pyrimidine ribonucleoside biosynthetic process	biological_process	0.048037	0.85867	4	1572	30	39043	comp63748_c0,comp136743_c0,comp125633_c1,comp117464_c0
GO:0046134	pyrimidine nucleoside biosynthetic process	biological_process	0.048037	0.85867	4	1572	30	39043	comp63748_c0,comp136743_c0,comp125633_c1,comp117464_c0
GO:0019825	oxygen binding	molecular_function	0.048128	0.85867	2	1572	9	39043	comp156337_c0,comp130194_c0
GO:0045261	proton-transporting ATP synthase complex, catalytic core F(1)	cellular_component	0.048436	0.86246	6	1572	86	39043	comp136757_c0,comp62616_c1,comp138150_c0,comp137545_c0,comp129635_c0,comp138982_c0
GO:0009729	detection of brassinosteroid stimulus	biological_process	0.04907	0.86958	2	1572	8	39043	comp130360_c0,comp139502_c2
GO:0008131	primary amine oxidase activity	molecular_function	0.049107	0.86958	2	1572	7	39043	comp139389_c0,comp121044_c0
GO:0035251	UDP-glucosyltransferase activity	molecular_function	0.049212	0.86958	12	1572	160	39043	comp156721_c0,comp133347_c1,comp140088_c0,comp138061_c0,comp140881_c0,comp140182_c0,comp135430_c0,comp135598_c0,comp139563_c1,comp129228_c0,comp128622_c0,comp138967_c0
GO:0009250	glucan biosynthetic process	biological_process	0.049218	0.86958	13	1572	171	39043	comp138061_c0,comp127418_c0,comp133347_c1,comp136527_c1,comp113856_c0,comp140881_c0,comp129176_c0,comp135430_c0,comp128622_c0,comp139563_c1,comp129228_c0,comp120524_c1,comp120524_c0
GO:0050801	ion homeostasis	biological_process	0.049575	0.87371	14	1572	189	39043	comp137837_c0,comp140066_c0,comp130442_c0,comp123833_c0,comp135332_c0,comp137502_c0,comp135753_c2,comp128005_c0,comp128541_c1,comp113919_c1,comp138245_c1,comp137935_c0,comp137184_c0,comp139384_c1
GO:0009252	peptidoglycan biosynthetic process	biological_process	0.049644	0.87371	6	1572	61	39043	comp134179_c3,comp143324_c0,comp128916_c0,comp138512_c0,comp129986_c0,comp75795_c0
GO:0009416	response to light stimulus	biological_process	0.049825	0.87508	20	1572	222	39043	comp102030_c0,comp130466_c0,comp136852_c0,comp131874_c1,comp110939_c0,comp131741_c0,comp139743_c3,comp93046_c0,comp136758_c0,comp136565_c0,comp139502_c2,comp135514_c0,comp130360_c0,comp136754_c0,comp136884_c0,comp131589_c0,comp135595_c0,comp127098_c0,comp125855_c0,comp133965_c0
GO:0048610	cellular process involved in reproduction	biological_process	0.04999	0.87508	32	1572	526	39043	comp135017_c0,comp135782_c0,comp136560_c0,comp138511_c0,comp136465_c0,comp139200_c1,comp139243_c0,comp133094_c4,comp139906_c0,comp122793_c0,comp135615_c1,comp136653_c0,comp73558_c0,comp139990_c0,comp139502_c2,comp108389_c0,comp55024_c0,comp63394_c0,comp121564_c0,comp128793_c0,comp138849_c1,comp112247_c0,comp140129_c0,comp139550_c1,comp131441_c0,comp114029_c0,comp135952_c0,comp125855_c0,comp140522…
GO:0071495	cellular response to endogenous stimulus	biological_process	0.05001	0.87508	16	1572	203	39043	comp75441_c0,comp142343_c0,comp138966_c0,comp133606_c0,comp129106_c2,comp131352_c1,comp139073_c0,comp139970_c1,comp140529_c1,comp133965_c0,comp126328_c0,comp124775_c1,comp137102_c0,comp139502_c2,comp130360_c0,comp135678_c0
GO:0009630	gravitropism	biological_process	0.050265	0.87785	3	1572	16	39043	comp131589_c0,comp139970_c1,comp133965_c0
GO:0046556	alpha-N-arabinofuranosidase activity	molecular_function	0.050389	0.87833	3	1572	19	39043	comp140005_c0,comp139480_c0,comp139774_c0
GO:0051119	sugar transmembrane transporter activity	molecular_function	0.05057	0.87883	7	1572	73	39043	comp75441_c0,comp79549_c0,comp135034_c0,comp138963_c0,comp136385_c1,comp137072_c0,comp137336_c0
GO:0030001	metal ion transport	biological_process	0.050611	0.87883	60	1572	950	39043	comp134497_c0,comp134179_c3,comp138245_c1,comp131524_c0,comp140066_c0,comp63478_c0,comp126869_c0,comp133419_c1,comp139545_c0,comp140143_c0,comp139114_c0,comp133827_c1,comp137009_c0,comp131853_c0,comp125053_c0,comp117859_c0,comp137125_c1,comp107377_c0,comp139566_c0,comp139384_c1,comp139066_c0,comp132469_c1,comp132225_c0,comp125429_c0,comp63671_c0,comp121076_c0,comp139155_c0,comp138252_c0,comp63748…
GO:0016679	oxidoreductase activity, acting on diphenols and related substances as donors	molecular_function	0.050944	0.88293	11	1572	157	39043	comp129370_c0,comp125175_c0,comp129791_c0,comp126477_c0,comp136751_c0,comp138425_c1,comp135233_c0,comp135605_c1,comp103527_c0,comp134538_c2,comp144924_c0
GO:0015994	chlorophyll metabolic process	biological_process	0.051311	0.88671	22	1572	245	39043	comp136954_c2,comp128503_c0,comp140071_c0,comp138665_c0,comp142014_c0,comp138432_c0,comp135226_c0,comp108438_c0,comp137715_c0,comp139266_c0,comp138795_c1,comp136024_c0,comp129088_c0,comp132070_c0,comp125104_c0,comp132909_c0,comp137958_c0,comp137810_c1,comp133318_c0,comp127158_c0,comp138749_c0,comp134299_c1
GO:0004749	ribose phosphate diphosphokinase activity	molecular_function	0.051424	0.88671	2	1572	7	39043	comp103924_c0,comp136624_c0
GO:0009624	response to nematode	biological_process	0.0517	0.88671	7	1572	62	39043	comp134941_c1,comp130442_c0,comp135461_c0,comp136385_c1,comp137072_c0,comp133965_c0,comp137787_c0
GO:0006753	nucleoside phosphate metabolic process	biological_process	0.05171	0.88671	91	1572	1753	39043	comp138565_c1,comp136624_c0,comp132070_c0,comp134870_c1,comp139480_c0,comp133924_c0,comp101371_c0,comp129228_c0,comp139563_c1,comp64066_c0,comp108057_c0,comp138061_c0,comp136436_c2,comp126520_c0,comp125633_c1,comp140071_c0,comp102480_c0,comp140448_c0,comp133179_c0,comp138273_c0,comp137287_c0,comp135678_c0,comp139955_c1,comp119851_c0,comp133347_c1,comp137273_c1,comp125118_c0,comp137273_c0,comp7304…
GO:0001560	regulation of cell growth by extracellular stimulus	biological_process	0.051941	0.88671	1	1572	1	39043	comp126328_c0
GO:0019428	allantoin biosynthetic process	biological_process	0.051941	0.88671	1	1572	1	39043	comp126328_c0
GO:0033971	hydroxyisourate hydrolase activity	molecular_function	0.051941	0.88671	1	1572	1	39043	comp126328_c0
GO:0051997	2-oxo-4-hydroxy-4-carboxy-5-ureidoimidazoline decarboxylase activity	molecular_function	0.051941	0.88671	1	1572	1	39043	comp126328_c0
GO:0009956	radial pattern formation	biological_process	0.05209	0.88758	2	1572	9	39043	comp131196_c0,comp135332_c0
GO:0006220	pyrimidine nucleotide metabolic process	biological_process	0.052425	0.89162	8	1572	84	39043	comp139735_c0,comp133347_c1,comp63748_c0,comp125633_c1,comp136743_c0,comp134702_c0,comp142847_c0,comp117464_c0
GO:0048449	floral organ formation	biological_process	0.052654	0.89384	3	1572	13	39043	comp136560_c0,comp139502_c2,comp130360_c0
GO:0070588	calcium ion transmembrane transport	biological_process	0.053035	0.89863	4	1572	23	39043	comp139155_c0,comp140448_c0,comp138359_c0,comp134941_c1
GO:0016857	racemase and epimerase activity, acting on carbohydrates and derivatives	molecular_function	0.053439	0.90327	5	1572	41	39043	comp142674_c0,comp136436_c2,comp127858_c0,comp137441_c0,comp129176_c0
GO:0033743	peptide-methionine (R)-S-oxide reductase activity	molecular_function	0.053507	0.90327	2	1572	14	39043	comp159392_c0,comp129334_c0
GO:0019319	hexose biosynthetic process	biological_process	0.053928	0.90868	18	1572	308	39043	comp140257_c0,comp70855_c0,comp115612_c0,comp129406_c0,comp125380_c0,comp130493_c0,comp120330_c1,comp138293_c1,comp136285_c1,comp136291_c0,comp122336_c0,comp139715_c0,comp131437_c1,comp135689_c0,comp133088_c0,comp126824_c0,comp126520_c0,comp126704_c0
GO:0032578	aleurone grain membrane	cellular_component	0.05415	0.90907	1	1572	1	39043	comp135258_c0
GO:0033095	aleurone grain	cellular_component	0.05415	0.90907	1	1572	1	39043	comp135258_c0
GO:0004896	cytokine receptor activity	molecular_function	0.054295	0.90981	2	1572	8	39043	comp130360_c0,comp139502_c2
GO:0045493	xylan catabolic process	biological_process	0.054546	0.91201	2	1572	9	39043	comp138273_c0,comp139480_c0
GO:0033692	cellular polysaccharide biosynthetic process	biological_process	0.054807	0.91201	33	1572	430	39043	comp120524_c0,comp120524_c1,comp128622_c0,comp136742_c0,comp136436_c2,comp137441_c0,comp138061_c0,comp140157_c2,comp139643_c0,comp129228_c0,comp139563_c1,comp137776_c1,comp138565_c1,comp132070_c0,comp113856_c0,comp145675_c0,comp59374_c0,comp129176_c0,comp113868_c0,comp127418_c0,comp136051_c0,comp132325_c0,comp138178_c0,comp136527_c1,comp135430_c0,comp128970_c0,comp125175_c0,comp139043_c0,comp1333…
GO:0015109	chromate transmembrane transporter activity	molecular_function	0.054827	0.91201	1	1572	2	39043	comp75920_c0
GO:0015703	chromate transport	biological_process	0.054827	0.91201	1	1572	2	39043	comp75920_c0
GO:0016788	hydrolase activity, acting on ester bonds	molecular_function	0.055165	0.91479	95	1572	1616	39043	comp126049_c0,comp136268_c2,comp124458_c0,comp123836_c0,comp135435_c0,comp133202_c6,comp56912_c0,comp135697_c0,comp142014_c0,comp133468_c0,comp152252_c0,comp121564_c0,comp138387_c0,comp110851_c0,comp124983_c1,comp139100_c0,comp135350_c2,comp124407_c0,comp136703_c0,comp93869_c0,comp123604_c0,comp132070_c0,comp111893_c1,comp135727_c0,comp161714_c0,comp129295_c0,comp98051_c1,comp134258_c1,comp141357…
GO:0044707	single-multicellular organism process	biological_process	0.055195	0.91479	91	1572	1597	39043	comp138485_c1,comp125855_c0,comp122713_c0,comp75454_c0,comp130572_c0,comp140145_c0,comp131589_c0,comp129527_c1,comp129106_c2,comp134600_c0,comp134710_c0,comp130360_c0,comp73925_c0,comp110502_c0,comp136103_c0,comp139100_c0,comp122736_c0,comp133480_c0,comp75441_c0,comp138967_c0,comp132501_c0,comp137143_c0,comp133965_c0,comp140748_c0,comp139990_c0,comp123243_c1,comp131813_c0,comp139970_c1,comp139031…
GO:0016832	aldehyde-lyase activity	molecular_function	0.055414	0.91552	4	1572	40	39043	comp126520_c0,comp140257_c0,comp117534_c0,comp133380_c0
GO:0009273	peptidoglycan-based cell wall biogenesis	biological_process	0.055504	0.91552	6	1572	63	39043	comp138512_c0,comp129986_c0,comp75795_c0,comp134179_c3,comp143324_c0,comp128916_c0
GO:0031672	A band	cellular_component	0.05564	0.91552	2	1572	13	39043	comp135782_c0,comp126941_c0
GO:0009806	lignan metabolic process	biological_process	0.05597	0.91552	1	1572	1	39043	comp123631_c0
GO:0009807	lignan biosynthetic process	biological_process	0.05597	0.91552	1	1572	1	39043	comp123631_c0
GO:0007213	G-protein coupled acetylcholine receptor signaling pathway	biological_process	0.056044	0.91552	1	1572	2	39043	comp128962_c0
GO:0043113	receptor clustering	biological_process	0.056044	0.91552	1	1572	2	39043	comp128962_c0
GO:0072657	protein localization to membrane	biological_process	0.056044	0.91552	1	1572	2	39043	comp128962_c0
GO:0050832	defense response to fungus	biological_process	0.057109	0.93124	7	1572	75	39043	comp133606_c0,comp101371_c0,comp138235_c1,comp131486_c0,comp141283_c0,comp135689_c0,comp102030_c0
GO:0004170	dUTP diphosphatase activity	molecular_function	0.057412	0.9345	1	1572	3	39043	comp142847_c0
GO:0010286	heat acclimation	biological_process	0.057603	0.93594	1	1572	2	39043	comp110939_c0
GO:0042631	cellular response to water deprivation	biological_process	0.058068	0.93906	2	1572	9	39043	comp127159_c0,comp135514_c0
GO:0071462	cellular response to water stimulus	biological_process	0.058068	0.93906	2	1572	9	39043	comp135514_c0,comp127159_c0
GO:0004568	chitinase activity	molecular_function	0.058414	0.93906	4	1572	45	39043	comp134600_c0,comp134223_c1,comp124109_c0,comp133606_c0
GO:0006032	chitin catabolic process	biological_process	0.058414	0.93906	4	1572	45	39043	comp133606_c0,comp124109_c0,comp134223_c1,comp134600_c0
GO:0046348	amino sugar catabolic process	biological_process	0.058414	0.93906	4	1572	45	39043	comp133606_c0,comp124109_c0,comp134600_c0,comp134223_c1
GO:1901072	glucosamine-containing compound catabolic process	biological_process	0.058414	0.93906	4	1572	45	39043	comp124109_c0,comp134600_c0,comp134223_c1,comp133606_c0
GO:0019538	protein metabolic process	biological_process	0.058654	0.94126	356	1572	7559	39043	comp109947_c0,comp140479_c0,comp113265_c0,comp122793_c0,comp84425_c0,comp133563_c0,comp137219_c0,comp59374_c0,comp139566_c0,comp136392_c1,comp196471_c0,comp131373_c0,comp55426_c0,comp106569_c0,comp111655_c0,comp137167_c1,comp137972_c0,comp137102_c0,comp134169_c0,comp135489_c0,comp139990_c0,comp127219_c0,comp131385_c0,comp138847_c0,comp139970_c1,comp73824_c0,comp130838_c0,comp131188_c0,comp132438_…
GO:0048437	floral organ development	biological_process	0.058953	0.94439	6	1572	49	39043	comp130360_c0,comp139502_c2,comp136560_c0,comp133965_c0,comp139031_c0,comp139348_c1
GO:0022008	neurogenesis	biological_process	0.059377	0.94461	4	1572	72	39043	comp75454_c0,comp130197_c0,comp135782_c0,comp75133_c0
GO:0007391	dorsal closure	biological_process	0.05942	0.94461	2	1572	10	39043	comp130197_c0,comp135782_c0
GO:0005215	transporter activity	molecular_function	0.059507	0.94461	150	1572	3068	39043	comp125053_c0,comp138252_c0,comp121076_c0,comp136092_c0,comp133328_c1,comp138982_c0,comp139243_c0,comp62616_c1,comp130868_c0,comp140252_c0,comp124421_c0,comp140066_c0,comp139522_c0,comp66681_c0,comp138388_c0,comp79549_c0,comp126477_c0,comp135043_c0,comp137502_c0,comp135753_c2,comp128005_c0,comp130782_c0,comp137173_c0,comp135442_c1,comp136954_c2,comp136148_c0,comp131478_c0,comp126261_c0,comp138963…
GO:0010005	cortical microtubule, transverse to long axis	cellular_component	0.059531	0.94461	2	1572	5	39043	comp136103_c0,comp136032_c1
GO:0005887	integral to plasma membrane	cellular_component	0.059556	0.94461	13	1572	161	39043	comp136291_c0,comp140106_c0,comp125053_c0,comp75441_c0,comp79549_c0,comp138738_c1,comp117013_c0,comp63671_c0,comp137273_c0,comp136352_c0,comp124748_c0,comp135135_c0,comp131524_c0
GO:0005372	water transmembrane transporter activity	molecular_function	0.059693	0.94461	1	1572	1	39043	comp129139_c0
GO:0015250	water channel activity	molecular_function	0.059693	0.94461	1	1572	1	39043	comp129139_c0
GO:0055080	cation homeostasis	biological_process	0.060522	0.95606	13	1572	179	39043	comp135332_c0,comp140066_c0,comp137837_c0,comp130442_c0,comp137502_c0,comp135753_c2,comp128005_c0,comp128541_c1,comp138245_c1,comp113919_c1,comp137184_c0,comp139384_c1,comp137935_c0
GO:0000271	polysaccharide biosynthetic process	biological_process	0.060643	0.9563	33	1572	437	39043	comp128622_c0,comp136742_c0,comp120524_c0,comp120524_c1,comp140157_c2,comp137441_c0,comp138061_c0,comp136436_c2,comp129228_c0,comp139563_c1,comp137776_c1,comp139643_c0,comp113856_c0,comp132070_c0,comp138565_c1,comp113868_c0,comp59374_c0,comp129176_c0,comp145675_c0,comp136527_c1,comp132325_c0,comp138178_c0,comp127418_c0,comp136051_c0,comp139043_c0,comp128970_c0,comp125175_c0,comp135430_c0,comp1379…
GO:0009755	hormone-mediated signaling pathway	biological_process	0.060814	0.95634	15	1572	186	39043	comp139970_c1,comp126328_c0,comp133965_c0,comp140529_c1,comp129106_c2,comp131352_c1,comp142343_c0,comp139073_c0,comp135678_c0,comp133606_c0,comp138966_c0,comp139502_c2,comp137102_c0,comp124775_c1,comp130360_c0
GO:0006030	chitin metabolic process	biological_process	0.060855	0.95634	8	1572	130	39043	comp80079_c0,comp124109_c0,comp137480_c0,comp133606_c0,comp133701_c0,comp134600_c0,comp134223_c1,comp54283_c0
GO:0009145	purine nucleoside triphosphate biosynthetic process	biological_process	0.061112	0.95708	21	1572	412	39043	comp134497_c0,comp117464_c0,comp108057_c0,comp138359_c0,comp138245_c1,comp62616_c1,comp138150_c0,comp103610_c0,comp137273_c0,comp136757_c0,comp129635_c0,comp140448_c0,comp125633_c1,comp134941_c1,comp140071_c0,comp138982_c0,comp102480_c0,comp139155_c0,comp137502_c0,comp137545_c0,comp135043_c0
GO:0009206	purine ribonucleoside triphosphate biosynthetic process	biological_process	0.061112	0.95708	21	1572	412	39043	comp139155_c0,comp137502_c0,comp135043_c0,comp137545_c0,comp140071_c0,comp125633_c1,comp134941_c1,comp138982_c0,comp102480_c0,comp140448_c0,comp129635_c0,comp136757_c0,comp103610_c0,comp137273_c0,comp62616_c1,comp138150_c0,comp117464_c0,comp134497_c0,comp138245_c1,comp138359_c0,comp108057_c0
GO:0019068	virion assembly	biological_process	0.061608	0.96014	9	1572	106	39043	comp138849_c1,comp140522_c1,comp110877_c0,comp112247_c0,comp136465_c0,comp135952_c0,comp135017_c0,comp125855_c0,comp121564_c0
GO:0016597	amino acid binding	molecular_function	0.061761	0.96014	7	1572	61	39043	comp138206_c1,comp137826_c4,comp127159_c0,comp124764_c0,comp128536_c1,comp125713_c0,comp136698_c0
GO:0016331	morphogenesis of embryonic epithelium	biological_process	0.06178	0.96014	2	1572	11	39043	comp135782_c0,comp130197_c0
GO:0005261	cation channel activity	molecular_function	0.061787	0.96014	13	1572	181	39043	comp136291_c0,comp125053_c0,comp121904_c0,comp117013_c0,comp135753_c2,comp138738_c1,comp135878_c3,comp131524_c0,comp124748_c0,comp63478_c0,comp136352_c0,comp136092_c0,comp63671_c0
GO:1901071	glucosamine-containing compound metabolic process	biological_process	0.061836	0.96014	8	1572	131	39043	comp137480_c0,comp124109_c0,comp80079_c0,comp133606_c0,comp134223_c1,comp134600_c0,comp133701_c0,comp54283_c0
GO:0032501	multicellular organismal process	biological_process	0.062253	0.96497	97	1572	1752	39043	comp55024_c0,comp108389_c0,comp130889_c0,comp113128_c0,comp139502_c2,comp140529_c1,comp129940_c0,comp134414_c1,comp111426_c0,comp133318_c0,comp140252_c0,comp140418_c0,comp135356_c0,comp136653_c0,comp135615_c1,comp139323_c0,comp138489_c0,comp133094_c4,comp130197_c0,comp134531_c0,comp129176_c0,comp126194_c0,comp129370_c0,comp135782_c0,comp136385_c1,comp136754_c0,comp136758_c0,comp99244_c1,comp99565…
GO:0030313	cell envelope	cellular_component	0.062445	0.9656	7	1572	84	39043	comp123401_c3,comp140252_c0,comp129527_c1,comp137837_c0,comp139784_c0,comp138432_c0,comp140699_c0
GO:0001700	embryonic development via the syncytial blastoderm	biological_process	0.062505	0.9656	2	1572	11	39043	comp130197_c0,comp135782_c0
GO:0008356	asymmetric cell division	biological_process	0.063188	0.97294	2	1572	12	39043	comp135332_c0,comp138511_c0
GO:0009294	DNA mediated transformation	biological_process	0.063211	0.97294	3	1572	15	39043	comp139202_c0,comp140243_c0,comp138511_c0
GO:0045300	acyl-[acyl-carrier-protein] desaturase activity	molecular_function	0.063385	0.97294	2	1572	11	39043	comp75358_c0,comp121344_c0
GO:0043236	laminin binding	molecular_function	0.063459	0.97294	1	1572	3	39043	comp128962_c0
GO:0008422	beta-glucosidase activity	molecular_function	0.063516	0.97294	3	1572	23	39043	comp132070_c0,comp117931_c1,comp103527_c0
GO:0005548	phospholipid transporter activity	molecular_function	0.063792	0.97461	3	1572	18	39043	comp137395_c1,comp113671_c1,comp135390_c1
GO:0009955	adaxial/abaxial pattern specification	biological_process	0.063838	0.97461	3	1572	14	39043	comp139031_c0,comp134169_c0,comp131196_c0
GO:0006213	pyrimidine nucleoside metabolic process	biological_process	0.064302	0.98005	5	1572	43	39043	comp63748_c0,comp136743_c0,comp127512_c0,comp125633_c1,comp117464_c0
GO:0010262	somatic embryogenesis	biological_process	0.064532	0.9819	1	1572	2	39043	comp134600_c0
GO:0051186	cofactor metabolic process	biological_process	0.065841	0.9982	72	1572	1184	39043	comp107310_c0,comp132469_c1,comp126345_c1,comp135941_c0,comp130493_c0,comp135489_c0,comp140452_c0,comp136024_c0,comp138749_c0,comp137810_c1,comp69689_c0,comp74290_c0,comp125175_c0,comp135390_c1,comp126520_c0,comp140071_c0,comp137143_c0,comp142014_c0,comp135226_c0,comp97946_c0,comp132909_c0,comp137339_c0,comp136624_c0,comp129088_c0,comp132070_c0,comp134299_c1,comp127158_c0,comp137097_c0,comp131589…
GO:0030261	chromosome condensation	biological_process	0.065851	0.9982	3	1572	19	39043	comp121319_c0,comp140494_c0,comp139280_c1
GO:0003002	regionalization	biological_process	0.066106	0.9982	8	1572	93	39043	comp135332_c0,comp133419_c1,comp134169_c0,comp139031_c0,comp136103_c0,comp131589_c0,comp131196_c0,comp135782_c0
GO:0010007	magnesium chelatase complex	cellular_component	0.066371	0.9982	13	1572	112	39043	comp138432_c0,comp132909_c0,comp138795_c1,comp138665_c0,comp140071_c0,comp139266_c0,comp137715_c0,comp136954_c2,comp134299_c1,comp138749_c0,comp127158_c0,comp137810_c1,comp135226_c0
GO:0016851	magnesium chelatase activity	molecular_function	0.066371	0.9982	13	1572	112	39043	comp132909_c0,comp138432_c0,comp137715_c0,comp139266_c0,comp136954_c2,comp140071_c0,comp138665_c0,comp138795_c1,comp137810_c1,comp138749_c0,comp134299_c1,comp127158_c0,comp135226_c0
GO:0051002	ligase activity, forming nitrogen-metal bonds	molecular_function	0.066371	0.9982	13	1572	112	39043	comp135226_c0,comp137810_c1,comp134299_c1,comp138749_c0,comp127158_c0,comp139266_c0,comp137715_c0,comp136954_c2,comp138665_c0,comp140071_c0,comp138795_c1,comp132909_c0,comp138432_c0
GO:0051003	ligase activity, forming nitrogen-metal bonds, forming coordination complexes	molecular_function	0.066371	0.9982	13	1572	112	39043	comp135226_c0,comp137810_c1,comp138749_c0,comp127158_c0,comp134299_c1,comp139266_c0,comp137715_c0,comp136954_c2,comp138665_c0,comp140071_c0,comp138795_c1,comp132909_c0,comp138432_c0
GO:0043401	steroid hormone mediated signaling pathway	biological_process	0.067038	1	6	1572	55	39043	comp130360_c0,comp139502_c2,comp137102_c0,comp124775_c1,comp133606_c0,comp126328_c0
GO:0071383	cellular response to steroid hormone stimulus	biological_process	0.067038	1	6	1572	55	39043	comp133606_c0,comp126328_c0,comp130360_c0,comp137102_c0,comp139502_c2,comp124775_c1
GO:0019829	cation-transporting ATPase activity	molecular_function	0.067344	1	12	1572	185	39043	comp139155_c0,comp138603_c1,comp198321_c0,comp134941_c1,comp126961_c0,comp140448_c0,comp138150_c0,comp62616_c1,comp140748_c0,comp134497_c0,comp131982_c0,comp138359_c0
GO:0005845	mRNA cap binding complex	cellular_component	0.06763	1	2	1572	15	39043	comp123699_c0,comp126813_c0
GO:0034518	RNA cap binding complex	cellular_component	0.06763	1	2	1572	15	39043	comp123699_c0,comp126813_c0
GO:0006221	pyrimidine nucleotide biosynthetic process	biological_process	0.06815	1	7	1572	74	39043	comp125633_c1,comp117464_c0,comp142847_c0,comp139735_c0,comp136743_c0,comp63748_c0,comp133347_c1
GO:0048569	post-embryonic organ development	biological_process	0.068616	1	9	1572	117	39043	comp136560_c0,comp135782_c0,comp131741_c0,comp139031_c0,comp133965_c0,comp139502_c2,comp130360_c0,comp139348_c1,comp135615_c1
GO:0010941	regulation of cell death	biological_process	0.06863	1	9	1572	124	39043	comp140426_c0,comp127809_c0,comp139937_c0,comp122856_c0,comp129745_c0,comp130197_c0,comp135782_c0,comp139724_c1,comp131564_c0
GO:0005664	nuclear origin of replication recognition complex	cellular_component	0.068631	1	4	1572	27	39043	comp140338_c1,comp131708_c0,comp120216_c0,comp138477_c1
GO:0009201	ribonucleoside triphosphate biosynthetic process	biological_process	0.068713	1	21	1572	416	39043	comp136757_c0,comp103610_c0,comp137273_c0,comp138150_c0,comp62616_c1,comp134497_c0,comp117464_c0,comp138245_c1,comp138359_c0,comp108057_c0,comp139155_c0,comp137502_c0,comp137545_c0,comp135043_c0,comp140071_c0,comp125633_c1,comp134941_c1,comp138982_c0,comp102480_c0,comp140448_c0,comp129635_c0
GO:0030017	sarcomere	cellular_component	0.068896	1	4	1572	56	39043	comp126941_c0,comp135782_c0,comp117849_c0,comp74312_c0
GO:0022838	substrate-specific channel activity	molecular_function	0.068972	1	23	1572	373	39043	comp63478_c0,comp124748_c0,comp131524_c0,comp121904_c0,comp117013_c0,comp130868_c0,comp140252_c0,comp131534_c0,comp138777_c0,comp119054_c0,comp143987_c0,comp140748_c0,comp63671_c0,comp136092_c0,comp136352_c0,comp135442_c1,comp135878_c3,comp135753_c2,comp138738_c1,comp137128_c0,comp125053_c0,comp136291_c0,comp129139_c0
GO:0010051	xylem and phloem pattern formation	biological_process	0.069052	1	4	1572	25	39043	comp131589_c0,comp131196_c0,comp133419_c1,comp136103_c0
GO:0009913	epidermal cell differentiation	biological_process	0.069169	1	8	1572	81	39043	comp137143_c0,comp131092_c0,comp140650_c1,comp129527_c1,comp135782_c0,comp135390_c1,comp139100_c0,comp129176_c0
GO:0006550	isoleucine catabolic process	biological_process	0.06936	1	10	1572	112	39043	comp137125_c1,comp130463_c0,comp131589_c0,comp133021_c0,comp129176_c0,comp136896_c0,comp134875_c0,comp97946_c0,comp139742_c0,comp132856_c0
GO:0006574	valine catabolic process	biological_process	0.06936	1	10	1572	112	39043	comp139742_c0,comp97946_c0,comp134875_c0,comp132856_c0,comp136896_c0,comp133021_c0,comp129176_c0,comp131589_c0,comp130463_c0,comp137125_c1
GO:0048598	embryonic morphogenesis	biological_process	0.069467	1	3	1572	23	39043	comp130197_c0,comp135782_c0,comp99244_c1
GO:0005835	fatty acid synthase complex	cellular_component	0.069952	1	6	1572	49	39043	comp136758_c0,comp136392_c1,comp134870_c1,comp137853_c0,comp122736_c0,comp134428_c0
GO:0051567	histone H3-K9 methylation	biological_process	0.070611	1	2	1572	6	39043	comp138511_c0,comp139202_c0
GO:0060429	epithelium development	biological_process	0.070633	1	9	1572	112	39043	comp129176_c0,comp135390_c1,comp139100_c0,comp129527_c1,comp135782_c0,comp130197_c0,comp140650_c1,comp131092_c0,comp137143_c0
GO:0033014	tetrapyrrole biosynthetic process	biological_process	0.071179	1	26	1572	321	39043	comp136954_c2,comp128503_c0,comp140071_c0,comp138665_c0,comp123631_c0,comp137336_c0,comp138432_c0,comp131853_c0,comp135226_c0,comp133021_c0,comp139266_c0,comp137715_c0,comp136024_c0,comp138795_c1,comp133419_c1,comp73328_c0,comp97946_c0,comp132909_c0,comp137097_c0,comp127908_c0,comp133318_c0,comp75477_c0,comp137810_c1,comp134299_c1,comp138749_c0,comp127158_c0
GO:0009445	putrescine metabolic process	biological_process	0.07125	1	2	1572	7	39043	comp124435_c0,comp136239_c0
GO:0009446	putrescine biosynthetic process	biological_process	0.07125	1	2	1572	7	39043	comp124435_c0,comp136239_c0
GO:0015995	chlorophyll biosynthetic process	biological_process	0.071312	1	16	1572	159	39043	comp134299_c1,comp127158_c0,comp138749_c0,comp133318_c0,comp137810_c1,comp139266_c0,comp137715_c0,comp136024_c0,comp138795_c1,comp132909_c0,comp135226_c0,comp140071_c0,comp138665_c0,comp128503_c0,comp136954_c2,comp138432_c0
GO:0009606	tropism	biological_process	0.071643	1	3	1572	19	39043	comp133965_c0,comp139970_c1,comp131589_c0
GO:0015662	ATPase activity, coupled to transmembrane movement of ions, phosphorylative mechanism	molecular_function	0.071752	1	9	1572	125	39043	comp138245_c1,comp138359_c0,comp134497_c0,comp140448_c0,comp140071_c0,comp134941_c1,comp137395_c1,comp139155_c0,comp137502_c0
GO:0046148	pigment biosynthetic process	biological_process	0.07188	1	28	1572	337	39043	comp133021_c0,comp130960_c0,comp135226_c0,comp136394_c1,comp131853_c0,comp129370_c0,comp138432_c0,comp131874_c1,comp123631_c0,comp140071_c0,comp138665_c0,comp128503_c0,comp136954_c2,comp138749_c0,comp134299_c1,comp127158_c0,comp137810_c1,comp133318_c0,comp137097_c0,comp97946_c0,comp73328_c0,comp132909_c0,comp135678_c0,comp120678_c0,comp138795_c1,comp136024_c0,comp137715_c0,comp139266_c0
GO:0008851	ethanolamine ammonia-lyase activity	molecular_function	0.072001	1	1	1572	1	39043	comp134501_c0
GO:0009350	ethanolamine ammonia-lyase complex	cellular_component	0.072001	1	1	1572	1	39043	comp134501_c0
GO:0047632	agmatine deiminase activity	molecular_function	0.072131	1	1	1572	1	39043	comp124435_c0
GO:0030016	myofibril	cellular_component	0.072441	1	4	1572	57	39043	comp74312_c0,comp117849_c0,comp135782_c0,comp126941_c0
GO:0045431	flavonol synthase activity	molecular_function	0.072521	1	1	1572	1	39043	comp131874_c1
GO:0010326	methionine-oxo-acid transaminase activity	molecular_function	0.072596	1	1	1572	2	39043	comp131589_c0
GO:0047312	L-phenylalanine:pyruvate aminotransferase activity	molecular_function	0.072596	1	1	1572	2	39043	comp131589_c0
GO:0050048	L-leucine:2-oxoglutarate aminotransferase activity	molecular_function	0.072596	1	1	1572	2	39043	comp131589_c0
GO:0050362	L-tryptophan:2-oxoglutarate aminotransferase activity	molecular_function	0.072596	1	1	1572	2	39043	comp131589_c0
GO:0070529	L-tryptophan aminotransferase activity	molecular_function	0.072596	1	1	1572	2	39043	comp131589_c0
GO:0080097	L-tryptophan:pyruvate aminotransferase activity	molecular_function	0.072596	1	1	1572	2	39043	comp131589_c0
GO:0080098	L-tyrosine:pyruvate aminotransferase activity	molecular_function	0.072596	1	1	1572	2	39043	comp131589_c0
GO:0080099	L-methionine:2-oxoglutarate aminotransferase activity	molecular_function	0.072596	1	1	1572	2	39043	comp131589_c0
GO:0080100	L-glutamine:2-oxoglutarate aminotransferase activity	molecular_function	0.072596	1	1	1572	2	39043	comp131589_c0
GO:0009117	nucleotide metabolic process	biological_process	0.07289	1	88	1572	1721	39043	comp126520_c0,comp136436_c2,comp138061_c0,comp102480_c0,comp140071_c0,comp125633_c1,comp138273_c0,comp133179_c0,comp140448_c0,comp137287_c0,comp138565_c1,comp132070_c0,comp134870_c1,comp136624_c0,comp101371_c0,comp133924_c0,comp139480_c0,comp108057_c0,comp64066_c0,comp129228_c0,comp139563_c1,comp63748_c0,comp131491_c0,comp139155_c0,comp121606_c0,comp74718_c0,comp139937_c0,comp142847_c0,comp139202…
GO:0000270	peptidoglycan metabolic process	biological_process	0.073707	1	6	1572	68	39043	comp129986_c0,comp138512_c0,comp75795_c0,comp143324_c0,comp128916_c0,comp134179_c3
GO:0043626	PCNA complex	cellular_component	0.073758	1	1	1572	3	39043	comp134958_c0
GO:0009944	polarity specification of adaxial/abaxial axis	biological_process	0.074054	1	2	1572	7	39043	comp131196_c0,comp139031_c0
GO:0065001	specification of axis polarity	biological_process	0.074054	1	2	1572	7	39043	comp139031_c0,comp131196_c0
GO:0016411	acylglycerol O-acyltransferase activity	molecular_function	0.074159	1	3	1572	21	39043	comp127637_c0,comp73824_c0,comp73824_c1
GO:0004312	fatty acid synthase activity	molecular_function	0.074309	1	6	1572	52	39043	comp134428_c0,comp136758_c0,comp137853_c0,comp122736_c0,comp134870_c1,comp136392_c1
GO:0009218	pyrimidine ribonucleotide metabolic process	biological_process	0.074381	1	5	1572	46	39043	comp125633_c1,comp117464_c0,comp63748_c0,comp133347_c1,comp136743_c0
GO:0009220	pyrimidine ribonucleotide biosynthetic process	biological_process	0.074381	1	5	1572	46	39043	comp125633_c1,comp117464_c0,comp136743_c0,comp63748_c0,comp133347_c1
GO:0031032	actomyosin structure organization	biological_process	0.074413	1	3	1572	27	39043	comp135782_c0,comp140145_c0,comp126941_c0
GO:0006050	mannosamine metabolic process	biological_process	0.074531	1	2	1572	9	39043	comp142674_c0,comp127858_c0
GO:0006051	N-acetylmannosamine metabolic process	biological_process	0.074531	1	2	1572	9	39043	comp142674_c0,comp127858_c0
GO:0047465	N-acylglucosamine-6-phosphate 2-epimerase activity	molecular_function	0.074531	1	2	1572	9	39043	comp127858_c0,comp142674_c0
GO:0015267	channel activity	molecular_function	0.074699	1	23	1572	377	39043	comp63478_c0,comp131524_c0,comp124748_c0,comp117013_c0,comp121904_c0,comp130868_c0,comp140252_c0,comp131534_c0,comp138777_c0,comp143987_c0,comp119054_c0,comp140748_c0,comp63671_c0,comp136092_c0,comp136352_c0,comp135442_c1,comp135878_c3,comp138738_c1,comp135753_c2,comp137128_c0,comp125053_c0,comp136291_c0,comp129139_c0
GO:0022803	passive transmembrane transporter activity	molecular_function	0.074699	1	23	1572	377	39043	comp140748_c0,comp130868_c0,comp140252_c0,comp131534_c0,comp138777_c0,comp119054_c0,comp143987_c0,comp117013_c0,comp121904_c0,comp63478_c0,comp131524_c0,comp124748_c0,comp136291_c0,comp129139_c0,comp137128_c0,comp125053_c0,comp135878_c3,comp135753_c2,comp138738_c1,comp63671_c0,comp136092_c0,comp136352_c0,comp135442_c1
GO:0051274	beta-glucan biosynthetic process	biological_process	0.074895	1	9	1572	117	39043	comp135430_c0,comp139563_c1,comp129228_c0,comp128622_c0,comp120524_c0,comp120524_c1,comp138061_c0,comp133347_c1,comp140881_c0
GO:0043476	pigment accumulation	biological_process	0.075879	1	1	1572	2	39043	comp133965_c0
GO:0043478	pigment accumulation in response to UV light	biological_process	0.075879	1	1	1572	2	39043	comp133965_c0
GO:0043479	pigment accumulation in tissues in response to UV light	biological_process	0.075879	1	1	1572	2	39043	comp133965_c0
GO:0043480	pigment accumulation in tissues	biological_process	0.075879	1	1	1572	2	39043	comp133965_c0
GO:0043481	anthocyanin accumulation in tissues in response to UV light	biological_process	0.075879	1	1	1572	2	39043	comp133965_c0
GO:0017004	cytochrome complex assembly	biological_process	0.076029	1	7	1572	73	39043	comp116228_c0,comp129185_c1,comp134025_c2,comp133419_c0,comp141273_c0,comp131188_c0,comp136244_c3
GO:0006811	ion transport	biological_process	0.076074	1	127	1572	2563	39043	comp134497_c0,comp135390_c1,comp131534_c0,comp138245_c1,comp134608_c0,comp137935_c0,comp114609_c0,comp140748_c0,comp134263_c0,comp138150_c0,comp135135_c0,comp131524_c0,comp63478_c0,comp133166_c1,comp137273_c0,comp126961_c0,comp133419_c1,comp121904_c0,comp119851_c0,comp140143_c0,comp133827_c1,comp139114_c0,comp135834_c0,comp137118_c0,comp137128_c0,comp139566_c0,comp137516_c1,comp139384_c1,comp1390…
GO:0022414	reproductive process	biological_process	0.076726	1	44	1572	705	39043	comp135782_c0,comp136560_c0,comp138511_c0,comp122793_c0,comp136653_c0,comp135615_c1,comp133094_c4,comp140650_c1,comp139906_c0,comp131813_c0,comp139031_c0,comp129940_c0,comp140529_c1,comp123243_c1,comp139990_c0,comp133965_c0,comp133318_c0,comp135356_c0,comp135390_c1,comp135901_c0,comp135678_c0,comp108389_c0,comp135071_c0,comp139502_c2,comp133419_c1,comp128793_c0,comp138967_c0,comp139348_c1,comp139…
GO:0004054	arginine kinase activity	molecular_function	0.07678	1	1	1572	2	39043	comp131626_c2
GO:0005605	basal lamina	cellular_component	0.077668	1	3	1572	27	39043	comp73558_c0,comp128962_c0,comp55024_c0
GO:0015770	sucrose transport	biological_process	0.077718	1	2	1572	8	39043	comp79549_c0,comp137072_c0
GO:0043065	positive regulation of apoptotic process	biological_process	0.077828	1	3	1572	31	39043	comp139937_c0,comp140426_c0,comp131564_c0
GO:0044281	small molecule metabolic process	biological_process	0.078163	1	306	1572	6303	39043	comp64066_c1,comp158009_c0,comp136957_c0,comp132856_c0,comp128536_c1,comp111169_c0,comp138432_c0,comp138512_c0,comp137445_c0,comp73727_c0,comp143324_c0,comp130889_c0,comp140768_c0,comp75795_c0,comp123138_c1,comp133094_c4,comp138893_c1,comp140885_c0,comp135615_c1,comp139054_c2,comp123012_c0,comp117886_c0,comp169274_c0,comp125534_c0,comp136286_c0,comp133701_c0,comp129370_c0,comp134702_c0,comp131013…
GO:0004834	tryptophan synthase activity	molecular_function	0.078198	1	2	1572	12	39043	comp127858_c0,comp136826_c0
GO:0010191	mucilage metabolic process	biological_process	0.078273	1	2	1572	10	39043	comp135678_c0,comp134710_c0
GO:0046034	ATP metabolic process	biological_process	0.078321	1	33	1572	648	39043	comp138432_c0,comp135043_c0,comp137545_c0,comp137502_c0,comp102480_c0,comp140071_c0,comp134941_c1,comp133179_c0,comp140448_c0,comp129635_c0,comp137287_c0,comp136757_c0,comp103610_c0,comp138359_c0,comp108057_c0,comp139155_c0,comp121606_c0,comp138982_c0,comp140408_c1,comp139200_c1,comp139202_c0,comp124622_c0,comp119851_c0,comp138795_c1,comp137273_c0,comp137273_c1,comp138749_c0,comp62616_c1,comp1381…
GO:0006552	leucine catabolic process	biological_process	0.078485	1	10	1572	114	39043	comp139742_c0,comp97946_c0,comp134875_c0,comp132856_c0,comp136896_c0,comp133021_c0,comp129176_c0,comp131589_c0,comp137125_c1,comp130463_c0
GO:0009083	branched-chain amino acid catabolic process	biological_process	0.078485	1	10	1572	114	39043	comp131589_c0,comp137125_c1,comp130463_c0,comp129176_c0,comp133021_c0,comp136896_c0,comp132856_c0,comp139742_c0,comp97946_c0,comp134875_c0
GO:0016894	endonuclease activity, active with either ribo- or deoxyribonucleic acids and producing 3'-phosphomonoesters	molecular_function	0.079292	1	3	1572	18	39043	comp141389_c0,comp141357_c0,comp129952_c0
GO:0005861	troponin complex	cellular_component	0.079772	1	2	1572	16	39043	comp117849_c0,comp74312_c0
GO:0008233	peptidase activity	molecular_function	0.080164	1	92	1572	1767	39043	comp99220_c0,comp135880_c1,comp110557_c0,comp135141_c0,comp131095_c0,comp98971_c0,comp126049_c0,comp138783_c0,comp131486_c0,comp135167_c0,comp75342_c0,comp134870_c1,comp134710_c0,comp136703_c0,comp119211_c0,comp75920_c0,comp129967_c0,comp135834_c0,comp135384_c0,comp135724_c2,comp137219_c0,comp139566_c0,comp142257_c0,comp125476_c0,comp135014_c0,comp132469_c1,comp66474_c1,comp138957_c0,comp131579_c…
GO:0005319	lipid transporter activity	molecular_function	0.080369	1	6	1572	58	39043	comp138342_c0,comp140828_c0,comp137395_c1,comp63748_c0,comp135390_c1,comp113671_c1
GO:0005509	calcium ion binding	molecular_function	0.08048	1	31	1572	567	39043	comp135901_c0,comp121587_c0,comp125104_c0,comp138389_c0,comp58078_c0,comp131666_c0,comp124720_c0,comp125460_c0,comp111426_c0,comp125855_c0,comp112850_c0,comp138073_c0,comp132753_c1,comp135558_c0,comp122793_c0,comp121587_c1,comp121587_c4,comp137234_c0,comp136527_c1,comp123138_c1,comp140470_c0,comp129090_c0,comp138893_c1,comp138178_c0,comp132325_c0,comp67718_c0,comp127415_c0,comp125043_c0,comp13525…
GO:0016710	trans-cinnamate 4-monooxygenase activity	molecular_function	0.080768	1	1	1572	1	39043	comp135444_c0
GO:0051213	dioxygenase activity	molecular_function	0.0809	1	17	1572	248	39043	comp140038_c1,comp125086_c0,comp133729_c0,comp131874_c1,comp138738_c1,comp133090_c0,comp128811_c0,comp137753_c0,comp142684_c0,comp120678_c0,comp134589_c0,comp125104_c0,comp115648_c0,comp135231_c0,comp139189_c0,comp121700_c0,comp131812_c1
GO:0008378	galactosyltransferase activity	molecular_function	0.080965	1	6	1572	56	39043	comp126194_c0,comp134586_c2,comp128969_c0,comp133854_c0,comp134063_c0,comp135229_c0
GO:0080124	pheophytinase activity	molecular_function	0.08111	1	1	1572	1	39043	comp137958_c0
GO:0008172	S-methyltransferase activity	molecular_function	0.08133	1	6	1572	67	39043	comp131191_c0,comp132469_c1,comp69689_c0,comp84425_c0,comp135390_c1,comp135697_c0
GO:0015914	phospholipid transport	biological_process	0.081349	1	3	1572	21	39043	comp137395_c1,comp113671_c1,comp135390_c1
GO:0010282	senescence-associated vacuole	cellular_component	0.081765	1	1	1572	3	39043	comp131486_c0
GO:0032801	receptor catabolic process	biological_process	0.081898	1	3	1572	29	39043	comp136092_c0,comp135878_c3,comp121904_c0
GO:0042389	omega-3 fatty acid desaturase activity	molecular_function	0.08249	1	1	1572	1	39043	comp138418_c2
GO:0009804	coumarin metabolic process	biological_process	0.082814	1	2	1572	10	39043	comp97946_c0,comp135444_c0
GO:0009805	coumarin biosynthetic process	biological_process	0.082814	1	2	1572	10	39043	comp135444_c0,comp97946_c0
GO:0009810	stilbene metabolic process	biological_process	0.082814	1	2	1572	10	39043	comp135444_c0,comp97946_c0
GO:0009811	stilbene biosynthetic process	biological_process	0.082814	1	2	1572	10	39043	comp135444_c0,comp97946_c0
GO:1901566	organonitrogen compound biosynthetic process	biological_process	0.083109	1	103	1572	1950	39043	comp138795_c1,comp139735_c0,comp129986_c0,comp135558_c0,comp127908_c0,comp117464_c0,comp134179_c3,comp75795_c0,comp62616_c1,comp133318_c0,comp140435_c0,comp138982_c0,comp128503_c0,comp136826_c0,comp135615_c1,comp140885_c0,comp137125_c1,comp131853_c0,comp133701_c0,comp134531_c0,comp139266_c0,comp137715_c0,comp103610_c0,comp73328_c0,comp136757_c0,comp138359_c0,comp137968_c0,comp137776_c1,comp126435…
GO:0016157	sucrose synthase activity	molecular_function	0.083324	1	2	1572	9	39043	comp138967_c0,comp140088_c0
GO:0008643	carbohydrate transport	biological_process	0.083704	1	11	1572	138	39043	comp127330_c0,comp135034_c0,comp124241_c1,comp133341_c0,comp137336_c0,comp137072_c0,comp136385_c1,comp119733_c0,comp138963_c0,comp79549_c0,comp75441_c0
GO:0010014	meristem initiation	biological_process	0.083906	1	2	1572	8	39043	comp131196_c0,comp139031_c0
GO:0005884	actin filament	cellular_component	0.084089	1	2	1572	15	39043	comp135782_c0,comp111426_c0
GO:0010506	regulation of autophagy	biological_process	0.084326	1	9	1572	104	39043	comp135878_c3,comp140426_c0,comp140584_c0,comp130197_c0,comp139629_c0,comp131305_c0,comp138473_c0,comp131441_c0,comp137118_c0
GO:1901136	carbohydrate derivative catabolic process	biological_process	0.084826	1	45	1572	796	39043	comp103527_c0,comp140071_c0,comp137493_c1,comp133606_c0,comp137545_c0,comp138432_c0,comp133409_c1,comp137287_c0,comp129635_c0,comp140202_c0,comp133179_c0,comp138206_c1,comp124109_c0,comp134529_c1,comp134870_c1,comp136757_c0,comp120778_c1,comp134600_c0,comp71782_c1,comp133924_c0,comp101371_c0,comp139200_c1,comp140408_c1,comp138982_c0,comp138893_c1,comp121606_c0,comp137493_c0,comp139314_c1,comp1342…
GO:0009411	response to UV	biological_process	0.085089	1	4	1572	25	39043	comp130466_c0,comp130360_c0,comp139502_c2,comp133965_c0
GO:0004020	adenylylsulfate kinase activity	molecular_function	0.085333	1	5	1572	41	39043	comp140408_c1,comp134659_c0,comp127372_c0,comp138425_c1,comp133179_c0
GO:0046131	pyrimidine ribonucleoside metabolic process	biological_process	0.085962	1	4	1572	35	39043	comp117464_c0,comp125633_c1,comp63748_c0,comp136743_c0
GO:0004352	glutamate dehydrogenase (NAD+) activity	molecular_function	0.086428	1	1	1572	1	39043	comp125534_c0
GO:0019888	protein phosphatase regulator activity	molecular_function	0.086431	1	4	1572	36	39043	comp139005_c0,comp135391_c0,comp133576_c4,comp130175_c0
GO:0008526	phosphatidylinositol transporter activity	molecular_function	0.086868	1	1	1572	1	39043	comp135390_c1
GO:0080022	primary root development	biological_process	0.08697	1	1	1572	3	39043	comp131589_c0
GO:0004425	indole-3-glycerol-phosphate synthase activity	molecular_function	0.087214	1	2	1572	9	39043	comp127858_c0,comp125315_c1
GO:0043231	intracellular membrane-bounded organelle	cellular_component	0.087282	1	540	1572	10731	39043	comp135843_c0,comp66681_c0,comp138052_c1,comp139409_c0,comp126959_c1,comp135605_c1,comp113676_c0,comp139505_c0,comp135351_c0,comp140001_c1,comp135043_c0,comp126435_c0,comp134919_c1,comp132882_c0,comp140466_c0,comp102209_c0,comp139643_c0,comp135258_c0,comp136465_c0,comp123784_c0,comp132182_c0,comp119776_c0,comp117437_c0,comp137638_c0,comp121587_c1,comp110693_c0,comp125223_c0,comp127908_c0,comp1293…
GO:0004668	protein-arginine deiminase activity	molecular_function	0.087307	1	2	1572	11	39043	comp124435_c0,comp135558_c0
GO:0006279	premeiotic DNA replication	biological_process	0.087417	1	1	1572	1	39043	comp139323_c0
GO:0042981	regulation of apoptotic process	biological_process	0.087611	1	7	1572	101	39043	comp139724_c1,comp129745_c0,comp139937_c0,comp122856_c0,comp140426_c0,comp127809_c0,comp131564_c0
GO:0009911	positive regulation of flower development	biological_process	0.087882	1	3	1572	15	39043	comp139502_c2,comp135356_c0,comp130360_c0
GO:2000243	positive regulation of reproductive process	biological_process	0.087882	1	3	1572	15	39043	comp130360_c0,comp139502_c2,comp135356_c0
GO:0043295	glutathione binding	molecular_function	0.087912	1	1	1572	3	39043	comp127159_c0
GO:1900750	oligopeptide binding	molecular_function	0.087912	1	1	1572	3	39043	comp127159_c0
GO:0070592	cell wall polysaccharide biosynthetic process	biological_process	0.088426	1	2	1572	7	39043	comp140157_c2,comp133419_c1
GO:1901293	nucleoside phosphate biosynthetic process	biological_process	0.088635	1	33	1572	649	39043	comp136757_c0,comp103610_c0,comp136624_c0,comp136743_c0,comp138587_c0,comp108057_c0,comp138359_c0,comp137545_c0,comp135043_c0,comp137502_c0,comp127372_c0,comp102480_c0,comp134941_c1,comp125633_c1,comp140071_c0,comp140448_c0,comp129635_c0,comp139735_c0,comp133347_c1,comp103924_c0,comp135678_c0,comp139955_c1,comp137273_c0,comp138150_c0,comp62616_c1,comp138245_c1,comp117464_c0,comp134497_c0,comp1314…
GO:0042546	cell wall biogenesis	biological_process	0.088752	1	11	1572	170	39043	comp136103_c0,comp131706_c0,comp129176_c0,comp75795_c0,comp134179_c3,comp128916_c0,comp143324_c0,comp138512_c0,comp129986_c0,comp140157_c2,comp133419_c1
GO:0033644	host cell membrane	cellular_component	0.088766	1	6	1572	80	39043	comp135071_c0,comp136092_c0,comp131853_c0,comp72059_c0,comp121904_c0,comp135878_c3
GO:0044218	other organism cell membrane	cellular_component	0.088766	1	6	1572	80	39043	comp121904_c0,comp72059_c0,comp135878_c3,comp135071_c0,comp131853_c0,comp136092_c0
GO:0044279	other organism membrane	cellular_component	0.088766	1	6	1572	80	39043	comp72059_c0,comp121904_c0,comp135878_c3,comp135071_c0,comp136092_c0,comp131853_c0
GO:0045735	nutrient reservoir activity	molecular_function	0.089219	1	5	1572	69	39043	comp131459_c0,comp139301_c0,comp137753_c0,comp135135_c0,comp128547_c0
GO:0042537	benzene-containing compound metabolic process	biological_process	0.08923	1	11	1572	143	39043	comp129176_c0,comp133021_c0,comp137125_c1,comp130463_c0,comp121724_c0,comp127186_c1,comp134875_c0,comp139742_c0,comp97946_c0,comp134461_c0,comp136896_c0
GO:0008117	sphinganine-1-phosphate aldolase activity	molecular_function	0.089234	1	1	1572	1	39043	comp133380_c0
GO:0050224	prunasin beta-glucosidase activity	molecular_function	0.089234	1	1	1572	1	39043	comp103527_c0
GO:0031314	extrinsic to mitochondrial inner membrane	cellular_component	0.089267	1	1	1572	1	39043	comp137234_c0
GO:0022843	voltage-gated cation channel activity	molecular_function	0.089274	1	8	1572	89	39043	comp136291_c0,comp125053_c0,comp138738_c1,comp117013_c0,comp63671_c0,comp136352_c0,comp131524_c0,comp124748_c0
GO:0065008	regulation of biological quality	biological_process	0.089283	1	64	1572	1163	39043	comp137203_c0,comp136565_c0,comp133739_c0,comp135678_c0,comp135901_c0,comp73558_c0,comp128970_c0,comp138245_c1,comp139970_c1,comp137935_c0,comp144334_c0,comp133965_c0,comp135332_c0,comp137034_c0,comp140104_c0,comp135646_c1,comp133601_c0,comp135384_c0,comp117418_c0,comp139384_c1,comp131013_c0,comp130360_c0,comp132070_c0,comp138565_c1,comp131589_c0,comp136794_c0,comp136896_c0,comp128541_c1,comp1364…
GO:0004053	arginase activity	molecular_function	0.089295	1	1	1572	2	39043	comp131822_c0
GO:0000287	magnesium ion binding	molecular_function	0.089479	1	19	1572	302	39043	comp129438_c0,comp138308_c0,comp138362_c1,comp113109_c0,comp136624_c0,comp140404_c0,comp140143_c0,comp103924_c0,comp135114_c0,comp137395_c1,comp131437_c1,comp182247_c0,comp131916_c0,comp136291_c0,comp137407_c0,comp130913_c0,comp137441_c0,comp126824_c0,comp126704_c0
GO:0004370	glycerol kinase activity	molecular_function	0.089773	1	1	1572	1	39043	comp137650_c0
GO:0009163	nucleoside biosynthetic process	biological_process	0.089857	1	25	1572	503	39043	comp136757_c0,comp137273_c0,comp103610_c0,comp62616_c1,comp138150_c0,comp136743_c0,comp138245_c1,comp138359_c0,comp108057_c0,comp117464_c0,comp134497_c0,comp63748_c0,comp137545_c0,comp131491_c0,comp135043_c0,comp137502_c0,comp139155_c0,comp138982_c0,comp127372_c0,comp102480_c0,comp140071_c0,comp125633_c1,comp134941_c1,comp140448_c0,comp129635_c0
GO:0042455	ribonucleoside biosynthetic process	biological_process	0.089857	1	25	1572	503	39043	comp137273_c0,comp103610_c0,comp136757_c0,comp108057_c0,comp138359_c0,comp138245_c1,comp117464_c0,comp134497_c0,comp136743_c0,comp62616_c1,comp138150_c0,comp138982_c0,comp127372_c0,comp102480_c0,comp134941_c1,comp125633_c1,comp140071_c0,comp137545_c0,comp131491_c0,comp135043_c0,comp63748_c0,comp137502_c0,comp139155_c0,comp129635_c0,comp140448_c0
GO:0043227	membrane-bounded organelle	cellular_component	0.089942	1	540	1572	10743	39043	comp128315_c0,comp128547_c0,comp141389_c0,comp130312_c1,comp134428_c0,comp120252_c0,comp139502_c2,comp128969_c0,comp140584_c0,comp135252_c1,comp112993_c0,comp139225_c0,comp75358_c0,comp133716_c0,comp135952_c0,comp137459_c0,comp138963_c0,comp134104_c0,comp125186_c0,comp137750_c0,comp123471_c0,comp139435_c1,comp127858_c0,comp129635_c0,comp124317_c0,comp130782_c0,comp138665_c0,comp130103_c0,comp1317…
GO:0033840	NDP-glucose-starch glucosyltransferase activity	molecular_function	0.090179	1	1	1572	1	39043	comp127418_c0
GO:0048037	cofactor binding	molecular_function	0.09034	1	65	1572	1211	39043	comp136436_c2,comp118044_c1,comp131530_c0,comp133380_c0,comp140096_c0,comp137375_c1,comp119962_c0,comp134297_c0,comp137407_c0,comp133172_c1,comp97946_c0,comp134875_c0,comp138565_c1,comp117534_c0,comp132070_c0,comp130189_c0,comp131013_c0,comp138548_c0,comp131589_c0,comp68269_c0,comp137097_c0,comp64066_c0,comp137234_c0,comp63748_c0,comp74718_c0,comp128540_c0,comp137516_c1,comp135366_c0,comp139389_c…
GO:0048545	response to steroid hormone stimulus	biological_process	0.090356	1	6	1572	69	39043	comp130360_c0,comp124775_c1,comp137102_c0,comp139502_c2,comp126328_c0,comp133606_c0
GO:0009635	response to herbicide	biological_process	0.090572	1	1	1572	3	39043	comp127159_c0
GO:0097367	carbohydrate derivative binding	molecular_function	0.09072	1	7	1572	128	39043	comp141961_c0,comp134600_c0,comp137480_c0,comp124109_c0,comp80079_c0,comp133606_c0,comp54283_c0
GO:0048518	positive regulation of biological process	biological_process	0.091045	1	25	1572	424	39043	comp114815_c0,comp138473_c0,comp131564_c0,comp131441_c0,comp135356_c0,comp139378_c2,comp136703_c0,comp130360_c0,comp140584_c0,comp126586_c0,comp139502_c2,comp136174_c1,comp126356_c0,comp140973_c0,comp139202_c0,comp136032_c1,comp139629_c0,comp137118_c0,comp131916_c0,comp135782_c0,comp135878_c3,comp111169_c0,comp130197_c0,comp139937_c0,comp140426_c0
GO:0072341	modified amino acid binding	molecular_function	0.091228	1	2	1572	11	39043	comp127159_c0,comp124764_c0
GO:0005578	proteinaceous extracellular matrix	cellular_component	0.091658	1	15	1572	235	39043	comp125855_c0,comp137935_c0,comp137989_c1,comp73558_c0,comp132753_c1,comp135258_c0,comp55024_c0,comp134968_c0,comp138389_c0,comp135901_c0,comp137970_c0,comp129090_c0,comp138178_c0,comp125460_c0,comp128962_c0
GO:0046939	nucleotide phosphorylation	biological_process	0.091662	1	3	1572	32	39043	comp125633_c1,comp117464_c0,comp131491_c0
GO:0000315	organellar large ribosomal subunit	cellular_component	0.092146	1	1	1572	4	39043	comp119776_c0
GO:0005762	mitochondrial large ribosomal subunit	cellular_component	0.092146	1	1	1572	4	39043	comp119776_c0
GO:0010025	wax biosynthetic process	biological_process	0.092355	1	2	1572	10	39043	comp139348_c1,comp136758_c0
GO:0051129	negative regulation of cellular component organization	biological_process	0.092407	1	4	1572	52	39043	comp128807_c0,comp128608_c0,comp139202_c0,comp117849_c0
GO:0010277	chlorophyllide a oxygenase [overall] activity	molecular_function	0.092605	1	2	1572	11	39043	comp138219_c0,comp133318_c0
GO:0010245	radial microtubular system formation	biological_process	0.092672	1	1	1572	1	39043	comp140129_c0
GO:0015629	actin cytoskeleton	cellular_component	0.092731	1	13	1572	245	39043	comp74312_c0,comp111426_c0,comp117849_c0,comp114966_c0,comp135782_c0,comp139881_c0,comp128315_c2,comp73558_c0,comp128807_c0,comp55024_c0,comp132469_c1,comp139200_c1,comp132482_c0
GO:0010111	glyoxysome organization	biological_process	0.092878	1	1	1572	1	39043	comp130463_c0
GO:0004793	threonine aldolase activity	molecular_function	0.092936	1	1	1572	1	39043	comp117534_c0
GO:0006567	threonine catabolic process	biological_process	0.092936	1	1	1572	1	39043	comp117534_c0
GO:0010253	UDP-rhamnose biosynthetic process	biological_process	0.093074	1	1	1572	1	39043	comp135678_c0
GO:0010280	UDP-L-rhamnose synthase activity	molecular_function	0.093074	1	1	1572	1	39043	comp135678_c0
GO:0033478	UDP-rhamnose metabolic process	biological_process	0.093074	1	1	1572	1	39043	comp135678_c0
GO:0050377	UDP-glucose 4,6-dehydratase activity	molecular_function	0.093074	1	1	1572	1	39043	comp135678_c0
GO:0009084	glutamine family amino acid biosynthetic process	biological_process	0.09314	1	6	1572	76	39043	comp63748_c0,comp75795_c0,comp138512_c0,comp135843_c0,comp143324_c0,comp128916_c0
GO:0051792	medium-chain fatty acid biosynthetic process	biological_process	0.093246	1	1	1572	1	39043	comp130572_c0
GO:0006827	high-affinity iron ion transport	biological_process	0.093272	1	1	1572	1	39043	comp113919_c1
GO:0004164	diphthine synthase activity	molecular_function	0.093284	1	1	1572	1	39043	comp133088_c0
GO:0006344	maintenance of chromatin silencing	biological_process	0.093284	1	1	1572	1	39043	comp139202_c0
GO:0007053	spindle assembly involved in male meiosis	biological_process	0.093284	1	1	1572	1	39043	comp139200_c1
GO:0008521	acetyl-CoA transporter activity	molecular_function	0.093284	1	1	1572	1	39043	comp136174_c1
GO:0008569	minus-end-directed microtubule motor activity	molecular_function	0.093284	1	1	1572	1	39043	comp139200_c1
GO:0008574	plus-end-directed microtubule motor activity	molecular_function	0.093284	1	1	1572	1	39043	comp140145_c0
GO:0008852	exodeoxyribonuclease I activity	molecular_function	0.093284	1	1	1572	1	39043	comp140607_c0
GO:0009569	chloroplast starch grain	cellular_component	0.093284	1	1	1572	1	39043	comp139611_c0
GO:0009921	auxin efflux carrier complex	cellular_component	0.093284	1	1	1572	1	39043	comp139970_c1
GO:0009971	anastral spindle assembly involved in male meiosis	biological_process	0.093284	1	1	1572	1	39043	comp139200_c1
GO:0010425	DNA methylation on cytosine within a CNG sequence	biological_process	0.093284	1	1	1572	1	39043	comp138511_c0
GO:0015876	acetyl-CoA transport	biological_process	0.093284	1	1	1572	1	39043	comp136174_c1
GO:0031058	positive regulation of histone modification	biological_process	0.093284	1	1	1572	1	39043	comp139202_c0
GO:0031062	positive regulation of histone methylation	biological_process	0.093284	1	1	1572	1	39043	comp139202_c0
GO:0032025	response to cobalt ion	biological_process	0.093284	1	1	1572	1	39043	comp138245_c1
GO:0032197	transposition, RNA-mediated	biological_process	0.093284	1	1	1572	1	39043	comp139202_c0
GO:0032441	pheophorbide a oxygenase activity	molecular_function	0.093284	1	1	1572	1	39043	comp133318_c0
GO:0042761	very long-chain fatty acid biosynthetic process	biological_process	0.093284	1	1	1572	1	39043	comp137445_c0
GO:0051574	positive regulation of histone H3-K9 methylation	biological_process	0.093284	1	1	1572	1	39043	comp139202_c0
GO:0055048	anastral spindle assembly	biological_process	0.093284	1	1	1572	1	39043	comp139200_c1
GO:0090306	spindle assembly involved in meiosis	biological_process	0.093284	1	1	1572	1	39043	comp139200_c1
GO:2001252	positive regulation of chromosome organization	biological_process	0.093284	1	1	1572	1	39043	comp139202_c0
GO:0006779	porphyrin-containing compound biosynthetic process	biological_process	0.093534	1	22	1572	263	39043	comp139266_c0,comp137715_c0,comp136024_c0,comp138795_c1,comp132909_c0,comp97946_c0,comp73328_c0,comp137097_c0,comp137810_c1,comp133318_c0,comp127158_c0,comp138749_c0,comp134299_c1,comp136954_c2,comp138665_c0,comp140071_c0,comp128503_c0,comp123631_c0,comp138432_c0,comp131853_c0,comp135226_c0,comp133021_c0
GO:0006007	glucose catabolic process	biological_process	0.093767	1	22	1572	414	39043	comp103924_c0,comp142525_c0,comp130493_c0,comp138293_c1,comp120330_c1,comp136624_c0,comp64066_c1,comp140257_c0,comp129406_c0,comp115612_c0,comp60823_c0,comp126704_c0,comp126520_c0,comp133088_c0,comp126824_c0,comp136291_c0,comp122336_c0,comp139715_c0,comp103631_c0,comp133021_c0,comp131437_c1,comp137125_c1
GO:0019320	hexose catabolic process	biological_process	0.093767	1	22	1572	414	39043	comp137125_c1,comp131437_c1,comp139715_c0,comp133021_c0,comp103631_c0,comp122336_c0,comp136291_c0,comp126704_c0,comp126824_c0,comp133088_c0,comp126520_c0,comp60823_c0,comp129406_c0,comp115612_c0,comp140257_c0,comp64066_c1,comp138293_c1,comp120330_c1,comp136624_c0,comp142525_c0,comp130493_c0,comp103924_c0
GO:0009129	pyrimidine nucleoside monophosphate metabolic process	biological_process	0.094034	1	5	1572	43	39043	comp142847_c0,comp63748_c0,comp133347_c1,comp139735_c0,comp136743_c0
GO:0009130	pyrimidine nucleoside monophosphate biosynthetic process	biological_process	0.094034	1	5	1572	43	39043	comp63748_c0,comp133347_c1,comp136743_c0,comp139735_c0,comp142847_c0
GO:0019911	structural constituent of myelin sheath	molecular_function	0.094075	1	1	1572	5	39043	comp127186_c1
GO:0043765	T/G mismatch-specific endonuclease activity	molecular_function	0.094301	1	1	1572	2	39043	comp118431_c0
GO:0004550	nucleoside diphosphate kinase activity	molecular_function	0.096006	1	2	1572	18	39043	comp125633_c1,comp117464_c0
GO:0006165	nucleoside diphosphate phosphorylation	biological_process	0.096006	1	2	1572	18	39043	comp117464_c0,comp125633_c1
GO:0006183	GTP biosynthetic process	biological_process	0.096006	1	2	1572	18	39043	comp125633_c1,comp117464_c0
GO:0006228	UTP biosynthetic process	biological_process	0.096006	1	2	1572	18	39043	comp125633_c1,comp117464_c0
GO:0046051	UTP metabolic process	biological_process	0.096006	1	2	1572	18	39043	comp125633_c1,comp117464_c0
GO:0009045	xylose isomerase activity	molecular_function	0.096444	1	1	1572	2	39043	comp103631_c0
GO:0009211	pyrimidine deoxyribonucleoside triphosphate metabolic process	biological_process	0.096701	1	2	1572	11	39043	comp142847_c0,comp134702_c0
GO:0046080	dUTP metabolic process	biological_process	0.096701	1	2	1572	11	39043	comp142847_c0,comp134702_c0
GO:0007399	nervous system development	biological_process	0.09697	1	4	1572	89	39043	comp75454_c0,comp130197_c0,comp135782_c0,comp75133_c0
GO:0048444	floral organ morphogenesis	biological_process	0.097134	1	3	1572	17	39043	comp130360_c0,comp139502_c2,comp136560_c0
GO:0006616	SRP-dependent cotranslational protein targeting to membrane, translocation	biological_process	0.097204	1	1	1572	2	39043	comp130197_c0
GO:0004743	pyruvate kinase activity	molecular_function	0.097293	1	3	1572	33	39043	comp131437_c1,comp136291_c0,comp126824_c0
GO:0043565	sequence-specific DNA binding	molecular_function	0.097753	1	37	1572	621	39043	comp131092_c0,comp125047_c1,comp131866_c1,comp136276_c1,comp139435_c1,comp138119_c0,comp132500_c1,comp135726_c0,comp138878_c1,comp142674_c0,comp135952_c0,comp140123_c0,comp131441_c0,comp129527_c1,comp125173_c0,comp128641_c0,comp137989_c1,comp125137_c0,comp135578_c3,comp139754_c0,comp135332_c0,comp140650_c1,comp137638_c0,comp140182_c0,comp135382_c0,comp138647_c0,comp138306_c0,comp134952_c0,comp140…
GO:0008928	mannose-1-phosphate guanylyltransferase (GDP) activity	molecular_function	0.098381	1	1	1572	2	39043	comp135598_c0
GO:0010471	GDP-galactose:mannose-1-phosphate guanylyltransferase activity	molecular_function	0.098381	1	1	1572	2	39043	comp135598_c0
GO:0010472	GDP-galactose:glucose-1-phosphate guanylyltransferase activity	molecular_function	0.098381	1	1	1572	2	39043	comp135598_c0
GO:0010473	GDP-galactose:myoinositol-1-phosphate guanylyltransferase activity	molecular_function	0.098381	1	1	1572	2	39043	comp135598_c0
GO:0010474	glucose-1-phosphate guanylyltransferase (GDP) activity	molecular_function	0.098381	1	1	1572	2	39043	comp135598_c0
GO:0010475	galactose-1-phosphate guanylyltransferase (GDP) activity	molecular_function	0.098381	1	1	1572	2	39043	comp135598_c0
GO:0080048	GDP-D-glucose phosphorylase activity	molecular_function	0.098381	1	1	1572	2	39043	comp135598_c0
GO:0000038	very long-chain fatty acid metabolic process	biological_process	0.099125	1	2	1572	10	39043	comp136758_c0,comp137445_c0
GO:0031224	intrinsic to membrane	cellular_component	0.099258	1	220	1572	4379	39043	comp139970_c1,comp138073_c0,comp134263_c0,comp137810_c1,comp123845_c0,comp131005_c0,comp132293_c0,comp69689_c0,comp134608_c0,comp131534_c0,comp122714_c0,comp140663_c0,comp133166_c1,comp135034_c0,comp135135_c0,comp131524_c0,comp132602_c0,comp126189_c0,comp127330_c0,comp120720_c0,comp129139_c0,comp139066_c0,comp136560_c0,comp135834_c0,comp130353_c0,comp99149_c0,comp115630_c0,comp138342_c0,comp13848…
GO:0051322	anaphase	biological_process	0.099651	1	1	1572	2	39043	comp136032_c1
GO:0000323	lytic vacuole	cellular_component	0.099707	1	2	1572	24	39043	comp139970_c1,comp131486_c0
GO:0030182	neuron differentiation	biological_process	0.099878	1	3	1572	53	39043	comp135782_c0,comp75454_c0,comp130197_c0
GO:0005366	myo-inositol:hydrogen symporter activity	molecular_function	0.10031	1	1	1572	2	39043	comp124241_c1
GO:0080025	phosphatidylinositol-3,5-bisphosphate binding	molecular_function	0.10041	1	1	1572	2	39043	comp131666_c0
GO:0022857	transmembrane transporter activity	molecular_function	0.10048	1	126	1572	2591	39043	comp137455_c0,comp75920_c0,comp133965_c2,comp138603_c1,comp136198_c0,comp135359_c0,comp124748_c0,comp74973_c0,comp137398_c3,comp131441_c0,comp143987_c0,comp108057_c0,comp128541_c1,comp134425_c0,comp137336_c0,comp134664_c0,comp133965_c1,comp140071_c0,comp136352_c0,comp102480_c0,comp135141_c0,comp140448_c0,comp133179_c0,comp138425_c1,comp139417_c0,comp75441_c0,comp121904_c0,comp139800_c0,comp119851…
GO:0005129	granulocyte macrophage colony-stimulating factor receptor binding	molecular_function	0.10057	1	1	1572	2	39043	comp139970_c1
GO:0009202	deoxyribonucleoside triphosphate biosynthetic process	biological_process	0.1008	1	1	1572	2	39043	comp138587_c0
GO:0043067	regulation of programmed cell death	biological_process	0.10098	1	8	1572	118	39043	comp131564_c0,comp139724_c1,comp135782_c0,comp139937_c0,comp129745_c0,comp122856_c0,comp127809_c0,comp140426_c0
GO:0000234	phosphoethanolamine N-methyltransferase activity	molecular_function	0.10099	1	1	1572	2	39043	comp135615_c1
GO:0042425	choline biosynthetic process	biological_process	0.10099	1	1	1572	2	39043	comp135615_c1
GO:0009409	response to cold	biological_process	0.1012	1	11	1572	122	39043	comp127098_c0,comp135456_c1,comp138418_c2,comp125855_c0,comp127159_c0,comp124651_c0,comp125104_c0,comp135171_c0,comp131666_c0,comp136758_c0,comp135514_c0
GO:0004864	protein phosphatase inhibitor activity	molecular_function	0.10145	1	2	1572	12	39043	comp133576_c4,comp130175_c0
GO:0019212	phosphatase inhibitor activity	molecular_function	0.10145	1	2	1572	12	39043	comp130175_c0,comp133576_c4
GO:0031854	orexigenic neuropeptide QRFP receptor binding	molecular_function	0.10178	1	1	1572	2	39043	comp139480_c0
GO:0006878	cellular copper ion homeostasis	biological_process	0.10197	1	2	1572	7	39043	comp113919_c1,comp137837_c0
GO:0030855	epithelial cell differentiation	biological_process	0.10204	1	8	1572	95	39043	comp129176_c0,comp129527_c1,comp135782_c0,comp139100_c0,comp135390_c1,comp137143_c0,comp131092_c0,comp140650_c1
[truncated: 2,713 more rows]

## Sheet: TF_3vsTF_2.DEG_GO_enrichment_re
GO_accession	Description	Term_type	Over_represented_pValue	Corrected_pValue	DEG_item	DEG_list	Bg_item	Bg_list	Gene_names
[truncated: 3,599 more rows]

## Sheet: TV_2vsTV_1.DEG_GO_enrichment_re
GO_accession	Description	Term_type	Over_represented_pValue	Corrected_pValue	DEG_item	DEG_list	Bg_item	Bg_list	Gene_names
[truncated: 2,493 more rows]

## Sheet: TV_3vsTV_1.DEG_GO_enrichment_re
GO_accession	Description	Term_type	Over_represented_pValue	Corrected_pValue	DEG_item	DEG_list	Bg_item	Bg_list	Gene_names
[truncated: 1,954 more rows]

[truncated: 4 more sheets: TV_3vsTV_2.DEG_GO_enrichment_re, TF_1vsTV_1.DEG_GO_enrichment_re, TF_2vsTV_2.DEG_GO_enrichment_re, TF_3vsTV_3.DEG_GO_enrichment_re]
