# Supplementary material for: Comparative transcriptomic analysis of the flower induction and development of the Lei bamboo (Phyllostachys violascens)
Source: BMC Bioinformatics. 2019 Dec 24;20(Suppl 25):687. doi: 10.1186/s12859-019-3261-z (PMC6929269; doi:10.1186/s12859-019-3261-z)
Supplement: Supplementary file 5 — Additional file 5. Primer sequences for qRT-PCR analysis. [file 12859_2019_3261_MOESM5_ESM.xls]

## Sheet: Sheet1
Unigenes	Primer-S1	Primer-A1
comp104979_c0	CTCAATGTACTTCCCGTTTC	GAGGTGCTCAATAAGATGCT
comp139255_c0	GCAGATAGTGCGTTTAGG	GAATACTTGGCATCTTGG
comp139179_c0	TTGTGGCGTTCTTGTTGA	AAGTTTCCGAAGAGGGTC
comp111894_c0	GGAGAATGCAGGAGCAGG	CCGAACCCAAAGAACACC
comp130563_c0	ACGGCCAATCGTCTCGTA	GGTGCTGCTCCCAAGTATGT
comp138485_c1	AATGCTATGGGATTTACGGT	AGGCAGGGCAGTGAAGAG
comp136544_c2	TACAAGAGTTGCGGGTCT	TTTGCGATGGTAATAAGG
comp139166_c1	CTGACATGGACGGCTTTA	TACTGAATTTCCTCCTAACA
comp139643_c0	AGCAAGATGTCGCCCTGAGT	CGGTAGGAAGATTCAG CAGCC
comp132107_c0	CGCGTACGAGGCATACAAGA	TTAACCGAGGCGCAGGTC
comp128073_c0	TGATTGGAGGACCGAGGAT	AGCTTGGCGTGGTATGGA
comp140531_c0	TACTACTTCCGCTTTCACC	CAGCAGCAGTCACAACAG
